# Supplementary material for: Understanding the Genetic Diversity of Mycobacterium africanum Using Phylogenetics and Population Genomics Approaches
Source: Front Genet. 2022 Apr 13;13:800083. doi: 10.3389/fgene.2022.800083 (PMC9043288; doi:10.3389/fgene.2022.800083)
Supplement: Supplementary file 1 [file DataSheet1.ZIP]

Archive with 18 entries (17 files):
- supplementary_fig/
- supplementary_fig/Supplementary DataSheet 1.pdf
- supplementary_fig/Supplementary_figure_S1.png
- supplementary_fig/Supplementary_figure_S10.png
- supplementary_fig/Supplementary_figure_S11.png
- supplementary_fig/Supplementary_figure_S12.png
- supplementary_fig/Supplementary_figure_S13.png
- supplementary_fig/Supplementary_figure_S14.png
- supplementary_fig/Supplementary_Figure_S2a-b.png
- supplementary_fig/Supplementary_figure_S3.png
- supplementary_fig/Supplementary_figure_S4.png
- supplementary_fig/Supplementary_figure_S5.png
- supplementary_fig/Supplementary_figure_S6.png
- supplementary_fig/Supplementary_figure_S7.png
- supplementary_fig/Supplementary_figure_S8.png
- supplementary_fig/Supplementary_figure_S9.png
- supplementary_fig/Suuplementary_figure_S15.png
- supplementary_fig/Suuplementary_figure_S16.png
