# Supplementary material for: Understanding the Genetic Diversity of Mycobacterium africanum Using Phylogenetics and Population Genomics Approaches
Source: Front Genet. 2022 Apr 13;13:800083. doi: 10.3389/fgene.2022.800083 (PMC9043288; doi:10.3389/fgene.2022.800083)
Supplement: Supplementary file 2 [file DataSheet2.ZIP]

Archive with 17 entries (16 files):
- supplementary_tables/
- supplementary_tables/Supplementary_Table_S1.xlsx
- supplementary_tables/Supplementary_Table_S10.docx
- supplementary_tables/Supplementary_Table_S11.docx
- supplementary_tables/Supplementary_Table_S12.xlsx
- supplementary_tables/Supplementary_Table_S13.xlsx
- supplementary_tables/Supplementary_Table_S14.xlsx
- supplementary_tables/Supplementary_Table_S15.xlsx
- supplementary_tables/supplementary_Table_S16.xlsx
- supplementary_tables/Supplementary_Table_S2.xlsx
- supplementary_tables/Supplementary_Table_S3.xlsx
- supplementary_tables/Supplementary_Table_S4.xlsx
- supplementary_tables/Supplementary_Table_S5.xlsx
- supplementary_tables/Supplementary_Table_S6.xlsx
- supplementary_tables/Supplementary_Table_S7.xlsx
- supplementary_tables/Supplementary_Table_S8.xlsx
- supplementary_tables/Supplementary_Table_S9.xlsx
