# Supplementary material for: Understanding the Genetic Diversity of Mycobacterium africanum Using Phylogenetics and Population Genomics Approaches
Source: Front Genet. 2022 Apr 13;13:800083. doi: 10.3389/fgene.2022.800083 (PMC9043288; doi:10.3389/fgene.2022.800083)
Supplement: Supplementary file 2 [file DataSheet2.ZIP › supplementary_tables/Supplementary_Table_S1.xlsx]

## Sheet: Sheet1
Supplementary Table S1: Details of samples used for the study
Samples	Organism	Lineages	#_of_reads	Location	BioProject	SRA	Publication
ERR026642	Mycobacterium africanum	L5	1181818	Russia	PRJEB2138	ERP000192	Evolution and transmission of drug-resistant tuberculosis in a Russian population, Casali et al, 2014
ERR1023216	Mycobacterium tuberculosis complex	L5	2950651	Gambia	PRJEB4884	ERP004216	Wellcome Trust Sanger Institute (These data are part of a pre-publication release)
ERR1023217	Mycobacterium tuberculosis complex	L5	2841872	Gambia	PRJEB4884	ERP004216	Wellcome Trust Sanger Institute (These data are part of a pre-publication release)
ERR1023218	Mycobacterium tuberculosis complex	L5	3013515	Gambia	PRJEB4884	ERP004216	Wellcome Trust Sanger Institute (These data are part of a pre-publication release)
ERR1023223	Mycobacterium tuberculosis complex	L5	3036700	Gambia	PRJEB4884	ERP004216	Wellcome Trust Sanger Institute (These data are part of a pre-publication release)
ERR1023224	Mycobacterium tuberculosis complex	L5	2961761	Gambia	PRJEB4884	ERP004216	Wellcome Trust Sanger Institute (These data are part of a pre-publication release)
ERR1082115	Mycobacterium africanum	L5	3464276	Ghana	PRJEB4884	ERP004216	Comparative genomics of Mycobacterium africanum Lineage 5 and Lineage 6 from Ghana suggests distinct ecological niches. Isaac et al ,2018
ERR1082117	Mycobacterium africanum	L5	3640116	Ghana	PRJEB4884	ERP004216	Comparative genomics of Mycobacterium africanum Lineage 5 and Lineage 6 from Ghana suggests distinct ecological niches. Isaac et al ,2018
ERR1082119	Mycobacterium africanum	L5	3533466	Ghana	PRJEB4884	ERP004216	Comparative genomics of Mycobacterium africanum Lineage 5 and Lineage 6 from Ghana suggests distinct ecological niches. Isaac et al ,2018
ERR1082120	Mycobacterium africanum	L5	3652269	Ghana	PRJEB4884	ERP004216	Comparative genomics of Mycobacterium africanum Lineage 5 and Lineage 6 from Ghana suggests distinct ecological niches. Isaac et al ,2018
ERR1082122	Mycobacterium africanum	L5	3387714	Ghana	PRJEB4884	ERP004216	Comparative genomics of Mycobacterium africanum Lineage 5 and Lineage 6 from Ghana suggests distinct ecological niches. Isaac et al ,2018
ERR1082123	Mycobacterium africanum	L5	3508210	Ghana	PRJEB4884	ERP004216	Comparative genomics of Mycobacterium africanum Lineage 5 and Lineage 6 from Ghana suggests distinct ecological niches. Isaac et al ,2018
ERR1082125	Mycobacterium africanum	L5	3672480	Ghana	PRJEB4884	ERP004216	Comparative genomics of Mycobacterium africanum Lineage 5 and Lineage 6 from Ghana suggests distinct ecological niches. Isaac et al ,2018
ERR1082126	Mycobacterium africanum	L5	3765764	Ghana	PRJEB4884	ERP004216	Comparative genomics of Mycobacterium africanum Lineage 5 and Lineage 6 from Ghana suggests distinct ecological niches. Isaac et al ,2018
ERR1082127	Mycobacterium africanum	L5	3882522	Ghana	PRJEB4884	ERP004216	Comparative genomics of Mycobacterium africanum Lineage 5 and Lineage 6 from Ghana suggests distinct ecological niches. Isaac et al ,2018
ERR1082128	Mycobacterium africanum	L5	4038184	Ghana	PRJEB4884	ERP004216	Comparative genomics of Mycobacterium africanum Lineage 5 and Lineage 6 from Ghana suggests distinct ecological niches. Isaac et al ,2018
ERR1082129	Mycobacterium africanum	L5	3799185	Ghana	PRJEB4884	ERP004216	Comparative genomics of Mycobacterium africanum Lineage 5 and Lineage 6 from Ghana suggests distinct ecological niches. Isaac et al ,2018
ERR1082131	Mycobacterium africanum	L5	3182920	Ghana	PRJEB4884	ERP004216	Comparative genomics of Mycobacterium africanum Lineage 5 and Lineage 6 from Ghana suggests distinct ecological niches. Isaac et al ,2018
ERR1082132	Mycobacterium africanum	L5	3329527	Ghana	PRJEB4884	ERP004216	Comparative genomics of Mycobacterium africanum Lineage 5 and Lineage 6 from Ghana suggests distinct ecological niches. Isaac et al ,2018
ERR1082134	Mycobacterium africanum	L5	3522898	Ghana	PRJEB4884	ERP004216	Comparative genomics of Mycobacterium africanum Lineage 5 and Lineage 6 from Ghana suggests distinct ecological niches. Isaac et al ,2018
ERR1082135	Mycobacterium africanum	L5	3123147	Ghana	PRJEB4884	ERP004216	Comparative genomics of Mycobacterium africanum Lineage 5 and Lineage 6 from Ghana suggests distinct ecological niches. Isaac et al ,2018
ERR1082137	Mycobacterium africanum	L5	3291290	Ghana	PRJEB4884	ERP004216	Comparative genomics of Mycobacterium africanum Lineage 5 and Lineage 6 from Ghana suggests distinct ecological niches. Isaac et al ,2018
ERR1082139	Mycobacterium africanum	L5	3173694	Ghana	PRJEB4884	ERP004216	Comparative genomics of Mycobacterium africanum Lineage 5 and Lineage 6 from Ghana suggests distinct ecological niches. Isaac et al ,2018
ERR1082142	Mycobacterium africanum	L5	4287197	Ghana	PRJEB4884	ERP004216	Comparative genomics of Mycobacterium africanum Lineage 5 and Lineage 6 from Ghana suggests distinct ecological niches. Isaac et al ,2018
ERR1082143	Mycobacterium africanum	L5	3941040	Ghana	PRJEB4884	ERP004216	Comparative genomics of Mycobacterium africanum Lineage 5 and Lineage 6 from Ghana suggests distinct ecological niches. Isaac et al ,2018
ERR1203052	Mycobacterium africanum	L5	2567917	Ghana	PRJEB4884	ERP004216	Comparative genomics of Mycobacterium africanum Lineage 5 and Lineage 6 from Ghana suggests distinct ecological niches. Isaac et al ,2018
ERR1203053	Mycobacterium africanum	L5	2382940	Ghana	PRJEB4884	ERP004216	Comparative genomics of Mycobacterium africanum Lineage 5 and Lineage 6 from Ghana suggests distinct ecological niches. Isaac et al ,2018
ERR1203054	Mycobacterium africanum	L5	2522131	Ghana	PRJEB4884	ERP004216	Comparative genomics of Mycobacterium africanum Lineage 5 and Lineage 6 from Ghana suggests distinct ecological niches. Isaac et al ,2018
ERR1203055	Mycobacterium africanum	L5	2784273	Ghana	PRJEB4884	ERP004216	Comparative genomics of Mycobacterium africanum Lineage 5 and Lineage 6 from Ghana suggests distinct ecological niches. Isaac et al ,2018
ERR1203056	Mycobacterium africanum	L5	2583724	Ghana	PRJEB4884	ERP004216	Comparative genomics of Mycobacterium africanum Lineage 5 and Lineage 6 from Ghana suggests distinct ecological niches. Isaac et al ,2018
ERR1203057	Mycobacterium africanum	L5	2359073	Ghana	PRJEB4884	ERP004216	Comparative genomics of Mycobacterium africanum Lineage 5 and Lineage 6 from Ghana suggests distinct ecological niches. Isaac et al ,2018
ERR1203058	Mycobacterium africanum	L5	2418133	Ghana	PRJEB4884	ERP004216	Comparative genomics of Mycobacterium africanum Lineage 5 and Lineage 6 from Ghana suggests distinct ecological niches. Isaac et al ,2018
ERR1203059	Mycobacterium africanum	L5	2253115	Ghana	PRJEB4884	ERP004216	Comparative genomics of Mycobacterium africanum Lineage 5 and Lineage 6 from Ghana suggests distinct ecological niches. Isaac et al ,2018
ERR1203060	Mycobacterium africanum	L5	2439531	Ghana	PRJEB4884	ERP004216	Comparative genomics of Mycobacterium africanum Lineage 5 and Lineage 6 from Ghana suggests distinct ecological niches. Isaac et al ,2018
ERR1203061	Mycobacterium africanum	L5	2940052	Ghana	PRJEB4884	ERP004216	Comparative genomics of Mycobacterium africanum Lineage 5 and Lineage 6 from Ghana suggests distinct ecological niches. Isaac et al ,2018
ERR1203065	Mycobacterium africanum	L5	2196698	Ghana	PRJEB4884	ERP004216	Comparative genomics of Mycobacterium africanum Lineage 5 and Lineage 6 from Ghana suggests distinct ecological niches. Isaac et al ,2018
ERR1203066	Mycobacterium africanum	L5	2427305	Ghana	PRJEB4884	ERP004216	Comparative genomics of Mycobacterium africanum Lineage 5 and Lineage 6 from Ghana suggests distinct ecological niches. Isaac et al ,2018
ERR1203068	Mycobacterium africanum	L5	2428669	Ghana	PRJEB4884	ERP004216	Comparative genomics of Mycobacterium africanum Lineage 5 and Lineage 6 from Ghana suggests distinct ecological niches. Isaac et al ,2018
ERR1203069	Mycobacterium africanum	L5	2198672	Ghana	PRJEB4884	ERP004216	Comparative genomics of Mycobacterium africanum Lineage 5 and Lineage 6 from Ghana suggests distinct ecological niches. Isaac et al ,2018
ERR1203070	Mycobacterium africanum	L5	2146383	Ghana	PRJEB4884	ERP004216	Comparative genomics of Mycobacterium africanum Lineage 5 and Lineage 6 from Ghana suggests distinct ecological niches. Isaac et al ,2018
ERR1203074	Mycobacterium africanum	L5	2442308	Ghana	PRJEB4884	ERP004216	Comparative genomics of Mycobacterium africanum Lineage 5 and Lineage 6 from Ghana suggests distinct ecological niches. Isaac et al ,2018
ERR1203076	Mycobacterium africanum	L5	2583344	Ghana	PRJEB4884	ERP004216	Comparative genomics of Mycobacterium africanum Lineage 5 and Lineage 6 from Ghana suggests distinct ecological niches. Isaac et al ,2018
ERR1203077	Mycobacterium africanum	L5	2582795	Ghana	PRJEB4884	ERP004216	Comparative genomics of Mycobacterium africanum Lineage 5 and Lineage 6 from Ghana suggests distinct ecological niches. Isaac et al ,2018
ERR1215473	Mycobacterium africanum	L5	1000477	Ghana	PRJEB4884	ERP004216	Comparative genomics of Mycobacterium africanum Lineage 5 and Lineage 6 from Ghana suggests distinct ecological niches. Isaac et al ,2018
ERR1215476	Mycobacterium africanum	L5	1169628	Ghana	PRJEB4884	ERP004216	Comparative genomics of Mycobacterium africanum Lineage 5 and Lineage 6 from Ghana suggests distinct ecological niches. Isaac et al ,2018
ERR1215477	Mycobacterium africanum	L5	1061970	Ghana	PRJEB4884	ERP004216	Comparative genomics of Mycobacterium africanum Lineage 5 and Lineage 6 from Ghana suggests distinct ecological niches. Isaac et al ,2018
ERR1215480	Mycobacterium africanum	L5	1243785	Ghana	PRJEB4884	ERP004216	Comparative genomics of Mycobacterium africanum Lineage 5 and Lineage 6 from Ghana suggests distinct ecological niches. Isaac et al ,2018
ERR1334051	Mycobacterium africanum	L5	2123797	Ghana	PRJEB4884	ERP004216	Comparative genomics of Mycobacterium africanum Lineage 5 and Lineage 6 from Ghana suggests distinct ecological niches. Isaac et al ,2018
ERR1334053	Mycobacterium africanum	L5	2011634	Ghana	PRJEB4884	ERP004216	Comparative genomics of Mycobacterium africanum Lineage 5 and Lineage 6 from Ghana suggests distinct ecological niches. Isaac et al ,2018
ERR2383619	Mycobacterium tuberculosis variant africanum	L5	2791990	France	PRJEB25506	ERP107428	Unexpected Genomic and Phenotypic Diversity of Mycobacterium africanum Lineage 5 Affects Drug Resistance, Protein Secretion, and Immunogenicity. Ates et al, 2018
ERR2383621	Mycobacterium tuberculosis variant africanum	L5	2219657	France	PRJEB25506	ERP107428	Unexpected Genomic and Phenotypic Diversity of Mycobacterium africanum Lineage 5 Affects Drug Resistance, Protein Secretion, and Immunogenicity. Ates et al, 2018
ERR2704808	Mycobacterium tuberculosis variant africanum	L5	7152349	France	PRJEB25506	ERP107428	Unexpected Genomic and Phenotypic Diversity of Mycobacterium africanum Lineage 5 Affects Drug Resistance, Protein Secretion, and Immunogenicity. Ates et al, 2018
ERR2704809	Mycobacterium tuberculosis variant africanum	L5	6879491	France	PRJEB25506	ERP107428	Unexpected Genomic and Phenotypic Diversity of Mycobacterium africanum Lineage 5 Affects Drug Resistance, Protein Secretion, and Immunogenicity. Ates et al, 2018
ERR439931	Mycobacterium tuberculosis complex	L5	2216655	Cameroon	PRJEB4884	ERP004216	Wellcome Trust Sanger Institute (These data are part of a pre-publication release)
ERR439932	Mycobacterium tuberculosis complex	L5	2557989	Cameroon	PRJEB4884	ERP004216	Wellcome Trust Sanger Institute (These data are part of a pre-publication release)
ERR439936	Mycobacterium tuberculosis complex	L5	2298062	Guinea	PRJEB4884	ERP004216	Wellcome Trust Sanger Institute (These data are part of a pre-publication release)
ERR439937	Mycobacterium tuberculosis complex	L5	1771849	Benin	PRJEB4884	ERP004216	Wellcome Trust Sanger Institute (These data are part of a pre-publication release)
ERR439939	Mycobacterium tuberculosis complex	L5	1560735	Benin	PRJEB4884	ERP004216	Wellcome Trust Sanger Institute (These data are part of a pre-publication release)
ERR439940	Mycobacterium tuberculosis complex	L5	1795878	Benin	PRJEB4884	ERP004216	Wellcome Trust Sanger Institute (These data are part of a pre-publication release)
ERR439941	Mycobacterium tuberculosis complex	L5	1847538	Benin	PRJEB4884	ERP004216	Wellcome Trust Sanger Institute (These data are part of a pre-publication release)
ERR439947	Mycobacterium tuberculosis complex	L5	1750948	Benin	PRJEB4884	ERP004216	Wellcome Trust Sanger Institute (These data are part of a pre-publication release)
ERR439948	Mycobacterium tuberculosis complex	L5	1797454	Benin	PRJEB4884	ERP004216	Wellcome Trust Sanger Institute (These data are part of a pre-publication release)
ERR439949	Mycobacterium tuberculosis complex	L5	1801322	Benin	PRJEB4884	ERP004216	Wellcome Trust Sanger Institute (These data are part of a pre-publication release)
ERR439953	Mycobacterium tuberculosis complex	L5	1948844	Benin	PRJEB4884	ERP004216	Wellcome Trust Sanger Institute (These data are part of a pre-publication release)
ERR439955	Mycobacterium tuberculosis complex	L5	1828534	Benin	PRJEB4884	ERP004216	Wellcome Trust Sanger Institute (These data are part of a pre-publication release)
ERR439963	Mycobacterium tuberculosis complex	L5	1705576	Benin	PRJEB4884	ERP004216	Wellcome Trust Sanger Institute (These data are part of a pre-publication release)
ERR439964	Mycobacterium tuberculosis complex	L5	1750593	Benin	PRJEB4884	ERP004216	Wellcome Trust Sanger Institute (These data are part of a pre-publication release)
ERR439967	Mycobacterium tuberculosis complex	L5	1889729	Guinea	PRJEB4884	ERP004216	Wellcome Trust Sanger Institute (These data are part of a pre-publication release)
ERR439969	Mycobacterium tuberculosis complex	L5	1722930	Guinea	PRJEB4884	ERP004216	Wellcome Trust Sanger Institute (These data are part of a pre-publication release)
ERR439973	Mycobacterium tuberculosis complex	L5	1760857	Niger	PRJEB4884	ERP004216	Wellcome Trust Sanger Institute (These data are part of a pre-publication release)
ERR439980	Mycobacterium tuberculosis complex	L5	1759284	Ivory Coast	PRJEB4884	ERP004216	Wellcome Trust Sanger Institute (These data are part of a pre-publication release)
ERR439996	Mycobacterium tuberculosis complex	L5	1714986	Democratic Republic of the Congo	PRJEB4884	ERP004216	Wellcome Trust Sanger Institute (These data are part of a pre-publication release)
ERR502471	Mycobacterium africanum	L5	3220494	Ghana	PRJEB4884	ERP004216	Comparative genomics of Mycobacterium africanum Lineage 5 and Lineage 6 from Ghana suggests distinct ecological niches. Isaac et al ,2018
ERR502475	Mycobacterium africanum	L5	2854862	Ghana	PRJEB4884	ERP004216	Comparative genomics of Mycobacterium africanum Lineage 5 and Lineage 6 from Ghana suggests distinct ecological niches. Isaac et al ,2018
ERR502476	Mycobacterium africanum	L5	3000261	Ghana	PRJEB4884	ERP004216	Comparative genomics of Mycobacterium africanum Lineage 5 and Lineage 6 from Ghana suggests distinct ecological niches. Isaac et al ,2018
ERR502477	Mycobacterium africanum	L5	2692437	Ghana	PRJEB4884	ERP004216	Wellcome Trust Sanger Institute (These data are part of a pre-publication release)
ERR502480	Mycobacterium africanum	L5	3131950	Ghana	PRJEB4884	ERP004216	Comparative genomics of Mycobacterium africanum Lineage 5 and Lineage 6 from Ghana suggests distinct ecological niches. Isaac et al ,2018
ERR502487	Mycobacterium africanum	L5	2321507	Ghana	PRJEB4884	ERP004216	Comparative genomics of Mycobacterium africanum Lineage 5 and Lineage 6 from Ghana suggests distinct ecological niches. Isaac et al ,2018
ERR502494	Mycobacterium africanum	L5	2944034	Ghana	PRJEB4884	ERP004216	Wellcome Trust Sanger Institute (These data are part of a pre-publication release)
ERR502500	Mycobacterium africanum	L5	2366770	Ghana	PRJEB4884	ERP004216	Comparative genomics of Mycobacterium africanum Lineage 5 and Lineage 6 from Ghana suggests distinct ecological niches. Isaac et al ,2018
ERR502502	Mycobacterium africanum	L5	2786750	Ghana	PRJEB4884	ERP004216	Comparative genomics of Mycobacterium africanum Lineage 5 and Lineage 6 from Ghana suggests distinct ecological niches. Isaac et al ,2018
ERR502505	Mycobacterium africanum	L5	2579001	Ghana	PRJEB4884	ERP004216	Comparative genomics of Mycobacterium africanum Lineage 5 and Lineage 6 from Ghana suggests distinct ecological niches. Isaac et al ,2018
ERR502507	Mycobacterium africanum	L5	2374430	Ghana	PRJEB4884	ERP004216	Wellcome Trust Sanger Institute (These data are part of a pre-publication release)
ERR502508	Mycobacterium africanum	L5	2382657	Ghana	PRJEB4884	ERP004216	Comparative genomics of Mycobacterium africanum Lineage 5 and Lineage 6 from Ghana suggests distinct ecological niches. Isaac et al ,2018
ERR502509	Mycobacterium africanum	L5	2797125	Ghana	PRJEB4884	ERP004216	Comparative genomics of Mycobacterium africanum Lineage 5 and Lineage 6 from Ghana suggests distinct ecological niches. Isaac et al ,2018
ERR502513	Mycobacterium africanum	L5	2186869	Ghana	PRJEB4884	ERP004216	Comparative genomics of Mycobacterium africanum Lineage 5 and Lineage 6 from Ghana suggests distinct ecological niches. Isaac et al ,2018
ERR502515	Mycobacterium africanum	L5	2417236	Ghana	PRJEB4884	ERP004216	Comparative genomics of Mycobacterium africanum Lineage 5 and Lineage 6 from Ghana suggests distinct ecological niches. Isaac et al ,2018
ERR502517	Mycobacterium africanum	L5	1467297	Ghana	PRJEB4884	ERP004216	Comparative genomics of Mycobacterium africanum Lineage 5 and Lineage 6 from Ghana suggests distinct ecological niches. Isaac et al ,2018
ERR502536	Mycobacterium africanum	L5	2194579	Ghana	PRJEB4884	ERP004216	Comparative genomics of Mycobacterium africanum Lineage 5 and Lineage 6 from Ghana suggests distinct ecological niches. Isaac et al ,2018
ERR702399	Mycobacterium africanum	L5	2163601	Ghana	PRJEB4884	ERP004216	Wellcome Trust Sanger Institute (These data are part of a pre-publication release)
ERR702402	Mycobacterium africanum	L5	2337646	Ghana	PRJEB4884	ERP004216	Wellcome Trust Sanger Institute (These data are part of a pre-publication release)
ERR702403	Mycobacterium africanum	L5	2533335	Ghana	PRJEB4884	ERP004216	Wellcome Trust Sanger Institute (These data are part of a pre-publication release)
ERR702407	Mycobacterium africanum	L5	2363500	Ghana	PRJEB4884	ERP004216	Comparative genomics of Mycobacterium africanum Lineage 5 and Lineage 6 from Ghana suggests distinct ecological niches. Isaac et al ,2018
ERR702408	Mycobacterium africanum	L5	1961270	Ghana	PRJEB4884	ERP004216	Comparative genomics of Mycobacterium africanum Lineage 5 and Lineage 6 from Ghana suggests distinct ecological niches. Isaac et al ,2018
ERR702409	Mycobacterium africanum	L5	1339803	Ghana	PRJEB4884	ERP004216	Comparative genomics of Mycobacterium africanum Lineage 5 and Lineage 6 from Ghana suggests distinct ecological niches. Isaac et al ,2018
ERR702410	Mycobacterium africanum	L5	2287556	Ghana	PRJEB4884	ERP004216	Comparative genomics of Mycobacterium africanum Lineage 5 and Lineage 6 from Ghana suggests distinct ecological niches. Isaac et al ,2018
ERR702411	Mycobacterium africanum	L5	2577697	Ghana	PRJEB4884	ERP004216	Comparative genomics of Mycobacterium africanum Lineage 5 and Lineage 6 from Ghana suggests distinct ecological niches. Isaac et al ,2018
ERR702412	Mycobacterium africanum	L5	2481392	Ghana	PRJEB4884	ERP004216	Comparative genomics of Mycobacterium africanum Lineage 5 and Lineage 6 from Ghana suggests distinct ecological niches. Isaac et al ,2018
ERR702413	Mycobacterium africanum	L5	2822043	Ghana	PRJEB4884	ERP004216	Comparative genomics of Mycobacterium africanum Lineage 5 and Lineage 6 from Ghana suggests distinct ecological niches. Isaac et al ,2018
ERR702414	Mycobacterium africanum	L5	2298620	Ghana	PRJEB4884	ERP004216	Comparative genomics of Mycobacterium africanum Lineage 5 and Lineage 6 from Ghana suggests distinct ecological niches. Isaac et al ,2018
ERR702415	Mycobacterium africanum	L5	2206856	Ghana	PRJEB4884	ERP004216	Comparative genomics of Mycobacterium africanum Lineage 5 and Lineage 6 from Ghana suggests distinct ecological niches. Isaac et al ,2018
ERR702417	Mycobacterium africanum	L5	2544310	Ghana	PRJEB4884	ERP004216	Comparative genomics of Mycobacterium africanum Lineage 5 and Lineage 6 from Ghana suggests distinct ecological niches. Isaac et al ,2018
ERR702418	Mycobacterium africanum	L5	2437237	Ghana	PRJEB4884	ERP004216	Comparative genomics of Mycobacterium africanum Lineage 5 and Lineage 6 from Ghana suggests distinct ecological niches. Isaac et al ,2018
ERR702420	Mycobacterium africanum	L5	2876400	Ghana	PRJEB4884	ERP004216	Comparative genomics of Mycobacterium africanum Lineage 5 and Lineage 6 from Ghana suggests distinct ecological niches. Isaac et al ,2018
ERR702422	Mycobacterium africanum	L5	2446824	Ghana	PRJEB4884	ERP004216	Comparative genomics of Mycobacterium africanum Lineage 5 and Lineage 6 from Ghana suggests distinct ecological niches. Isaac et al ,2018
ERR702423	Mycobacterium africanum	L5	2550536	Ghana	PRJEB4884	ERP004216	Comparative genomics of Mycobacterium africanum Lineage 5 and Lineage 6 from Ghana suggests distinct ecological niches. Isaac et al ,2018
ERR702426	Mycobacterium africanum	L5	2685288	Ghana	PRJEB4884	ERP004216	Comparative genomics of Mycobacterium africanum Lineage 5 and Lineage 6 from Ghana suggests distinct ecological niches. Isaac et al ,2018
ERR702428	Mycobacterium africanum	L5	2812157	Ghana	PRJEB4884	ERP004216	Comparative genomics of Mycobacterium africanum Lineage 5 and Lineage 6 from Ghana suggests distinct ecological niches. Isaac et al ,2018
ERR702430	Mycobacterium africanum	L5	2434573	Ghana	PRJEB4884	ERP004216	Comparative genomics of Mycobacterium africanum Lineage 5 and Lineage 6 from Ghana suggests distinct ecological niches. Isaac et al ,2018
ERR702431	Mycobacterium africanum	L5	3597103	Ghana	PRJEB4884	ERP004216	Comparative genomics of Mycobacterium africanum Lineage 5 and Lineage 6 from Ghana suggests distinct ecological niches. Isaac et al ,2018
ERR702432	Mycobacterium africanum	L5	2615723	Ghana	PRJEB4884	ERP004216	Comparative genomics of Mycobacterium africanum Lineage 5 and Lineage 6 from Ghana suggests distinct ecological niches. Isaac et al ,2018
ERR702435	Mycobacterium africanum	L5	2710958	Ghana	PRJEB4884	ERP004216	Comparative genomics of Mycobacterium africanum Lineage 5 and Lineage 6 from Ghana suggests distinct ecological niches. Isaac et al ,2018
ERR702436	Mycobacterium africanum	L5	3180459	Ghana	PRJEB4884	ERP004216	Comparative genomics of Mycobacterium africanum Lineage 5 and Lineage 6 from Ghana suggests distinct ecological niches. Isaac et al ,2018
ERR751290	Mycobacterium africanum	L5	2845564	Ghana	PRJEB4884	ERP004216	Comparative genomics of Mycobacterium africanum Lineage 5 and Lineage 6 from Ghana suggests distinct ecological niches. Isaac et al ,2018
ERR751291	Mycobacterium africanum	L5	2815711	Ghana	PRJEB4884	ERP004216	Comparative genomics of Mycobacterium africanum Lineage 5 and Lineage 6 from Ghana suggests distinct ecological niches. Isaac et al ,2018
ERR751292	Mycobacterium africanum	L5	2331417	Ghana	PRJEB4884	ERP004216	Comparative genomics of Mycobacterium africanum Lineage 5 and Lineage 6 from Ghana suggests distinct ecological niches. Isaac et al ,2018
ERR751295	Mycobacterium africanum	L5	2647172	Ghana	PRJEB4884	ERP004216	Comparative genomics of Mycobacterium africanum Lineage 5 and Lineage 6 from Ghana suggests distinct ecological niches. Isaac et al ,2018
ERR751296	Mycobacterium africanum	L5	2744373	Ghana	PRJEB4884	ERP004216	Comparative genomics of Mycobacterium africanum Lineage 5 and Lineage 6 from Ghana suggests distinct ecological niches. Isaac et al ,2018
ERR751298	Mycobacterium africanum	L5	2817730	Ghana	PRJEB4884	ERP004216	Comparative genomics of Mycobacterium africanum Lineage 5 and Lineage 6 from Ghana suggests distinct ecological niches. Isaac et al ,2018
ERR751299	Mycobacterium africanum	L5	3014655	Ghana	PRJEB4884	ERP004216	Comparative genomics of Mycobacterium africanum Lineage 5 and Lineage 6 from Ghana suggests distinct ecological niches. Isaac et al ,2018
ERR751301	Mycobacterium africanum	L5	3015466	Ghana	PRJEB4884	ERP004216	Comparative genomics of Mycobacterium africanum Lineage 5 and Lineage 6 from Ghana suggests distinct ecological niches. Isaac et al ,2018
ERR751302	Mycobacterium africanum	L5	2780589	Ghana	PRJEB4884	ERP004216	Comparative genomics of Mycobacterium africanum Lineage 5 and Lineage 6 from Ghana suggests distinct ecological niches. Isaac et al ,2018
ERR751303	Mycobacterium africanum	L5	2750711	Ghana	PRJEB4884	ERP004216	Comparative genomics of Mycobacterium africanum Lineage 5 and Lineage 6 from Ghana suggests distinct ecological niches. Isaac et al ,2018
ERR751304	Mycobacterium africanum	L5	2780290	Ghana	PRJEB4884	ERP004216	Comparative genomics of Mycobacterium africanum Lineage 5 and Lineage 6 from Ghana suggests distinct ecological niches. Isaac et al ,2018
ERR751305	Mycobacterium africanum	L5	2891744	Ghana	PRJEB4884	ERP004216	Comparative genomics of Mycobacterium africanum Lineage 5 and Lineage 6 from Ghana suggests distinct ecological niches. Isaac et al ,2018
ERR751307	Mycobacterium africanum	L5	2610028	Ghana	PRJEB4884	ERP004216	Comparative genomics of Mycobacterium africanum Lineage 5 and Lineage 6 from Ghana suggests distinct ecological niches. Isaac et al ,2018
ERR751308	Mycobacterium africanum	L5	2276085	Ghana	PRJEB4884	ERP004216	Comparative genomics of Mycobacterium africanum Lineage 5 and Lineage 6 from Ghana suggests distinct ecological niches. Isaac et al ,2018
ERR751310	Mycobacterium africanum	L5	2762740	Ghana	PRJEB4884	ERP004216	Comparative genomics of Mycobacterium africanum Lineage 5 and Lineage 6 from Ghana suggests distinct ecological niches. Isaac et al ,2018
ERR751311	Mycobacterium africanum	L5	2365847	Ghana	PRJEB4884	ERP004216	Comparative genomics of Mycobacterium africanum Lineage 5 and Lineage 6 from Ghana suggests distinct ecological niches. Isaac et al ,2018
ERR751313	Mycobacterium africanum	L5	2339603	Ghana	PRJEB4884	ERP004216	Comparative genomics of Mycobacterium africanum Lineage 5 and Lineage 6 from Ghana suggests distinct ecological niches. Isaac et al ,2018
ERR751314	Mycobacterium africanum	L5	2568660	Ghana	PRJEB4884	ERP004216	Comparative genomics of Mycobacterium africanum Lineage 5 and Lineage 6 from Ghana suggests distinct ecological niches. Isaac et al ,2018
ERR751315	Mycobacterium africanum	L5	2593695	Ghana	PRJEB4884	ERP004216	Comparative genomics of Mycobacterium africanum Lineage 5 and Lineage 6 from Ghana suggests distinct ecological niches. Isaac et al ,2018
ERR751320	Mycobacterium africanum	L5	2792891	Ghana	PRJEB4884	ERP004216	Comparative genomics of Mycobacterium africanum Lineage 5 and Lineage 6 from Ghana suggests distinct ecological niches. Isaac et al ,2018
ERR751322	Mycobacterium africanum	L5	2554025	Ghana	PRJEB4884	ERP004216	Comparative genomics of Mycobacterium africanum Lineage 5 and Lineage 6 from Ghana suggests distinct ecological niches. Isaac et al ,2018
ERR751323	Mycobacterium africanum	L5	2623599	Ghana	PRJEB4884	ERP004216	Comparative genomics of Mycobacterium africanum Lineage 5 and Lineage 6 from Ghana suggests distinct ecological niches. Isaac et al ,2018
ERR751324	Mycobacterium africanum	L5	2334391	Ghana	PRJEB4884	ERP004216	Comparative genomics of Mycobacterium africanum Lineage 5 and Lineage 6 from Ghana suggests distinct ecological niches. Isaac et al ,2018
ERR751327	Mycobacterium africanum	L5	2276175	Ghana	PRJEB4884	ERP004216	Comparative genomics of Mycobacterium africanum Lineage 5 and Lineage 6 from Ghana suggests distinct ecological niches. Isaac et al ,2018
ERR751328	Mycobacterium africanum	L5	2140549	Ghana	PRJEB4884	ERP004216	Comparative genomics of Mycobacterium africanum Lineage 5 and Lineage 6 from Ghana suggests distinct ecological niches. Isaac et al ,2018
ERR751329	Mycobacterium africanum	L5	2165231	Ghana	PRJEB4884	ERP004216	Comparative genomics of Mycobacterium africanum Lineage 5 and Lineage 6 from Ghana suggests distinct ecological niches. Isaac et al ,2018
ERR751330	Mycobacterium africanum	L5	2271283	Ghana	PRJEB4884	ERP004216	Comparative genomics of Mycobacterium africanum Lineage 5 and Lineage 6 from Ghana suggests distinct ecological niches. Isaac et al ,2018
ERR751334	Mycobacterium africanum	L5	2666677	Ghana	PRJEB4884	ERP004216	Comparative genomics of Mycobacterium africanum Lineage 5 and Lineage 6 from Ghana suggests distinct ecological niches. Isaac et al ,2018
ERR751335	Mycobacterium africanum	L5	2441151	Ghana	PRJEB4884	ERP004216	Comparative genomics of Mycobacterium africanum Lineage 5 and Lineage 6 from Ghana suggests distinct ecological niches. Isaac et al ,2018
ERR751336	Mycobacterium africanum	L5	2592643	Ghana	PRJEB4884	ERP004216	Comparative genomics of Mycobacterium africanum Lineage 5 and Lineage 6 from Ghana suggests distinct ecological niches. Isaac et al ,2018
ERR751337	Mycobacterium africanum	L5	2617091	Ghana	PRJEB4884	ERP004216	Comparative genomics of Mycobacterium africanum Lineage 5 and Lineage 6 from Ghana suggests distinct ecological niches. Isaac et al ,2018
ERR751338	Mycobacterium africanum	L5	3208233	Ghana	PRJEB4884	ERP004216	Comparative genomics of Mycobacterium africanum Lineage 5 and Lineage 6 from Ghana suggests distinct ecological niches. Isaac et al ,2018
ERR751339	Mycobacterium africanum	L5	2606869	Ghana	PRJEB4884	ERP004216	Comparative genomics of Mycobacterium africanum Lineage 5 and Lineage 6 from Ghana suggests distinct ecological niches. Isaac et al ,2018
ERR751343	Mycobacterium africanum	L5	2548808	Ghana	PRJEB4884	ERP004216	Comparative genomics of Mycobacterium africanum Lineage 5 and Lineage 6 from Ghana suggests distinct ecological niches. Isaac et al ,2018
ERR751344	Mycobacterium africanum	L5	2722886	Ghana	PRJEB4884	ERP004216	Comparative genomics of Mycobacterium africanum Lineage 5 and Lineage 6 from Ghana suggests distinct ecological niches. Isaac et al ,2018
ERR751345	Mycobacterium africanum	L5	2618213	Ghana	PRJEB4884	ERP004216	Comparative genomics of Mycobacterium africanum Lineage 5 and Lineage 6 from Ghana suggests distinct ecological niches. Isaac et al ,2018
ERR751348	Mycobacterium africanum	L5	2903755	Ghana	PRJEB4884	ERP004216	Comparative genomics of Mycobacterium africanum Lineage 5 and Lineage 6 from Ghana suggests distinct ecological niches. Isaac et al ,2018
ERR909753	Mycobacterium africanum	L5	1866160	Ghana	PRJEB4884	ERP004216	Comparative genomics of Mycobacterium africanum Lineage 5 and Lineage 6 from Ghana suggests distinct ecological niches. Isaac et al ,2018
SRR1735574	Mycobacterium tuberculosis variant africanum	L5	1726848	University of Oxford	PRJNA268101	SRP051584	Rapid, comprehensive, and affordable mycobacterial diagnosis with whole-genome sequencing: a prospective study.Pankhurst,et al ., 2016
SRR1735577	Mycobacterium tuberculosis variant africanum	L5	1869890	University of Oxford	PRJNA268101	SRP051584	Rapid, comprehensive, and affordable mycobacterial diagnosis with whole-genome sequencing: a prospective study.Pankhurst,et al ., 2016
SRR998584	Mycobacterium tuberculosis variant africanum MAL010074	L5	1720847	Mali: Point G Hospital	PRJNA211633	SRP030048	Whole Genome Sequencing of Mycobacterium africanum Strains from Mali Provides Insights into the Mechanisms of Geographic Restriction.Winglee et al,2016
SRR998587	Mycobacterium tuberculosis variant africanum MAL010074	L5	1756959	Mali: Point G Hospital	PRJNA211633	SRP030048	Whole Genome Sequencing of Mycobacterium africanum Strains from Mali Provides Insights into the Mechanisms of Geographic Restriction.Winglee et al,2016
SRR998616	Mycobacterium tuberculosis variant africanum MAL010118	L5	1866619	Mali: Point G Hospital	PRJNA211660	SRP030056	Whole Genome Sequencing of Mycobacterium africanum Strains from Mali Provides Insights into the Mechanisms of Geographic Restriction.Winglee et al,2016
SRR998617	Mycobacterium tuberculosis variant africanum MAL010118	L5	1828928	Mali: Point G Hospital	PRJNA211660	SRP030056	Whole Genome Sequencing of Mycobacterium africanum Strains from Mali Provides Insights into the Mechanisms of Geographic Restriction.Winglee et al,2016
ERR1023219	Mycobacterium tuberculosis complex	L6	3192230	Gambia	PRJEB4884	ERP004216	Wellcome Trust Sanger Institute (These data are part of a pre-publication release)
ERR1023220	Mycobacterium tuberculosis complex	L6	3283667	Gambia	PRJEB4884	ERP004216	Wellcome Trust Sanger Institute (These data are part of a pre-publication release)
ERR1023225	Mycobacterium tuberculosis complex	L6	2732536	Gambia	PRJEB4884	ERP004216	Wellcome Trust Sanger Institute (These data are part of a pre-publication release)
ERR1023226	Mycobacterium tuberculosis complex	L6	2891817	Gambia	PRJEB4884	ERP004216	Wellcome Trust Sanger Institute (These data are part of a pre-publication release)
ERR1023227	Mycobacterium tuberculosis complex	L6	2742079	Gambia	PRJEB4884	ERP004216	Wellcome Trust Sanger Institute (These data are part of a pre-publication release)
ERR1023228	Mycobacterium tuberculosis complex	L6	3058632	Gambia	PRJEB4884	ERP004216	Wellcome Trust Sanger Institute (These data are part of a pre-publication release)
ERR1023229	Mycobacterium tuberculosis complex	L6	2884104	Gambia	PRJEB4884	ERP004216	Wellcome Trust Sanger Institute (These data are part of a pre-publication release)
ERR1023230	Mycobacterium tuberculosis complex	L6	2758596	Gambia	PRJEB4884	ERP004216	Wellcome Trust Sanger Institute (These data are part of a pre-publication release)
ERR1023231	Mycobacterium tuberculosis complex	L6	2916956	Gambia	PRJEB4884	ERP004216	Wellcome Trust Sanger Institute (These data are part of a pre-publication release)
ERR1023232	Mycobacterium tuberculosis complex	L6	2949521	Gambia	PRJEB4884	ERP004216	Wellcome Trust Sanger Institute (These data are part of a pre-publication release)
ERR1023233	Mycobacterium tuberculosis complex	L6	3039564	Gambia	PRJEB4884	ERP004216	Wellcome Trust Sanger Institute (These data are part of a pre-publication release)
ERR1023234	Mycobacterium tuberculosis complex	L6	2830126	Gambia	PRJEB4884	ERP004216	Wellcome Trust Sanger Institute (These data are part of a pre-publication release)
ERR1023235	Mycobacterium tuberculosis complex	L6	3070045	Gambia	PRJEB4884	ERP004216	Wellcome Trust Sanger Institute (These data are part of a pre-publication release)
ERR1023236	Mycobacterium tuberculosis complex	L6	2901876	Unknown	PRJEB4884	ERP004216	Wellcome Trust Sanger Institute (These data are part of a pre-publication release)
ERR1023237	Mycobacterium tuberculosis complex	L6	2703141	Gambia	PRJEB4884	ERP004216	Wellcome Trust Sanger Institute (These data are part of a pre-publication release)
ERR1023238	Mycobacterium tuberculosis complex	L6	2778383	Gambia	PRJEB4884	ERP004216	Wellcome Trust Sanger Institute (These data are part of a pre-publication release)
ERR1023239	Mycobacterium tuberculosis complex	L6	2738199	Unknown	PRJEB4884	ERP004216	Wellcome Trust Sanger Institute (These data are part of a pre-publication release)
ERR1023241	Mycobacterium tuberculosis complex	L6	3065940	Gambia	PRJEB4884	ERP004216	Wellcome Trust Sanger Institute (These data are part of a pre-publication release)
ERR1023242	Mycobacterium tuberculosis complex	L6	2869494	Gambia	PRJEB4884	ERP004216	Wellcome Trust Sanger Institute (These data are part of a pre-publication release)
ERR1023243	Mycobacterium tuberculosis complex	L6	3093810	Gambia	PRJEB4884	ERP004216	Wellcome Trust Sanger Institute (These data are part of a pre-publication release)
ERR1023244	Mycobacterium tuberculosis complex	L6	2706935	Gambia	PRJEB4884	ERP004216	Wellcome Trust Sanger Institute (These data are part of a pre-publication release)
ERR1023245	Mycobacterium tuberculosis complex	L6	3374662	Gambia	PRJEB4884	ERP004216	Wellcome Trust Sanger Institute (These data are part of a pre-publication release)
ERR1023246	Mycobacterium tuberculosis complex	L6	2987934	Gambia	PRJEB4884	ERP004216	Wellcome Trust Sanger Institute (These data are part of a pre-publication release)
ERR1023247	Mycobacterium tuberculosis complex	L6	3044802	Gambia	PRJEB4884	ERP004216	Wellcome Trust Sanger Institute (These data are part of a pre-publication release)
ERR1023248	Mycobacterium tuberculosis complex	L6	3464302	Gambia	PRJEB4884	ERP004216	Wellcome Trust Sanger Institute (These data are part of a pre-publication release)
ERR1023249	Mycobacterium tuberculosis complex	L6	2869633	Gambia	PRJEB4884	ERP004216	Wellcome Trust Sanger Institute (These data are part of a pre-publication release)
ERR1023250	Mycobacterium tuberculosis complex	L6	3387663	Gambia	PRJEB4884	ERP004216	Wellcome Trust Sanger Institute (These data are part of a pre-publication release)
ERR1023251	Mycobacterium tuberculosis complex	L6	2921274	Gambia	PRJEB4884	ERP004216	Wellcome Trust Sanger Institute (These data are part of a pre-publication release)
ERR1023252	Mycobacterium tuberculosis complex	L6	2978733	Gambia	PRJEB4884	ERP004216	Wellcome Trust Sanger Institute (These data are part of a pre-publication release)
ERR1023253	Mycobacterium tuberculosis complex	L6	3251290	Gambia	PRJEB4884	ERP004216	Wellcome Trust Sanger Institute (These data are part of a pre-publication release)
ERR1023254	Mycobacterium tuberculosis complex	L6	3424949	Gambia	PRJEB4884	ERP004216	Wellcome Trust Sanger Institute (These data are part of a pre-publication release)
ERR1023255	Mycobacterium tuberculosis complex	L6	3361207	Gambia	PRJEB4884	ERP004216	Wellcome Trust Sanger Institute (These data are part of a pre-publication release)
ERR1023256	Mycobacterium tuberculosis complex	L6	2976428	Gambia	PRJEB4884	ERP004216	Wellcome Trust Sanger Institute (These data are part of a pre-publication release)
ERR1023257	Mycobacterium tuberculosis complex	L6	3092230	Gambia	PRJEB4884	ERP004216	Wellcome Trust Sanger Institute (These data are part of a pre-publication release)
ERR1023258	Mycobacterium tuberculosis complex	L6	2986198	Gambia	PRJEB4884	ERP004216	Wellcome Trust Sanger Institute (These data are part of a pre-publication release)
ERR1023259	Mycobacterium tuberculosis complex	L6	3054450	Gambia	PRJEB4884	ERP004216	Wellcome Trust Sanger Institute (These data are part of a pre-publication release)
ERR1023260	Mycobacterium tuberculosis complex	L6	2963990	Gambia	PRJEB4884	ERP004216	Wellcome Trust Sanger Institute (These data are part of a pre-publication release)
ERR1023261	Mycobacterium tuberculosis complex	L6	2782159	Gambia	PRJEB4884	ERP004216	Wellcome Trust Sanger Institute (These data are part of a pre-publication release)
ERR1023262	Mycobacterium tuberculosis complex	L6	3164265	Gambia	PRJEB4884	ERP004216	Wellcome Trust Sanger Institute (These data are part of a pre-publication release)
ERR1023263	Mycobacterium tuberculosis complex	L6	3496329	Gambia	PRJEB4884	ERP004216	Wellcome Trust Sanger Institute (These data are part of a pre-publication release)
ERR1023264	Mycobacterium tuberculosis complex	L6	3356023	Gambia	PRJEB4884	ERP004216	Wellcome Trust Sanger Institute (These data are part of a pre-publication release)
ERR1023265	Mycobacterium tuberculosis complex	L6	3052504	Gambia	PRJEB4884	ERP004216	Wellcome Trust Sanger Institute (These data are part of a pre-publication release)
ERR1023266	Mycobacterium tuberculosis complex	L6	3170002	Gambia	PRJEB4884	ERP004216	Wellcome Trust Sanger Institute (These data are part of a pre-publication release)
ERR1023267	Mycobacterium tuberculosis complex	L6	3061815	Gambia	PRJEB4884	ERP004216	Wellcome Trust Sanger Institute (These data are part of a pre-publication release)
ERR1023268	Mycobacterium tuberculosis complex	L6	3300943	Gambia	PRJEB4884	ERP004216	Wellcome Trust Sanger Institute (These data are part of a pre-publication release)
ERR1023269	Mycobacterium tuberculosis complex	L6	3160760	Gambia	PRJEB4884	ERP004216	Wellcome Trust Sanger Institute (These data are part of a pre-publication release)
ERR1023270	Mycobacterium tuberculosis complex	L6	3299511	Gambia	PRJEB4884	ERP004216	Wellcome Trust Sanger Institute (These data are part of a pre-publication release)
ERR1023271	Mycobacterium tuberculosis complex	L6	3244246	Gambia	PRJEB4884	ERP004216	Wellcome Trust Sanger Institute (These data are part of a pre-publication release)
ERR1023272	Mycobacterium tuberculosis complex	L6	2325014	Gambia	PRJEB4884	ERP004216	Wellcome Trust Sanger Institute (These data are part of a pre-publication release)
ERR1023273	Mycobacterium tuberculosis complex	L6	3214760	Gambia	PRJEB4884	ERP004216	Wellcome Trust Sanger Institute (These data are part of a pre-publication release)
ERR1023274	Mycobacterium tuberculosis complex	L6	3187510	Gambia	PRJEB4884	ERP004216	Wellcome Trust Sanger Institute (These data are part of a pre-publication release)
ERR1023275	Mycobacterium tuberculosis complex	L6	3224699	Unknown	PRJEB4884	ERP004216	Wellcome Trust Sanger Institute (These data are part of a pre-publication release)
ERR1023276	Mycobacterium tuberculosis complex	L6	3235127	Gambia	PRJEB4884	ERP004216	Wellcome Trust Sanger Institute (These data are part of a pre-publication release)
ERR1023277	Mycobacterium tuberculosis complex	L6	3324672	Gambia	PRJEB4884	ERP004216	Wellcome Trust Sanger Institute (These data are part of a pre-publication release)
ERR1023278	Mycobacterium tuberculosis complex	L6	3248523	Gambia	PRJEB4884	ERP004216	Wellcome Trust Sanger Institute (These data are part of a pre-publication release)
ERR1023279	Mycobacterium tuberculosis complex	L6	3432294	Gambia	PRJEB4884	ERP004216	Wellcome Trust Sanger Institute (These data are part of a pre-publication release)
ERR1023280	Mycobacterium tuberculosis complex	L6	3690981	Gambia	PRJEB4884	ERP004216	Wellcome Trust Sanger Institute (These data are part of a pre-publication release)
ERR1023281	Mycobacterium tuberculosis complex	L6	3274251	Gambia	PRJEB4884	ERP004216	Wellcome Trust Sanger Institute (These data are part of a pre-publication release)
ERR1023282	Mycobacterium tuberculosis complex	L6	3627308	Gambia	PRJEB4884	ERP004216	Wellcome Trust Sanger Institute (These data are part of a pre-publication release)
ERR1023283	Mycobacterium tuberculosis complex	L6	3438018	Gambia	PRJEB4884	ERP004216	Wellcome Trust Sanger Institute (These data are part of a pre-publication release)
ERR1023284	Mycobacterium tuberculosis complex	L6	3161073	Gambia	PRJEB4884	ERP004216	Wellcome Trust Sanger Institute (These data are part of a pre-publication release)
ERR1023285	Mycobacterium tuberculosis complex	L6	2946891	Gambia	PRJEB4884	ERP004216	Wellcome Trust Sanger Institute (These data are part of a pre-publication release)
ERR1023286	Mycobacterium tuberculosis complex	L6	3055372	Gambia	PRJEB4884	ERP004216	Wellcome Trust Sanger Institute (These data are part of a pre-publication release)
ERR1023287	Mycobacterium tuberculosis complex	L6	3576594	Gambia	PRJEB4884	ERP004216	Wellcome Trust Sanger Institute (These data are part of a pre-publication release)
ERR1023288	Mycobacterium tuberculosis complex	L6	3514069	Gambia	PRJEB4884	ERP004216	Wellcome Trust Sanger Institute (These data are part of a pre-publication release)
ERR1023289	Mycobacterium tuberculosis complex	L6	2919551	Unknown	PRJEB4884	ERP004216	Wellcome Trust Sanger Institute (These data are part of a pre-publication release)
ERR1023290	Mycobacterium tuberculosis complex	L6	2945332	Gambia	PRJEB4884	ERP004216	Wellcome Trust Sanger Institute (These data are part of a pre-publication release)
ERR1023291	Mycobacterium tuberculosis complex	L6	3453721	Gambia	PRJEB4884	ERP004216	Wellcome Trust Sanger Institute (These data are part of a pre-publication release)
ERR1023292	Mycobacterium tuberculosis complex	L6	3450538	Gambia	PRJEB4884	ERP004216	Wellcome Trust Sanger Institute (These data are part of a pre-publication release)
ERR1023293	Mycobacterium tuberculosis complex	L6	3013212	Gambia	PRJEB4884	ERP004216	Wellcome Trust Sanger Institute (These data are part of a pre-publication release)
ERR1082113	Mycobacterium africanum	L6	3875768	Ghana	PRJEB4884	ERP004216	Comparative genomics of Mycobacterium africanum Lineage 5 and Lineage 6 from Ghana suggests distinct ecological niches. Isaac et al ,2018
ERR1082114	Mycobacterium africanum	L6	1434922	Ghana	PRJEB4884	ERP004216	Comparative genomics of Mycobacterium africanum Lineage 5 and Lineage 6 from Ghana suggests distinct ecological niches. Isaac et al ,2018
ERR1082116	Mycobacterium africanum	L6	3429056	Ghana	PRJEB4884	ERP004216	Comparative genomics of Mycobacterium africanum Lineage 5 and Lineage 6 from Ghana suggests distinct ecological niches. Isaac et al ,2018
ERR1082130	Mycobacterium africanum	L6	3661549	Ghana	PRJEB4884	ERP004216	Comparative genomics of Mycobacterium africanum Lineage 5 and Lineage 6 from Ghana suggests distinct ecological niches. Isaac et al ,2018
ERR1082133	Mycobacterium africanum	L6	4389993	Ghana	PRJEB4884	ERP004216	Comparative genomics of Mycobacterium africanum Lineage 5 and Lineage 6 from Ghana suggests distinct ecological niches. Isaac et al ,2018
ERR1082136	Mycobacterium africanum	L6	3251261	Ghana	PRJEB4884	ERP004216	Comparative genomics of Mycobacterium africanum Lineage 5 and Lineage 6 from Ghana suggests distinct ecological niches. Isaac et al ,2018
ERR1082138	Mycobacterium africanum	L6	3196911	Ghana	PRJEB4884	ERP004216	Comparative genomics of Mycobacterium africanum Lineage 5 and Lineage 6 from Ghana suggests distinct ecological niches. Isaac et al ,2018
ERR1082140	Mycobacterium africanum	L6	3845847	Ghana	PRJEB4884	ERP004216	Comparative genomics of Mycobacterium africanum Lineage 5 and Lineage 6 from Ghana suggests distinct ecological niches. Isaac et al ,2018
ERR1082141	Mycobacterium africanum	L6	3361292	Ghana	PRJEB4884	ERP004216	Comparative genomics of Mycobacterium africanum Lineage 5 and Lineage 6 from Ghana suggests distinct ecological niches. Isaac et al ,2018
ERR1203062	Mycobacterium africanum	L6	2810516	Ghana	PRJEB4884	ERP004216	Comparative genomics of Mycobacterium africanum Lineage 5 and Lineage 6 from Ghana suggests distinct ecological niches. Isaac et al ,2018
ERR1203072	Mycobacterium africanum	L6	2061903	Ghana	PRJEB4884	ERP004216	Comparative genomics of Mycobacterium africanum Lineage 5 and Lineage 6 from Ghana suggests distinct ecological niches. Isaac et al ,2018
ERR1215461	Mycobacterium africanum	L6	1476463	Ghana	PRJEB4884	ERP004216	Comparative genomics of Mycobacterium africanum Lineage 5 and Lineage 6 from Ghana suggests distinct ecological niches. Isaac et al ,2018
ERR1215471	Mycobacterium africanum	L6	1530432	Ghana	PRJEB4884	ERP004216	Comparative genomics of Mycobacterium africanum Lineage 5 and Lineage 6 from Ghana suggests distinct ecological niches. Isaac et al ,2018
ERR1334031	Mycobacterium tuberculosis complex	L6	2457962	Gambia	PRJEB4884	ERP004216	Wellcome Trust Sanger Institute (These data are part of a pre-publication release)
ERR1334032	Mycobacterium tuberculosis complex	L6	2838178	Gambia	PRJEB4884	ERP004216	Wellcome Trust Sanger Institute (These data are part of a pre-publication release)
ERR1334033	Mycobacterium tuberculosis complex	L6	2667761	Unknown	PRJEB4884	ERP004216	Wellcome Trust Sanger Institute (These data are part of a pre-publication release)
ERR1334035	Mycobacterium tuberculosis complex	L6	2771915	Gambia	PRJEB4884	ERP004216	Wellcome Trust Sanger Institute (These data are part of a pre-publication release)
ERR1334036	Mycobacterium tuberculosis complex	L6	2677690	Gambia	PRJEB4884	ERP004216	Wellcome Trust Sanger Institute (These data are part of a pre-publication release)
ERR1334037	Mycobacterium tuberculosis complex	L6	3483172	Gambia	PRJEB4884	ERP004216	Wellcome Trust Sanger Institute (These data are part of a pre-publication release)
ERR1334038	Mycobacterium tuberculosis complex	L6	3337547	Gambia	PRJEB4884	ERP004216	Wellcome Trust Sanger Institute (These data are part of a pre-publication release)
ERR1334039	Mycobacterium tuberculosis complex	L6	2477432	Gambia	PRJEB4884	ERP004216	Wellcome Trust Sanger Institute (These data are part of a pre-publication release)
ERR1334040	Mycobacterium tuberculosis complex	L6	2789297	Gambia	PRJEB4884	ERP004216	Wellcome Trust Sanger Institute (These data are part of a pre-publication release)
ERR1334042	Mycobacterium tuberculosis complex	L6	2606735	Gambia	PRJEB4884	ERP004216	Wellcome Trust Sanger Institute (These data are part of a pre-publication release)
ERR1334043	Mycobacterium tuberculosis complex	L6	2622649	Gambia	PRJEB4884	ERP004216	Wellcome Trust Sanger Institute (These data are part of a pre-publication release)
ERR1334044	Mycobacterium tuberculosis complex	L6	2561769	Gambia	PRJEB4884	ERP004216	Wellcome Trust Sanger Institute (These data are part of a pre-publication release)
ERR1334045	Mycobacterium tuberculosis complex	L6	3434645	Gambia	PRJEB4884	ERP004216	Wellcome Trust Sanger Institute (These data are part of a pre-publication release)
ERR1334046	Mycobacterium tuberculosis complex	L6	3036634	Gambia	PRJEB4884	ERP004216	Wellcome Trust Sanger Institute (These data are part of a pre-publication release)
ERR1334047	Mycobacterium tuberculosis complex	L6	2565811	Gambia	PRJEB4884	ERP004216	Wellcome Trust Sanger Institute (These data are part of a pre-publication release)
ERR1334048	Mycobacterium tuberculosis complex	L6	2950146	Gambia	PRJEB4884	ERP004216	Wellcome Trust Sanger Institute (These data are part of a pre-publication release)
ERR2383628	Mycobacterium tuberculosis variant africanum	L6	5579568	France	PRJEB25506	ERP107428	Unexpected Genomic and Phenotypic Diversity of Mycobacterium africanum Lineage 5 Affects Drug Resistance, Protein Secretion, and Immunogenicity. Ates et al, 2018
ERR2704811	Mycobacterium tuberculosis variant africanum	L6	5537207	France	PRJEB25506	ERP107428	Unexpected Genomic and Phenotypic Diversity of Mycobacterium africanum Lineage 5 Affects Drug Resistance, Protein Secretion, and Immunogenicity. Ates et al, 2018
ERR439930	Mycobacterium tuberculosis complex	L6	2356277	Senegal	PRJEB4884	ERP004216	Wellcome Trust Sanger Institute (These data are part of a pre-publication release)
ERR439933	Mycobacterium tuberculosis complex	L6	2381606	Guinea	PRJEB4884	ERP004216	Wellcome Trust Sanger Institute (These data are part of a pre-publication release)
ERR439934	Mycobacterium tuberculosis complex	L6	2636505	Guinea	PRJEB4884	ERP004216	Wellcome Trust Sanger Institute (These data are part of a pre-publication release)
ERR439935	Mycobacterium tuberculosis complex	L6	2473039	Guinea	PRJEB4884	ERP004216	Wellcome Trust Sanger Institute (These data are part of a pre-publication release)
ERR439938	Mycobacterium tuberculosis complex	L6	1599656	Benin	PRJEB4884	ERP004216	Wellcome Trust Sanger Institute (These data are part of a pre-publication release)
ERR439954	Mycobacterium tuberculosis complex	L6	1860122	Benin	PRJEB4884	ERP004216	Wellcome Trust Sanger Institute (These data are part of a pre-publication release)
ERR439957	Mycobacterium tuberculosis complex	L6	1767030	Benin	PRJEB4884	ERP004216	Wellcome Trust Sanger Institute (These data are part of a pre-publication release)
ERR439958	Mycobacterium tuberculosis complex	L6	1910055	Benin	PRJEB4884	ERP004216	Wellcome Trust Sanger Institute (These data are part of a pre-publication release)
ERR439968	Mycobacterium tuberculosis complex	L6	1931508	Senegal	PRJEB4884	ERP004216	Wellcome Trust Sanger Institute (These data are part of a pre-publication release)
ERR439970	Mycobacterium tuberculosis complex	L6	1972334	Guinea	PRJEB4884	ERP004216	Wellcome Trust Sanger Institute (These data are part of a pre-publication release)
ERR439971	Mycobacterium tuberculosis complex	L6	1692020	Guinea	PRJEB4884	ERP004216	Wellcome Trust Sanger Institute (These data are part of a pre-publication release)
ERR439972	Mycobacterium tuberculosis complex	L6	1612368	Niger	PRJEB4884	ERP004216	Wellcome Trust Sanger Institute (These data are part of a pre-publication release)
ERR439976	Mycobacterium tuberculosis complex	L6	1513707	Ivory Coast	PRJEB4884	ERP004216	Wellcome Trust Sanger Institute (These data are part of a pre-publication release)
ERR439977	Mycobacterium tuberculosis complex	L6	1735936	Nigeria	PRJEB4884	ERP004216	Wellcome Trust Sanger Institute (These data are part of a pre-publication release)
ERR439978	Mycobacterium tuberculosis complex	L6	1566562	Ivory Coast	PRJEB4884	ERP004216	Wellcome Trust Sanger Institute (These data are part of a pre-publication release)
ERR439979	Mycobacterium tuberculosis complex	L6	1549694	Ivory Coast	PRJEB4884	ERP004216	Wellcome Trust Sanger Institute (These data are part of a pre-publication release)
ERR439981	Mycobacterium tuberculosis complex	L6	1838380	Senegal	PRJEB4884	ERP004216	Wellcome Trust Sanger Institute (These data are part of a pre-publication release)
ERR439986	Mycobacterium tuberculosis complex	L6	1856931	Senegal	PRJEB4884	ERP004216	Wellcome Trust Sanger Institute (These data are part of a pre-publication release)
ERR439987	Mycobacterium tuberculosis complex	L6	1943659	Senegal	PRJEB4884	ERP004216	Wellcome Trust Sanger Institute (These data are part of a pre-publication release)
ERR439988	Mycobacterium tuberculosis complex	L6	1943405	Senegal	PRJEB4884	ERP004216	Wellcome Trust Sanger Institute (These data are part of a pre-publication release)
ERR439989	Mycobacterium tuberculosis complex	L6	2133906	Senegal	PRJEB4884	ERP004216	Wellcome Trust Sanger Institute (These data are part of a pre-publication release)
ERR439990	Mycobacterium tuberculosis complex	L6	2130303	Burkina Faso	PRJEB4884	ERP004216	Wellcome Trust Sanger Institute (These data are part of a pre-publication release)
ERR439991	Mycobacterium tuberculosis complex	L6	1693304	Burkina Faso	PRJEB4884	ERP004216	Wellcome Trust Sanger Institute (These data are part of a pre-publication release)
ERR439992	Mycobacterium tuberculosis complex	L6	1886762	Benin	PRJEB4884	ERP004216	Wellcome Trust Sanger Institute (These data are part of a pre-publication release)
ERR439994	Mycobacterium tuberculosis complex	L6	1916577	Burkina Faso	PRJEB4884	ERP004216	Wellcome Trust Sanger Institute (These data are part of a pre-publication release)
ERR439995	Mycobacterium tuberculosis complex	L6	1733040	Ivory Coast	PRJEB4884	ERP004216	Wellcome Trust Sanger Institute (These data are part of a pre-publication release)
ERR439997	Mycobacterium tuberculosis complex	L6	2126535	Senegal	PRJEB4884	ERP004216	Wellcome Trust Sanger Institute (These data are part of a pre-publication release)
ERR439998	Mycobacterium tuberculosis complex	L6	2106744	Senegal	PRJEB4884	ERP004216	Wellcome Trust Sanger Institute (These data are part of a pre-publication release)
ERR502503	Mycobacterium africanum	L6	2689221	Unknown	PRJEB4884	ERP004216	Comparative genomics of Mycobacterium africanum Lineage 5 and Lineage 6 from Ghana suggests distinct ecological niches. Isaac et al ,2018
ERR502506	Mycobacterium africanum	L6	2589761	Ghana	PRJEB4884	ERP004216	Comparative genomics of Mycobacterium africanum Lineage 5 and Lineage 6 from Ghana suggests distinct ecological niches. Isaac et al ,2018
ERR502514	Mycobacterium africanum	L6	2527643	Ghana	PRJEB4884	ERP004216	Comparative genomics of Mycobacterium africanum Lineage 5 and Lineage 6 from Ghana suggests distinct ecological niches. Isaac et al ,2018
ERR502516	Mycobacterium africanum	L6	2463941	Ghana	PRJEB4884	ERP004216	Comparative genomics of Mycobacterium africanum Lineage 5 and Lineage 6 from Ghana suggests distinct ecological niches. Isaac et al ,2018
ERR502522	Mycobacterium africanum	L6	2312563	Ghana	PRJEB4884	ERP004216	Comparative genomics of Mycobacterium africanum Lineage 5 and Lineage 6 from Ghana suggests distinct ecological niches. Isaac et al ,2018
ERR502523	Mycobacterium africanum	L6	2548879	Ghana	PRJEB4884	ERP004216	Comparative genomics of Mycobacterium africanum Lineage 5 and Lineage 6 from Ghana suggests distinct ecological niches. Isaac et al ,2018
ERR502525	Mycobacterium africanum	L6	2816422	Ghana	PRJEB4884	ERP004216	Comparative genomics of Mycobacterium africanum Lineage 5 and Lineage 6 from Ghana suggests distinct ecological niches. Isaac et al ,2018
ERR502527	Mycobacterium africanum	L6	2386084	Ghana	PRJEB4884	ERP004216	Comparative genomics of Mycobacterium africanum Lineage 5 and Lineage 6 from Ghana suggests distinct ecological niches. Isaac et al ,2018
ERR502528	Mycobacterium africanum	L6	2360907	Ghana	PRJEB4884	ERP004216	Comparative genomics of Mycobacterium africanum Lineage 5 and Lineage 6 from Ghana suggests distinct ecological niches. Isaac et al ,2018
ERR502530	Mycobacterium africanum	L6	2179031	Ghana	PRJEB4884	ERP004216	Comparative genomics of Mycobacterium africanum Lineage 5 and Lineage 6 from Ghana suggests distinct ecological niches. Isaac et al ,2018
ERR502533	Mycobacterium africanum	L6	2650613	Ghana	PRJEB4884	ERP004216	Comparative genomics of Mycobacterium africanum Lineage 5 and Lineage 6 from Ghana suggests distinct ecological niches. Isaac et al ,2018
ERR502534	Mycobacterium africanum	L6	2535032	Ghana	PRJEB4884	ERP004216	Comparative genomics of Mycobacterium africanum Lineage 5 and Lineage 6 from Ghana suggests distinct ecological niches. Isaac et al ,2018
ERR502537	Mycobacterium africanum	L6	2272548	Ghana	PRJEB4884	ERP004216	Comparative genomics of Mycobacterium africanum Lineage 5 and Lineage 6 from Ghana suggests distinct ecological niches. Isaac et al ,2018
ERR702401	Mycobacterium africanum	L6	2580933	Ghana	PRJEB4884	ERP004216	Wellcome Trust Sanger Institute (These data are part of a pre-publication release)
ERR702421	Mycobacterium africanum	L6	2795203	Ghana	PRJEB4884	ERP004216	Comparative genomics of Mycobacterium africanum Lineage 5 and Lineage 6 from Ghana suggests distinct ecological niches. Isaac et al ,2018
ERR702424	Mycobacterium africanum	L6	2720052	Ghana	PRJEB4884	ERP004216	Comparative genomics of Mycobacterium africanum Lineage 5 and Lineage 6 from Ghana suggests distinct ecological niches. Isaac et al ,2018
ERR702425	Mycobacterium africanum	L6	2658605	Ghana	PRJEB4884	ERP004216	Comparative genomics of Mycobacterium africanum Lineage 5 and Lineage 6 from Ghana suggests distinct ecological niches. Isaac et al ,2018
ERR702434	Mycobacterium africanum	L6	2674340	Ghana	PRJEB4884	ERP004216	Comparative genomics of Mycobacterium africanum Lineage 5 and Lineage 6 from Ghana suggests distinct ecological niches. Isaac et al ,2018
ERR751294	Mycobacterium africanum	L6	2605496	Ghana	PRJEB4884	ERP004216	Comparative genomics of Mycobacterium africanum Lineage 5 and Lineage 6 from Ghana suggests distinct ecological niches. Isaac et al ,2018
ERR751297	Mycobacterium africanum	L6	2800915	Ghana	PRJEB4884	ERP004216	Comparative genomics of Mycobacterium africanum Lineage 5 and Lineage 6 from Ghana suggests distinct ecological niches. Isaac et al ,2018
ERR751306	Mycobacterium africanum	L6	2857525	Ghana	PRJEB4884	ERP004216	Comparative genomics of Mycobacterium africanum Lineage 5 and Lineage 6 from Ghana suggests distinct ecological niches. Isaac et al ,2018
ERR751309	Mycobacterium africanum	L6	2684378	Ghana	PRJEB4884	ERP004216	Comparative genomics of Mycobacterium africanum Lineage 5 and Lineage 6 from Ghana suggests distinct ecological niches. Isaac et al ,2018
ERR751321	Mycobacterium africanum	L6	2548459	Ghana	PRJEB4884	ERP004216	Comparative genomics of Mycobacterium africanum Lineage 5 and Lineage 6 from Ghana suggests distinct ecological niches. Isaac et al ,2018
ERR751331	Mycobacterium africanum	L6	3087057	Ghana	PRJEB4884	ERP004216	Comparative genomics of Mycobacterium africanum Lineage 5 and Lineage 6 from Ghana suggests distinct ecological niches. Isaac et al ,2018
ERR751332	Mycobacterium africanum	L6	2804353	Ghana	PRJEB4884	ERP004216	Comparative genomics of Mycobacterium africanum Lineage 5 and Lineage 6 from Ghana suggests distinct ecological niches. Isaac et al ,2018
ERR751341	Mycobacterium africanum	L6	2705544	Ghana	PRJEB4884	ERP004216	Comparative genomics of Mycobacterium africanum Lineage 5 and Lineage 6 from Ghana suggests distinct ecological niches. Isaac et al ,2018
ERR751342	Mycobacterium africanum	L6	2719264	Ghana	PRJEB4884	ERP004216	Comparative genomics of Mycobacterium africanum Lineage 5 and Lineage 6 from Ghana suggests distinct ecological niches. Isaac et al ,2018
SRR1049958	Mycobacterium tuberculosis variant africanum MAL010081	L6	4776714	Mali: Point G Hospital	PRJNA211637	SRP030050	Whole Genome Sequencing of Mycobacterium africanum Strains from Mali Provides Insights into the Mechanisms of Geographic Restriction.Winglee et al,2016
SRR1049960	Mycobacterium tuberculosis variant africanum MAL020173	L6	3457667	Mali: Point G Hospital	PRJNA211700	SRP030064	Whole Genome Sequencing of Mycobacterium africanum Strains from Mali Provides Insights into the Mechanisms of Geographic Restriction.Winglee et al,2016
SRR1162716	Mycobacterium tuberculosis variant africanum MAL010120	L6	9944056	Mali: Point G Hospital	PRJNA211661	SRP035055	Whole Genome Sequencing of Mycobacterium africanum Strains from Mali Provides Insights into the Mechanisms of Geographic Restriction.Winglee et al,2016
SRR1162788	Mycobacterium tuberculosis variant africanum MAL010123	L6	9132893	Mali: Point G Hospital	PRJNA211663	SRP035100	Whole Genome Sequencing of Mycobacterium africanum Strains from Mali Provides Insights into the Mechanisms of Geographic Restriction.Winglee et al,2016
SRR1162789	Mycobacterium tuberculosis variant africanum MAL020185	L6	7615861	Mali: Point G Hospital	PRJNA211707	SRP034989	Whole Genome Sequencing of Mycobacterium africanum Strains from Mali Provides Insights into the Mechanisms of Geographic Restriction.Winglee et al,2016
SRR1577831	Mycobacterium tuberculosis variant africanum	L6	8441755	Mali	PRJNA240161	SRP047262	Whole Genome Sequencing of Mycobacterium africanum Strains from Mali Provides Insights into the Mechanisms of Geographic Restriction.Winglee et al,2016
SRR1577833	Mycobacterium tuberculosis variant africanum	L6	11887624	Mali	PRJNA240158	SRP047261	Whole Genome Sequencing of Mycobacterium africanum Strains from Mali Provides Insights into the Mechanisms of Geographic Restriction.Winglee et al,2016
SRR3647358	Mycobacterium tuberculosis variant africanum	L6	4192150	Unknown	PRJNA270004	SRP064893	Precision methylome characterization of Mycobacterium tuberculosis complex (MTBC) using PacBio single-molecule real-time (SMRT) technology.Zhu L et al, 2016 and The Bioinformatics Analysis of Comparative Genomics of Mycobacterium tuberculosis Complex (MTBC) Provides Insight into Dissimilarities between Intraspecific Groups Differing in Host Association, Virulence, and Epitope Diversity.Jia X et a…
SRR6045496	Mycobacterium tuberculosis variant africanum	L6	1712651	United Kingdom	PRJNA401515	SRP117784	Evaluation of Whole-Genome Sequencing for Mycobacterial Species Identification and Drug Susceptibility Testing in a Clinical Setting: a Large-Scale Prospective Assessment of Performance against Line Probe Assays and Phenotyping
SRR6046675	Mycobacterium tuberculosis variant africanum	L6	1288791	United Kingdom	PRJNA401515	SRP117784	Evaluation of Whole-Genome Sequencing for Mycobacterial Species Identification and Drug Susceptibility Testing in a Clinical Setting: a Large-Scale Prospective Assessment of Performance against Line Probe Assays and Phenotyping
SRR998576	Mycobacterium tuberculosis variant africanum MAL010070	L6	2148684	Mali: Point G Hospital	PRJNA211630	SRP030046	Whole Genome Sequencing of Mycobacterium africanum Strains from Mali Provides Insights into the Mechanisms of Geographic Restriction.Winglee et al,2016
SRR998579	Mycobacterium tuberculosis variant africanum MAL010070	L6	2104569	Mali: Point G Hospital	PRJNA211630	SRP030046	Whole Genome Sequencing of Mycobacterium africanum Strains from Mali Provides Insights into the Mechanisms of Geographic Restriction.Winglee et al,2016
SRR998580	Mycobacterium tuberculosis variant africanum MAL010071	L6	2299083	Mali: Point G Hospital	PRJNA211631	SRP030047	Whole Genome Sequencing of Mycobacterium africanum Strains from Mali Provides Insights into the Mechanisms of Geographic Restriction.Winglee et al,2016
SRR998583	Mycobacterium tuberculosis variant africanum MAL010071	L6	2255639	Mali: Point G Hospital	PRJNA211631	SRP030047	Whole Genome Sequencing of Mycobacterium africanum Strains from Mali Provides Insights into the Mechanisms of Geographic Restriction.Winglee et al,2016
SRR998592	Mycobacterium tuberculosis variant africanum MAL010081	L6	1576721	Mali: Point G Hospital	PRJNA211637	SRP030050	Whole Genome Sequencing of Mycobacterium africanum Strains from Mali Provides Insights into the Mechanisms of Geographic Restriction.Winglee et al,2016
SRR998593	Mycobacterium tuberculosis variant africanum MAL010081	L6	1553690	Mali: Point G Hospital	PRJNA211637	SRP030050	Whole Genome Sequencing of Mycobacterium africanum Strains from Mali Provides Insights into the Mechanisms of Geographic Restriction.Winglee et al,2016
SRR998598	Mycobacterium tuberculosis variant africanum MAL010099	L6	1652142	Mali: Point G Hospital	PRJNA211648	SRP030051	Whole Genome Sequencing of Mycobacterium africanum Strains from Mali Provides Insights into the Mechanisms of Geographic Restriction.Winglee et al,2016
SRR998599	Mycobacterium tuberculosis variant africanum MAL010099	L6	1621770	Mali: Point G Hospital	PRJNA211648	SRP030051	Whole Genome Sequencing of Mycobacterium africanum Strains from Mali Provides Insights into the Mechanisms of Geographic Restriction.Winglee et al,2016
SRR998606	Mycobacterium tuberculosis variant africanum MAL010102	L6	2862479	Mali: Point G Hospital	PRJNA211650	SRP030053	Whole Genome Sequencing of Mycobacterium africanum Strains from Mali Provides Insights into the Mechanisms of Geographic Restriction.Winglee et al,2016
SRR998607	Mycobacterium tuberculosis variant africanum MAL010102	L6	2820023	Mali: Point G Hospital	PRJNA211650	SRP030053	Whole Genome Sequencing of Mycobacterium africanum Strains from Mali Provides Insights into the Mechanisms of Geographic Restriction.Winglee et al,2016
SRR998608	Mycobacterium tuberculosis variant africanum MAL010111	L6	2630154	Mali: Point G Hospital	PRJNA211657	SRP030054	Whole Genome Sequencing of Mycobacterium africanum Strains from Mali Provides Insights into the Mechanisms of Geographic Restriction.Winglee et al,2016
SRR998610	Mycobacterium tuberculosis variant africanum MAL010111	L6	2580415	Mali: Point G Hospital	PRJNA211657	SRP030054	Whole Genome Sequencing of Mycobacterium africanum Strains from Mali Provides Insights into the Mechanisms of Geographic Restriction.Winglee et al,2016
SRR998620	Mycobacterium tuberculosis variant africanum MAL010128	L6	4381587	Mali: Point G Hospital	PRJNA211665	SRP030057	Whole Genome Sequencing of Mycobacterium africanum Strains from Mali Provides Insights into the Mechanisms of Geographic Restriction.Winglee et al,2016
SRR998622	Mycobacterium tuberculosis variant africanum MAL010128	L6	4301355	Mali: Point G Hospital	PRJNA211665	SRP030057	Whole Genome Sequencing of Mycobacterium africanum Strains from Mali Provides Insights into the Mechanisms of Geographic Restriction.Winglee et al,2016
SRR998628	Mycobacterium tuberculosis variant africanum MAL010131	L6	1732464	Mali: Point G Hospital	PRJNA211668	SRP030059	Whole Genome Sequencing of Mycobacterium africanum Strains from Mali Provides Insights into the Mechanisms of Geographic Restriction.Winglee et al,2016
SRR998629	Mycobacterium tuberculosis variant africanum MAL010131	L6	1762481	Mali: Point G Hospital	PRJNA211668	SRP030059	Whole Genome Sequencing of Mycobacterium africanum Strains from Mali Provides Insights into the Mechanisms of Geographic Restriction.Winglee et al,2016
SRR998636	Mycobacterium tuberculosis variant africanum MAL010137	L6	2307670	Mali: Point G Hospital	PRJNA211672	SRP030061	Whole Genome Sequencing of Mycobacterium africanum Strains from Mali Provides Insights into the Mechanisms of Geographic Restriction.Winglee et al,2016
SRR998639	Mycobacterium tuberculosis variant africanum MAL010137	L6	2356244	Mali: Point G Hospital	PRJNA211672	SRP030061	Whole Genome Sequencing of Mycobacterium africanum Strains from Mali Provides Insights into the Mechanisms of Geographic Restriction.Winglee et al,2016
SRR998640	Mycobacterium tuberculosis variant africanum MAL020107	L6	2855525	Mali: Point G Hospital	PRJNA211676	SRP030062	Whole Genome Sequencing of Mycobacterium africanum Strains from Mali Provides Insights into the Mechanisms of Geographic Restriction.Winglee et al,2016
SRR998641	Mycobacterium tuberculosis variant africanum MAL020107	L6	2809406	Mali: Point G Hospital	PRJNA211676	SRP030062	Whole Genome Sequencing of Mycobacterium africanum Strains from Mali Provides Insights into the Mechanisms of Geographic Restriction.Winglee et al,2016
SRR998646	Mycobacterium tuberculosis variant africanum MAL020135	L6	1943135	Mali: Point G Hospital	PRJNA211682	SRP030063	Whole Genome Sequencing of Mycobacterium africanum Strains from Mali Provides Insights into the Mechanisms of Geographic Restriction.Winglee et al,2016
SRR998647	Mycobacterium tuberculosis variant africanum MAL020135	L6	1902100	Mali: Point G Hospital	PRJNA211682	SRP030063	Whole Genome Sequencing of Mycobacterium africanum Strains from Mali Provides Insights into the Mechanisms of Geographic Restriction.Winglee et al,2016
SRR998650	Mycobacterium tuberculosis variant africanum MAL020173	L6	1167814	Mali: Point G Hospital	PRJNA211700	SRP030064	Whole Genome Sequencing of Mycobacterium africanum Strains from Mali Provides Insights into the Mechanisms of Geographic Restriction.Winglee et al,2016
SRR998651	Mycobacterium tuberculosis variant africanum MAL020173	L6	1189851	Mali: Point G Hospital	PRJNA211700	SRP030064	Whole Genome Sequencing of Mycobacterium africanum Strains from Mali Provides Insights into the Mechanisms of Geographic Restriction.Winglee et al,2016
SRR998652	Mycobacterium tuberculosis variant africanum MAL020176	L6	2444952	Mali: Point G Hospital	PRJNA211702	SRP030065	Whole Genome Sequencing of Mycobacterium africanum Strains from Mali Provides Insights into the Mechanisms of Geographic Restriction.Winglee et al,2016
SRR998654	Mycobacterium tuberculosis variant africanum MAL020176	L6	2487378	Mali: Point G Hospital	PRJNA211702	SRP030065	Whole Genome Sequencing of Mycobacterium africanum Strains from Mali Provides Insights into the Mechanisms of Geographic Restriction.Winglee et al,2016
ERR1082124	Mycobacterium tuberculosis variant africanum	unidentifed by RD-Analyzer	3476884	Ghana	PRJEB4884	ERP004216	Comparative genomics of Mycobacterium africanum Lineage 5 and Lineage 6 from Ghana suggests distinct ecological niches. Isaac et al ,2018
ERR1215462	Mycobacterium tuberculosis variant africanum	unidentifed by RD-Analyzer	1139669	Ghana	PRJEB4884	ERP004216	Comparative genomics of Mycobacterium africanum Lineage 5 and Lineage 6 from Ghana suggests distinct ecological niches. Isaac et al ,2018
ERR1215463	Mycobacterium tuberculosis complex	unidentifed by RD-Analyzer	946284	Ghana	PRJEB4884	ERP004216	Comparative genomics of Mycobacterium africanum Lineage 5 and Lineage 6 from Ghana suggests distinct ecological niches. Isaac et al ,2018
ERR1215465	Mycobacterium tuberculosis complex	unidentifed by RD-Analyzer	1961193	Ghana	PRJEB4884	ERP004216	Comparative genomics of Mycobacterium africanum Lineage 5 and Lineage 6 from Ghana suggests distinct ecological niches. Isaac et al ,2018
ERR439944	Mycobacterium tuberculosis complex	unidentifed by RD-Analyzer	2071298	Benin	PRJEB4884	ERP004216	Wellcome Trust Sanger Institute (These data are part of a pre-publication release)
ERR439952	Mycobacterium tuberculosis complex	unidentifed by RD-Analyzer	2092079	Benin	PRJEB4884	ERP004216	Wellcome Trust Sanger Institute (These data are part of a pre-publication release)
ERR439960	Mycobacterium tuberculosis complex	unidentifed by RD-Analyzer	1607442	Benin	PRJEB4884	ERP004216	Wellcome Trust Sanger Institute (These data are part of a pre-publication release)
ERR439962	Mycobacterium tuberculosis complex	unidentifed by RD-Analyzer	1705479	Benin	PRJEB4884	ERP004216	Wellcome Trust Sanger Institute (These data are part of a pre-publication release)
ERR439982	Mycobacterium tuberculosis complex	unidentifed by RD-Analyzer	2003174	Benin	PRJEB4884	ERP004216	Wellcome Trust Sanger Institute (These data are part of a pre-publication release)
ERR439983	Mycobacterium tuberculosis complex	unidentifed by RD-Analyzer	1783898	Benin	PRJEB4884	ERP004216	Wellcome Trust Sanger Institute (These data are part of a pre-publication release)
ERR439984	Mycobacterium tuberculosis complex	unidentifed by RD-Analyzer	1930964	Benin	PRJEB4884	ERP004216	Wellcome Trust Sanger Institute (These data are part of a pre-publication release)
ERR439985	Mycobacterium tuberculosis variant africanum	unidentifed by RD-Analyzer	1756492	Benin	PRJEB4884	ERP004216	Wellcome Trust Sanger Institute (These data are part of a pre-publication release)
ERR439993	Mycobacterium tuberculosis variant africanum	unidentifed by RD-Analyzer	1826036	Burkina Faso	PRJEB4884	ERP004216	Wellcome Trust Sanger Institute (These data are part of a pre-publication release)
ERR702416	Mycobacterium tuberculosis variant africanum	unidentifed by RD-Analyzer	2721155	Ghana	PRJEB4884	ERP004216	Comparative genomics of Mycobacterium africanum Lineage 5 and Lineage 6 from Ghana suggests distinct ecological niches. Isaac et al ,2018
ERR702419	Mycobacterium tuberculosis variant africanum	unidentifed by RD-Analyzer	2964198	Ghana	PRJEB4884	ERP004216	Comparative genomics of Mycobacterium africanum Lineage 5 and Lineage 6 from Ghana suggests distinct ecological niches. Isaac et al ,2018
ERR751293	Mycobacterium tuberculosis variant africanum	unidentifed by RD-Analyzer	2583612	Ghana	PRJEB4884	ERP004216	Comparative genomics of Mycobacterium africanum Lineage 5 and Lineage 6 from Ghana suggests distinct ecological niches. Isaac et al ,2018
ERR751312	Mycobacterium tuberculosis variant africanum	unidentifed by RD-Analyzer	2555403	Ghana	PRJEB4884	ERP004216	Comparative genomics of Mycobacterium africanum Lineage 5 and Lineage 6 from Ghana suggests distinct ecological niches. Isaac et al ,2018
ERR751333	Mycobacterium tuberculosis variant africanum	unidentifed by RD-Analyzer	2662925	Ghana	PRJEB4884	ERP004216	Comparative genomics of Mycobacterium africanum Lineage 5 and Lineage 6 from Ghana suggests distinct ecological niches. Isaac et al ,2018
SRR1049959	Mycobacterium tuberculosis variant africanum MAL010129	Intermediate	458982	Mali: Point G Hospital	PRJNA211666	SRP030058	Whole Genome Sequencing of Mycobacterium africanum Strains from Mali Provides Insights into the Mechanisms of Geographic Restriction.Winglee et al,2016
SRR998600	Mycobacterium tuberculosis variant africanum MAL010100	unidentifed by RD-Analyzer	2612153	Mali: Point G Hospital	PRJNA211649	SRP030052	Whole Genome Sequencing of Mycobacterium africanum Strains from Mali Provides Insights into the Mechanisms of Geographic Restriction.Winglee et al,2016
SRR998602	Mycobacterium tuberculosis variant africanum MAL010100	unidentifed by RD-Analyzer	2559601	Mali: Point G Hospital	PRJNA211649	SRP030052	Whole Genome Sequencing of Mycobacterium africanum Strains from Mali Provides Insights into the Mechanisms of Geographic Restriction.Winglee et al,2016
SRR998625	Mycobacterium tuberculosis variant africanum MAL010129	Intermediate	437988	Mali: Point G Hospital	PRJNA211666	SRP030058	Whole Genome Sequencing of Mycobacterium africanum Strains from Mali Provides Insights into the Mechanisms of Geographic Restriction.Winglee et al,2016
SRR998627	Mycobacterium tuberculosis variant africanum MAL010129	Intermediate	446335	Mali: Point G Hospital	PRJNA211666	SRP030058	Whole Genome Sequencing of Mycobacterium africanum Strains from Mali Provides Insights into the Mechanisms of Geographic Restriction.Winglee et al,2016
SRR998741	Mycobacterium tuberculosis variant africanum MAL020136	unidentifed by RD-Analyzer	2481189	Mali: Point G Hospital	PRJNA211683	SRP030087	Whole Genome Sequencing of Mycobacterium africanum Strains from Mali Provides Insights into the Mechanisms of Geographic Restriction.Winglee et al,2016
SRR998742	Mycobacterium tuberculosis variant africanum MAL020136	unidentifed by RD-Analyzer	2431174	Mali: Point G Hospital	PRJNA211683	SRP030087	Whole Genome Sequencing of Mycobacterium africanum Strains from Mali Provides Insights into the Mechanisms of Geographic Restriction.Winglee et al,2016
ERR2704810	Mycobacterium tuberculosis variant africanum	unidentifed by RD-Analyzer	7155078	France	PRJEB25506	ERP107428	Unexpected Genomic and Phenotypic Diversity of Mycobacterium africanum Lineage 5 Affects Drug Resistance, Protein Secretion, and Immunogenicity. Ates et al, 2018
ERR2704812	Mycobacterium tuberculosis variant africanum	unidentifed by RD-Analyzer	8257472	France	PRJEB25506	ERP107428	Unexpected Genomic and Phenotypic Diversity of Mycobacterium africanum Lineage 5 Affects Drug Resistance, Protein Secretion, and Immunogenicity. Ates et al, 2018
ERR2383618	Mycobacterium tuberculosis variant africanum	unidentifed by RD-Analyzer	2937661	France	PRJEB25506	ERP107428	Unexpected Genomic and Phenotypic Diversity of Mycobacterium africanum Lineage 5 Affects Drug Resistance, Protein Secretion, and Immunogenicity. Ates et al, 2018
ERR2383620	Mycobacterium tuberculosis variant africanum	unidentifed by RD-Analyzer	3663182	France	PRJEB25506	ERP107428	Unexpected Genomic and Phenotypic Diversity of Mycobacterium africanum Lineage 5 Affects Drug Resistance, Protein Secretion, and Immunogenicity. Ates et al, 2018
ERR2383622	Mycobacterium tuberculosis variant africanum	unidentifed by RD-Analyzer	2063498	France	PRJEB25506	ERP107428	Unexpected Genomic and Phenotypic Diversity of Mycobacterium africanum Lineage 5 Affects Drug Resistance, Protein Secretion, and Immunogenicity. Ates et al, 2018
ERR2383623	Mycobacterium tuberculosis variant africanum	unidentifed by RD-Analyzer	1509608	France	PRJEB25506	ERP107428	Unexpected Genomic and Phenotypic Diversity of Mycobacterium africanum Lineage 5 Affects Drug Resistance, Protein Secretion, and Immunogenicity. Ates et al, 2018
ERR2383624	Mycobacterium tuberculosis variant africanum	unidentifed by RD-Analyzer	2066661	France	PRJEB25506	ERP107428	Unexpected Genomic and Phenotypic Diversity of Mycobacterium africanum Lineage 5 Affects Drug Resistance, Protein Secretion, and Immunogenicity. Ates et al, 2018
ERR2383626	Mycobacterium tuberculosis variant africanum	unidentifed by RD-Analyzer	1946868	France	PRJEB25506	ERP107428	Unexpected Genomic and Phenotypic Diversity of Mycobacterium africanum Lineage 5 Affects Drug Resistance, Protein Secretion, and Immunogenicity. Ates et al, 2018
ERR2383627	Mycobacterium tuberculosis variant africanum	unidentifed by RD-Analyzer	2005925	France	PRJEB25506	ERP107428	Unexpected Genomic and Phenotypic Diversity of Mycobacterium africanum Lineage 5 Affects Drug Resistance, Protein Secretion, and Immunogenicity. Ates et al, 2018
