# Supplementary material for: Understanding the Genetic Diversity of Mycobacterium africanum Using Phylogenetics and Population Genomics Approaches
Source: Front Genet. 2022 Apr 13;13:800083. doi: 10.3389/fgene.2022.800083 (PMC9043288; doi:10.3389/fgene.2022.800083)
Supplement: Supplementary file 2 [file DataSheet2.ZIP › supplementary_tables/Supplementary_Table_S12.xlsx]

## Sheet: Sheet1
Supplementary Table S12: Fst values of Mycobacrteruim africanum L6 and L5 sub-clusters
	Fst of L5.1 and L5.2	0.260488
	Fst of L5.1 sub-clusters (at k=2)
		L5.1.1	L5.1.2
	L5.1.1	0
	L5.1.2	0.467494	0
	Fst of L5.2 sub-clusters (at k=4)
		L5.2.1	L5.2.2	L5.2.3	L5.2.4
	L5.2.1	0
	L5.2.2	0.553849	0
	L5.2.3	0.684074	0.745844	0
	L5.2.4	0.390398	0.444224	0.622634	0
	Fst of L5.1 sub-clusters (at k=6)
		L5.1.1.1	L5.1.1.2	L5.1.1.3	L5.1.1.4	L5.1.2
	L5.1.1.1	0
	L5.1.1.2	0.330853	0
	L5.1.1.3	0.305159	0.503846	0
	L5.1.1.4	0.510632	0.64446	0.450966	0
	L5.1.2	0.50165	0.632868	0.43991	0.479588	0
	Fst of L6 sub-clusters
	Column1	L6.3	L6.1	L6.2
	L6.3	0
	L6.1	0.642403	0
	L6.2	0.654012	0.592258	0
