# Supplementary material for: Understanding the Genetic Diversity of Mycobacterium africanum Using Phylogenetics and Population Genomics Approaches
Source: Front Genet. 2022 Apr 13;13:800083. doi: 10.3389/fgene.2022.800083 (PMC9043288; doi:10.3389/fgene.2022.800083)
Supplement: Supplementary file 2 [file DataSheet2.ZIP › supplementary_tables/Supplementary_Table_S13.xlsx]

## Sheet: Sheet1
Supplementary Table S13: Pi values of L5 and l6 (sub)clusters (obtained using STRUCTURE tool)
Name	Pi value	# of samples
L6 all samples	0.05831	197
L5 all samples:	0.0454	183
L6 sub-clusters
L6.1	0.076	97
L6.2	0.185	30
L6.3	0.09331	67
L5.1 sub-clusters (at k=2)
L5.1:	0.06612	157
L5.1.1	0.07468	99
L5.1.2	0.23507	42
L5.1 sub-clusters (at k=6)
L5.1.1.1	0.10093	29
L5.1.1.2	0.06454	36
L5.1.1.3	0.10669	27
L5.1.1.4	0.17172	5
L5.1.2	0.13097	40
L5.2 sub-clusters (at k=4)
L5.2	0.04273	26
L5.2.1	0.41295	7
L5.2.2	0.02176	7
L5.2.3	0.47547	7
L5.2.4	0.00944	5
