# Supplementary material for: Understanding the Genetic Diversity of Mycobacterium africanum Using Phylogenetics and Population Genomics Approaches
Source: Front Genet. 2022 Apr 13;13:800083. doi: 10.3389/fgene.2022.800083 (PMC9043288; doi:10.3389/fgene.2022.800083)
Supplement: Supplementary file 2 [file DataSheet2.ZIP › supplementary_tables/Supplementary_Table_S14.xlsx]

## Sheet: Sheet1
Supplementary Table S14: Detailed list of L6-cluster-specific SNPs
Rv_locus	Chr_pos	Ref	Alt	AC	AN	Type	Effect	Gene	Gene_pos	AA_change	Functional_role	Clusters	Drug resistance
Rv0001	558	G	T	2	197	synonymous_variant	LOW	dnaA	558	Ala186Ala	Information pathways	total-L6
Rv0001	1095	C	T	2	197	synonymous_variant	LOW	dnaA	1095	Ile365Ile	Information pathways	total-L6
Rv0001	1157	A	G	2	197	missense_variant	MODERATE	dnaA	1157	Asn386Ser	Information pathways	total-L6
Rv0002	1740	C	A	2	197	upstream_gene_variant	MODIFIER	dnaN	-312	****	Information pathways	total-L6
Rv0002	1825	G	A	2	197	upstream_gene_variant	MODIFIER	dnaN	-227	****	Information pathways	total-L6
Rv0002	1849	C	T	6	197	upstream_gene_variant	MODIFIER	dnaN	-203	****	Information pathways	total-L6
Rv0002	2434	C	A	3	197	missense_variant	MODERATE	dnaN	383	Thr128Lys	Information pathways	total-L6
Rv0002	2505	G	T	2	197	missense_variant	MODERATE	dnaN	454	Ala152Ser	Information pathways	total-L6
Rv0002	2928	C	T	2	197	missense_variant	MODERATE	dnaN	877	Arg293Trp	Information pathways	total-L6
Rv0003	3307	G	A	2	197	missense_variant	MODERATE	recF	28	Asp10Asn	Information pathways	total-L6
Rv0003	3894	C	T	2	197	synonymous_variant	LOW	recF	615	Val205Val	Information pathways	total-L6
Rv0003	4393	G	A	30	197	missense_variant	MODERATE	recF	1114	Val372Met	Information pathways	core-L6.2
Rv0004	4590	T	C	13	197	missense_variant	MODERATE	Rv0004	157	Ser53Pro	Conserved hypotheticals	total-L6
Rv0004	4608	C	T	2	197	missense_variant	MODERATE	Rv0004	175	Arg59Trp	Conserved hypotheticals	total-L6
Rv0004	4809	G	A	2	197	missense_variant	MODERATE	Rv0004	376	Val126Met	Conserved hypotheticals	total-L6
Rv0005	5072	G	T	30	197	upstream_gene_variant	MODIFIER	gyrB	-168	****	Information pathways	core-L6.2	yes
Rv0005	5236	G	T	2	197	upstream_gene_variant	MODIFIER	gyrB	-4	****	Information pathways	total-L6	yes
Rv0005	7121	C	T	9	197	missense_variant	MODERATE	gyrB	1882	Pro628Ser	Information pathways	total-L6	yes
Rv0005	7144	A	G	2	197	synonymous_variant	LOW	gyrB	1905	Gln635Gln	Information pathways	total-L6	yes
Rv0006	7503	C	T	6	197	missense_variant	MODERATE	gyrA	202	Arg68Cys	Information pathways	total-L6	yes
Rv0006	7570	C	T	5	197	missense_variant	MODERATE	gyrA	269	Ala90Val	Information pathways	total-L6	yes
Rv0006	8493	C	T	130	197	missense_variant	MODERATE	gyrA	1192	Leu398Phe	Information pathways	total-L6	yes
Rv0006	8806	A	G	31	197	missense_variant	MODERATE	gyrA	1505	Asp502Gly	Information pathways	total-L6	yes
Rv0006	9539	C	T	3	197	synonymous_variant	LOW	gyrA	2238	Gly746Gly	Information pathways	total-L6	yes
Rv0006	9591	G	A	9	197	missense_variant	MODERATE	gyrA	2290	Gly764Arg	Information pathways	total-L6	yes
Rv0007	10000	G	T	2	197	synonymous_variant	LOW	Rv0007	87	Arg29Arg	Cell wall and cell processes	total-L6
Rv0007	10037	G	A	2	197	missense_variant	MODERATE	Rv0007	124	Asp42Asn	Cell wall and cell processes	total-L6
Rv0007	10199	C	G	3	197	missense_variant	MODERATE	Rv0007	286	Pro96Ala	Cell wall and cell processes	total-L6
Rv0007	10825	C	G	4	197	missense_variant	MODERATE	Rv0007	912	Asp304Glu	Cell wall and cell processes	total-L6
Rv0009	11762	G	A	3	197	upstream_gene_variant	MODIFIER	ppiA	-706	****	Information pathways	total-L6
Rv0008c	11993	C	G	9	197	missense_variant	MODERATE	Rv0008c	319	Ala107Pro	Cell wall and cell processes	total-L6
Rv0008c	12218	C	T	5	197	missense_variant	MODERATE	Rv0008c	94	Gly32Ser	Cell wall and cell processes	total-L6
Rv0008c	12257	G	A	21	197	synonymous_variant	LOW	Rv0008c	55	Leu19Leu	Cell wall and cell processes	total-L6
Rv0008c	12277	C	T	2	197	missense_variant	MODERATE	Rv0008c	35	Arg12His	Cell wall and cell processes	total-L6
Rv0009	12688	T	C	2	197	missense_variant	MODERATE	ppiA	221	Val74Ala	Information pathways	total-L6
Rv0009	12761	C	T	3	197	synonymous_variant	LOW	ppiA	294	Ala98Ala	Information pathways	total-L6
Rv0009	12959	C	G	5	197	synonymous_variant	LOW	ppiA	492	Thr164Thr	Information pathways	total-L6
Rv0010c	13482	G	A	197	197	missense_variant	MODERATE	Rv0010c	77	Ala26Val	Cell wall and cell processes	core-L6
Rv0008c	14023	C	T	2	197	upstream_gene_variant	MODIFIER	Rv0008c	-1712	****	Cell wall and cell processes	total-L6
Rv0008c	14035	G	A	6	197	upstream_gene_variant	MODIFIER	Rv0008c	-1724	****	Cell wall and cell processes	total-L6
Rv0012	14763	G	A	2	197	synonymous_variant	LOW	Rv0012	675	Val225Val	Cell wall and cell processes	total-L6
Rv0012	14861	G	A	3	197	missense_variant	MODERATE	Rv0012	773	Gly258Asp	Cell wall and cell processes	total-L6
Rv0014c	16660	C	T	2	197	missense_variant	MODERATE	pknB	811	Ala271Thr	Regulatory proteins	total-L6
Rv0014c	16724	G	A	8	197	synonymous_variant	LOW	pknB	747	Ala249Ala	Regulatory proteins	total-L6
Rv0014c	16972	C	T	2	197	missense_variant	MODERATE	pknB	499	Gly167Ser	Regulatory proteins	total-L6
Rv0014c	17180	G	A	2	197	synonymous_variant	LOW	pknB	291	Gly97Gly	Regulatory proteins	total-L6
Rv0015c	17804	C	A	3	197	missense_variant	MODERATE	pknA	959	Arg320Leu	Regulatory proteins	total-L6
Rv0016c	18912	A	G	2	197	synonymous_variant	LOW	pbpA	1323	Ala441Ala	Cell wall and cell processes	total-L6
Rv0016c	19286	G	T	2	197	missense_variant	MODERATE	pbpA	949	Gln317Lys	Cell wall and cell processes	total-L6
Rv0016c	19947	G	A	4	197	synonymous_variant	LOW	pbpA	288	Ser96Ser	Cell wall and cell processes	total-L6
Rv0016c	20222	G	T	2	197	missense_variant	MODERATE	pbpA	13	Leu5Met	Cell wall and cell processes	total-L6
Rv0017c	20928	C	T	7	197	missense_variant	MODERATE	rodA	713	Gly238Asp	Cell wall and cell processes	total-L6
Rv0017c	20929	C	T	2	197	missense_variant	MODERATE	rodA	712	Gly238Ser	Cell wall and cell processes	total-L6
Rv0018c	21773	G	A	2	197	missense_variant	MODERATE	pstP	1409	Pro470Leu	Regulatory proteins	total-L6
Rv0018c	22292	G	C	3	197	missense_variant	MODERATE	pstP	890	Ser297Trp	Regulatory proteins	total-L6
Rv0018c	22977	G	A	9	197	synonymous_variant	LOW	pstP	205	Leu69Leu	Regulatory proteins	total-L6
Rv0019c	23306	A	C	100	197	synonymous_variant	LOW	fhaB	432	Val144Val	Regulatory proteins	core-L6.1
Rv0019c	23446	C	T	47	197	missense_variant	MODERATE	fhaB	292	Asp98Asn	Regulatory proteins	total-L6
Rv0016c	23775	C	T	2	197	upstream_gene_variant	MODIFIER	pbpA	-3541	****	Cell wall and cell processes	total-L6
Rv0020c	24177	C	T	2	197	missense_variant	MODERATE	fhaA	1268	Gly423Asp	Regulatory proteins	total-L6
Rv0020c	24569	G	A	55	197	synonymous_variant	LOW	fhaA	876	Pro292Pro	Regulatory proteins	total-L6
Rv0020c	24780	T	C	197	197	missense_variant	MODERATE	fhaA	665	Asp222Gly	Regulatory proteins	core-L6
Rv0020c	24936	C	T	30	197	missense_variant	MODERATE	fhaA	509	Arg170His	Regulatory proteins	core-L6.2
Rv0020c	25046	C	G	2	197	synonymous_variant	LOW	fhaA	399	Pro133Pro	Regulatory proteins	total-L6
Rv0021c	26053	C	G	197	197	missense_variant	MODERATE	Rv0021c	829	Ala277Pro	Conserved hypotheticals	core-L6
Rv0021c	26600	C	T	2	197	synonymous_variant	LOW	Rv0021c	282	Leu94Leu	Conserved hypotheticals	total-L6
Rv0022c	27027	G	A	100	197	missense_variant	MODERATE	whiB5	416	Ala139Val	Regulatory proteins	core-L6.1
Rv0022c	27087	G	A	3	197	missense_variant	MODERATE	whiB5	356	Thr119Ile	Regulatory proteins	total-L6
Rv0018c	27452	T	C	4	197	upstream_gene_variant	MODIFIER	pstP	-4271	****	Regulatory proteins	total-L6
Rv0018c	27469	A	G	197	197	upstream_gene_variant	MODIFIER	pstP	-4288	****	Regulatory proteins	core-L6
Rv0018c	27497	G	C	67	197	upstream_gene_variant	MODIFIER	pstP	-4316	****	Regulatory proteins	core-L6.3
Rv0023	28038	G	A	3	197	synonymous_variant	LOW	Rv0023	444	Ala148Ala	Regulatory proteins	total-L6
Rv0022c	31915	G	A	2	197	upstream_gene_variant	MODIFIER	whiB5	-4473	****	Regulatory proteins	total-L6
Rv0022c	32047	C	T	46	197	upstream_gene_variant	MODIFIER	whiB5	-4605	****	Regulatory proteins	total-L6
Rv0029	32282	G	A	5	197	missense_variant	MODERATE	Rv0029	226	Val76Ile	Conserved hypotheticals	total-L6
Rv0029	32845	A	C	2	197	synonymous_variant	LOW	Rv0029	789	Arg263Arg	Conserved hypotheticals	total-L6
Rv0029	33137	C	G	197	197	missense_variant	MODERATE	Rv0029	1081	Leu361Val	Conserved hypotheticals	core-L6
Rv0032	33938	G	A	6	197	upstream_gene_variant	MODIFIER	bioF2	-357	****	Intermediary metabolism and respiration	total-L6
Rv0032	34400	C	T	3	197	synonymous_variant	LOW	bioF2	106	Leu36Leu	Intermediary metabolism and respiration	total-L6
Rv0032	35047	T	G	3	197	missense_variant	MODERATE	bioF2	753	Phe251Leu	Intermediary metabolism and respiration	total-L6
Rv0032	35177	C	T	3	197	stop_gained	HIGH	bioF2	883	Arg295*	Intermediary metabolism and respiration	total-L6
Rv0032	35836	C	T	3	197	synonymous_variant	LOW	bioF2	1542	Phe514Phe	Intermediary metabolism and respiration	total-L6
Rv0032	35913	G	T	5	197	missense_variant	MODERATE	bioF2	1619	Arg540Leu	Intermediary metabolism and respiration	total-L6
Rv0032	35971	C	T	3	197	synonymous_variant	LOW	bioF2	1677	Gly559Gly	Intermediary metabolism and respiration	total-L6
Rv0032	36304	T	G	196	197	synonymous_variant	LOW	bioF2	2010	Ala670Ala	Intermediary metabolism and respiration	total-L6
Rv0033	36848	C	T	2	197	missense_variant	MODERATE	acpA	242	Pro81Leu	Lipid metabolism	total-L6
Rv0034	36955	C	G	67	197	missense_variant	MODERATE	Rv0034	89	Ala30Gly	Conserved hypotheticals	core-L6.3
Rv0034	37241	G	A	30	197	synonymous_variant	LOW	Rv0034	375	Ala125Ala	Conserved hypotheticals	core-L6.2
Rv0035	37390	A	C	2	197	synonymous_variant	LOW	fadD34	132	Ala44Ala	Lipid metabolism	total-L6
Rv0035	37409	C	T	4	197	missense_variant	MODERATE	fadD34	151	Arg51Cys	Lipid metabolism	total-L6
Rv0035	37546	C	T	2	197	synonymous_variant	LOW	fadD34	288	Thr96Thr	Lipid metabolism	total-L6
Rv0035	37801	C	T	8	197	synonymous_variant	LOW	fadD34	543	Thr181Thr	Lipid metabolism	total-L6
Rv0035	38566	C	T	3	197	synonymous_variant	LOW	fadD34	1308	Val436Val	Lipid metabolism	total-L6
Rv0036c	39321	G	A	6	197	missense_variant	MODERATE	Rv0036c	509	Thr170Ile	Conserved hypotheticals	total-L6
Rv0037c	40580	A	G	2	197	missense_variant	MODERATE	Rv0037c	623	Ile208Thr	Cell wall and cell processes	total-L6
Rv0036c	41241	G	A	197	197	upstream_gene_variant	MODIFIER	Rv0036c	-1412	****	Conserved hypotheticals	core-L6
Rv0040c	42701	T	C	3	197	missense_variant	MODERATE	mtc28	665	Asp222Gly	Cell wall and cell processes	total-L6
Rv0041	43630	A	G	2	197	synonymous_variant	LOW	leuS	69	Pro23Pro	Information pathways	total-L6
Rv0041	43752	C	T	30	197	missense_variant	MODERATE	leuS	191	Ala64Val	Information pathways	core-L6.2
Rv0041	44752	C	A	4	197	synonymous_variant	LOW	leuS	1191	Leu397Leu	Information pathways	total-L6
Rv0041	45649	T	C	6	197	synonymous_variant	LOW	leuS	2088	Tyr696Tyr	Information pathways	total-L6
Rv0043c	47590	C	T	2	197	missense_variant	MODERATE	Rv0043c	511	Val171Met	Regulatory proteins	total-L6
Rv0043c	47978	C	T	6	197	synonymous_variant	LOW	Rv0043c	123	Leu41Leu	Regulatory proteins	total-L6
Rv0044c	48493	C	T	21	197	missense_variant	MODERATE	Rv0044c	535	Glu179Lys	Intermediary metabolism and respiration	total-L6
Rv0044c	48942	C	T	8	197	missense_variant	MODERATE	Rv0044c	86	Arg29Gln	Intermediary metabolism and respiration	total-L6
Rv0045c	49156	G	A	3	197	missense_variant	MODERATE	Rv0045c	784	Arg262Cys	Lipid metabolism	total-L6
Rv0045c	49284	G	A	2	197	missense_variant	MODERATE	Rv0045c	656	Ala219Val	Lipid metabolism	total-L6
Rv0045c	49774	G	A	9	197	missense_variant	MODERATE	Rv0045c	166	His56Tyr	Lipid metabolism	total-L6
Rv0046c	50048	C	T	2	197	synonymous_variant	LOW	ino1	1077	Ala359Ala	Intermediary metabolism and respiration	total-L6
Rv0046c	50261	G	A	2	197	synonymous_variant	LOW	ino1	864	Val288Val	Intermediary metabolism and respiration	total-L6
Rv0046c	50647	A	G	2	197	missense_variant	MODERATE	ino1	478	Cys160Arg	Intermediary metabolism and respiration	total-L6
Rv0046c	51113	G	A	197	197	synonymous_variant	LOW	ino1	12	His4His	Intermediary metabolism and respiration	core-L6
Rv0042c	51800	T	G	2	197	upstream_gene_variant	MODIFIER	Rv0042c	-4593	****	Regulatory proteins	total-L6
Rv0048c	51890	C	T	3	197	missense_variant	MODERATE	Rv0048c	808	Gly270Ser	Cell wall and cell processes	total-L6
Rv0048c	52081	A	G	2	197	missense_variant	MODERATE	Rv0048c	617	Ile206Thr	Cell wall and cell processes	total-L6
Rv0048c	52286	G	C	2	197	missense_variant	MODERATE	Rv0048c	412	Pro138Ala	Cell wall and cell processes	total-L6
Rv0044c	53352	C	A	19	197	upstream_gene_variant	MODIFIER	Rv0044c	-4325	****	Intermediary metabolism and respiration	total-L6
Rv0050	54349	G	T	2	197	synonymous_variant	LOW	ponA1	687	Ala229Ala	Cell wall and cell processes	total-L6
Rv0050	55367	G	C	4	197	missense_variant	MODERATE	ponA1	1705	Val569Leu	Cell wall and cell processes	total-L6
Rv0050	55434	T	C	19	197	missense_variant	MODERATE	ponA1	1772	Leu591Pro	Cell wall and cell processes	total-L6
Rv0051	55858	C	A	2	197	missense_variant	MODERATE	Rv0051	163	Arg55Ser	Cell wall and cell processes	total-L6
Rv0051	55953	C	T	2	197	synonymous_variant	LOW	Rv0051	258	Ser86Ser	Cell wall and cell processes	total-L6
Rv0051	55969	G	T	2	197	missense_variant	MODERATE	Rv0051	274	Gly92Cys	Cell wall and cell processes	total-L6
Rv0051	56729	A	C	4	197	missense_variant	MODERATE	Rv0051	1034	Lys345Thr	Cell wall and cell processes	total-L6
Rv0051	56975	C	T	3	197	missense_variant	MODERATE	Rv0051	1280	Ala427Val	Cell wall and cell processes	total-L6
Rv0051	57177	C	G	3	197	synonymous_variant	LOW	Rv0051	1482	Leu494Leu	Cell wall and cell processes	total-L6
Rv0053	58190	C	A	2	197	upstream_gene_variant	MODIFIER	rpsF	-2	****	Information pathways	total-L6
Rv0054	58560	A	G	3	197	upstream_gene_variant	MODIFIER	ssb	-26	****	Information pathways	total-L6
Rv0054	58830	G	A	2	197	missense_variant	MODERATE	ssb	245	Arg82Gln	Information pathways	total-L6
Rv0055	59221	G	C	2	197	missense_variant	MODERATE	rpsR1	100	Asp34His	Information pathways	total-L6
Rv0056	59658	A	G	2	197	missense_variant	MODERATE	rplI	250	Thr84Ala	Information pathways	total-L6
Rv0056	59661	T	C	3	197	missense_variant	MODERATE	rplI	253	Ser85Pro	Information pathways	total-L6
Rv0056	59844	C	T	2	197	synonymous_variant	LOW	rplI	436	Leu146Leu	Information pathways	total-L6
Rv0058	60430	A	C	2	197	missense_variant	MODERATE	dnaB	35	Asp12Ala	Information pathways	total-L6
Rv0058	61565	G	T	3	197	synonymous_variant	LOW	dnaB	1170	Pro390Pro	Information pathways	total-L6
Rv0058	62106	C	A	3	197	synonymous_variant	LOW	dnaB	1711	Arg571Arg	Information pathways	total-L6
Rv0058	62367	G	A	197	197	missense_variant	MODERATE	dnaB	1972	Vacore-L658Ile	Information pathways	core-L6
Rv0059	63160	A	G	2	197	upstream_gene_variant	MODIFIER	Rv0059	-40	****	Conserved hypotheticals	total-L6
Rv0060	64529	C	T	3	197	synonymous_variant	LOW	Rv0060	621	Asn207Asn	Conserved hypotheticals	total-L6
Rv0062	65811	C	T	42	197	missense_variant	MODERATE	celA1	260	Ala87Val	Intermediary metabolism and respiration	total-L6
Rv0061c	66755	C	A	2	197	upstream_gene_variant	MODIFIER	Rv0061c	-1405	****	Conserved hypotheticals	total-L6
Rv0061c	66919	G	C	3	197	upstream_gene_variant	MODIFIER	Rv0061c	-1569	****	Conserved hypotheticals	total-L6
Rv0063	67014	C	T	2	197	missense_variant	MODERATE	Rv0063	92	Ala31Val	Intermediary metabolism and respiration	total-L6
Rv0063	67170	A	G	3	197	missense_variant	MODERATE	Rv0063	248	Gln83Arg	Intermediary metabolism and respiration	total-L6
Rv0063	68090	A	G	2	197	missense_variant	MODERATE	Rv0063	1168	Thr390Ala	Intermediary metabolism and respiration	total-L6
Rv0063	68149	G	C	2	197	missense_variant	MODERATE	Rv0063	1227	Trp409Cys	Intermediary metabolism and respiration	total-L6
Rv0063	68227	G	T	67	197	synonymous_variant	LOW	Rv0063	1305	Ser435Ser	Intermediary metabolism and respiration	core-L6.3
Rv0064	70209	C	T	2	197	synonymous_variant	LOW	Rv0064	1590	Thr530Thr	Cell wall and cell processes	total-L6
Rv0064	70548	C	T	2	197	synonymous_variant	LOW	Rv0064	1929	Ser643Ser	Cell wall and cell processes	total-L6
Rv0064	70597	T	G	30	197	missense_variant	MODERATE	Rv0064	1978	Phe660Val	Cell wall and cell processes	core-L6.2
Rv0064	70622	G	A	2	197	missense_variant	MODERATE	Rv0064	2003	Arg668Gln	Cell wall and cell processes	total-L6
Rv0064	70921	T	G	3	197	missense_variant	MODERATE	Rv0064	2302	Phe768Val	Cell wall and cell processes	total-L6
Rv0064	70995	C	T	2	197	synonymous_variant	LOW	Rv0064	2376	Thr792Thr	Cell wall and cell processes	total-L6
Rv0064	71342	G	T	2	197	missense_variant	MODERATE	Rv0064	2723	Gly908Val	Cell wall and cell processes	total-L6
Rv0064	71384	C	A	3	197	missense_variant	MODERATE	Rv0064	2765	Ala922Glu	Cell wall and cell processes	total-L6
Rv0065	71894	T	C	2	197	missense_variant	MODERATE	vapC1	74	Leu25Pro	Virulence, detoxification, adaptation	total-L6
Rv0066c	73173	C	T	100	197	missense_variant	MODERATE	icd2	1339	Val447Met	Intermediary metabolism and respiration	core-L6.1
Rv0066c	73351	G	A	5	197	synonymous_variant	LOW	icd2	1161	Ile387Ile	Intermediary metabolism and respiration	total-L6
Rv0066c	73911	C	G	2	197	missense_variant	MODERATE	icd2	601	Glu201Gln	Intermediary metabolism and respiration	total-L6
Rv0066c	74161	C	G	197	197	missense_variant	MODERATE	icd2	351	Lys117Asn	Intermediary metabolism and respiration	core-L6
Rv0066c	74201	T	G	2	197	missense_variant	MODERATE	icd2	311	Asp104Ala	Intermediary metabolism and respiration	total-L6
Rv0067c	74989	G	A	2	197	synonymous_variant	LOW	Rv0067c	210	His70His	Regulatory proteins	total-L6
Rv0068	75533	C	A	2	197	missense_variant	MODERATE	Rv0068	233	Ala78Glu	Intermediary metabolism and respiration	total-L6
Rv0068	75774	A	T	2	197	synonymous_variant	LOW	Rv0068	474	Ala158Ala	Intermediary metabolism and respiration	total-L6
Rv0068	75809	A	G	2	197	missense_variant	MODERATE	Rv0068	509	Tyr170Cys	Intermediary metabolism and respiration	total-L6
Rv0068	76147	C	G	130	197	missense_variant	MODERATE	Rv0068	847	Gln283Glu	Intermediary metabolism and respiration	total-L6
Rv0068	76156	C	T	2	197	missense_variant	MODERATE	Rv0068	856	Arg286Cys	Intermediary metabolism and respiration	total-L6
Rv0069c	77230	G	T	2	197	synonymous_variant	LOW	sdaA	393	Ala131Ala	Intermediary metabolism and respiration	total-L6
Rv0070c	78093	G	A	67	197	synonymous_variant	LOW	glyA2	804	Ile268Ile	Intermediary metabolism and respiration	core-L6.3
Rv0070c	78103	T	C	197	197	missense_variant	MODERATE	glyA2	794	Glu265Gly	Intermediary metabolism and respiration	core-L6
Rv0070c	78262	C	A	2	197	missense_variant	MODERATE	glyA2	635	Gly212Val	Intermediary metabolism and respiration	total-L6
Rv0070c	78313	T	G	2	197	missense_variant	MODERATE	glyA2	584	Asp195Ala	Intermediary metabolism and respiration	total-L6
Rv0070c	78417	G	C	2	197	synonymous_variant	LOW	glyA2	480	Ala160Ala	Intermediary metabolism and respiration	total-L6
Rv0070c	78702	G	A	2	197	synonymous_variant	LOW	glyA2	195	Tyr65Tyr	Intermediary metabolism and respiration	total-L6
Rv0069c	80349	C	G	2	197	upstream_gene_variant	MODIFIER	sdaA	-2727	****	Intermediary metabolism and respiration	total-L6
Rv0069c	80502	C	A	2	197	upstream_gene_variant	MODIFIER	sdaA	-2880	****	Intermediary metabolism and respiration	total-L6
Rv0072	80686	C	G	2	197	missense_variant	MODERATE	Rv0072	63	Ile21Met	Cell wall and cell processes	total-L6
Rv0072	80952	T	C	8	197	missense_variant	MODERATE	Rv0072	329	Val110Ala	Cell wall and cell processes	total-L6
Rv0072	81241	G	A	9	197	synonymous_variant	LOW	Rv0072	618	Glu206Glu	Cell wall and cell processes	total-L6
Rv0072	81464	C	T	2	197	stop_gained	HIGH	Rv0072	841	Gln281*	Cell wall and cell processes	total-L6
Rv0074	82829	C	T	2	197	missense_variant	MODERATE	Rv0074	82	Arg28Trp	Conserved hypotheticals	total-L6
Rv0074	83133	G	A	3	197	missense_variant	MODERATE	Rv0074	386	Arg129Gln	Conserved hypotheticals	total-L6
Rv0075	84238	T	G	197	197	synonymous_variant	LOW	Rv0075	243	Gly81Gly	Intermediary metabolism and respiration	core-L6
Rv0076c	85323	G	T	3	197	missense_variant	MODERATE	Rv0076c	250	Arg84Ser	Cell wall and cell processes	total-L6
Rv0077c	85729	A	G	2	197	synonymous_variant	LOW	Rv0077c	738	Arg246Arg	Intermediary metabolism and respiration	total-L6
Rv0077c	85791	C	T	3	197	missense_variant	MODERATE	Rv0077c	676	Asp226Asn	Intermediary metabolism and respiration	total-L6
Rv0076c	86503	T	C	2	197	upstream_gene_variant	MODIFIER	Rv0076c	-931	****	Cell wall and cell processes	total-L6
Rv0078A	87658	C	T	2	197	synonymous_variant	LOW	Rv0078A	144	Val48Val	Conserved hypotheticals	total-L6
Rv0078B	87852	A	C	2	197	synonymous_variant	LOW	Rv0078B	153	Arg51Arg	Conserved hypotheticals	total-L6
Rv0078B	87967	G	A	2	197	missense_variant	MODERATE	Rv0078B	38	Ala13Val	Conserved hypotheticals	total-L6
Rv0079	88746	G	A	3	197	synonymous_variant	LOW	Rv0079	543	Pro181Pro	Conserved hypotheticals	total-L6
Rv0080	89113	T	G	196	197	missense_variant	MODERATE	Rv0080	92	Val31Gly	Conserved hypotheticals	total-L6
Rv0080	89388	C	T	2	197	missense_variant	MODERATE	Rv0080	367	Pro123Ser	Conserved hypotheticals	total-L6
Rv0076c	89535	C	T	197	197	upstream_gene_variant	MODIFIER	Rv0076c	-3963	****	Cell wall and cell processes	core-L6
Rv0081	89727	G	A	11	197	synonymous_variant	LOW	Rv0081	153	Leu51Leu	Regulatory proteins	total-L6
Rv0082	90370	C	T	2	197	synonymous_variant	LOW	Rv0082	447	Ile149Ile	Intermediary metabolism and respiration	total-L6
Rv0083	90751	T	C	2	197	missense_variant	MODERATE	Rv0083	352	Ser118Pro	Intermediary metabolism and respiration	total-L6
Rv0083	91001	C	T	197	197	missense_variant	MODERATE	Rv0083	602	Pro201Leu	Intermediary metabolism and respiration	core-L6
Rv0083	92016	T	G	197	197	missense_variant	MODERATE	Rv0083	1617	Asp539Glu	Intermediary metabolism and respiration	core-L6
Rv0083	92028	C	T	2	197	synonymous_variant	LOW	Rv0083	1629	Arg543Arg	Intermediary metabolism and respiration	total-L6
Rv0084	92540	C	A	2	197	synonymous_variant	LOW	hycD	213	Val71Val	Intermediary metabolism and respiration	total-L6
Rv0084	92651	C	T	3	197	synonymous_variant	LOW	hycD	324	Thr108Thr	Intermediary metabolism and respiration	total-L6
Rv0085	93345	G	A	19	197	synonymous_variant	LOW	hycP	57	Leu19Leu	Intermediary metabolism and respiration	total-L6
Rv0085	93415	G	A	2	197	missense_variant	MODERATE	hycP	127	Ala43Thr	Intermediary metabolism and respiration	total-L6
Rv0085	93473	C	T	2	197	missense_variant	MODERATE	hycP	185	Ala62Val	Intermediary metabolism and respiration	total-L6
Rv0085	93608	C	T	2	197	missense_variant	MODERATE	hycP	320	Ala107Val	Intermediary metabolism and respiration	total-L6
Rv0086	94406	C	A	2	197	synonymous_variant	LOW	hycQ	456	Thr152Thr	Intermediary metabolism and respiration	total-L6
Rv0087	95582	G	A	10	197	missense_variant	MODERATE	hycE	169	Val57Ile	Intermediary metabolism and respiration	total-L6
Rv0087	96190	C	T	15	197	synonymous_variant	LOW	hycE	777	Tyr259Tyr	Intermediary metabolism and respiration	total-L6
Rv0087	96439	C	T	3	197	synonymous_variant	LOW	hycE	1026	Ser342Ser	Intermediary metabolism and respiration	total-L6
Rv0088	97133	C	T	2	197	synonymous_variant	LOW	Rv0088	207	Thr69Thr	Lipid metabolism	total-L6
Rv0088	97189	C	T	31	197	missense_variant	MODERATE	Rv0088	263	Ala88Val	Lipid metabolism	total-L6
Rv0088	97414	G	A	2	197	missense_variant	MODERATE	Rv0088	488	Arg163Lys	Lipid metabolism	total-L6
Rv0089	97856	C	T	2	197	synonymous_variant	LOW	Rv0089	99	Asp33Asp	Intermediary metabolism and respiration	total-L6
Rv0089	98188	C	T	2	197	missense_variant	MODERATE	Rv0089	431	Ala144Val	Intermediary metabolism and respiration	total-L6
Rv0090	98532	G	T	6	197	missense_variant	MODERATE	Rv0090	53	Gly18Val	Cell wall and cell processes	total-L6
Rv0090	98536	C	T	67	197	synonymous_variant	LOW	Rv0090	57	Leu19Leu	Cell wall and cell processes	core-L6.3
Rv0090	99235	C	G	2	197	synonymous_variant	LOW	Rv0090	756	Ala252Ala	Cell wall and cell processes	total-L6
Rv0091	99694	C	T	2	197	missense_variant	MODERATE	mtn	11	Thr4Met	Intermediary metabolism and respiration	total-L6
Rv0091	100043	C	T	8	197	synonymous_variant	LOW	mtn	360	Phe120Phe	Intermediary metabolism and respiration	total-L6
Rv0091	100300	C	T	2	197	missense_variant	MODERATE	mtn	617	Ala206Val	Intermediary metabolism and respiration	total-L6
Rv0092	100589	A	G	197	197	missense_variant	MODERATE	ctpA	7	Thr3Ala	Cell wall and cell processes	core-L6
Rv0092	101773	C	A	2	197	synonymous_variant	LOW	ctpA	1191	Ile397Ile	Cell wall and cell processes	total-L6
Rv0092	102380	G	A	2	197	missense_variant	MODERATE	ctpA	1798	Val600Met	Cell wall and cell processes	total-L6
Rv0092	102847	G	A	4	197	missense_variant	MODERATE	ctpA	2265	Met755Ile	Cell wall and cell processes	total-L6
Rv0093c	103395	G	C	9	197	missense_variant	MODERATE	Rv0093c	269	Ala90Gly	Cell wall and cell processes	total-L6
Rv0093c	103676	G	A	55	197	upstream_gene_variant	MODIFIER	Rv0093c	-13	****	Cell wall and cell processes	total-L6
Rv0093c	103695	G	A	2	197	upstream_gene_variant	MODIFIER	Rv0093c	-32	****	Cell wall and cell processes	total-L6
Rv0093c	104767	C	T	6	194	upstream_gene_variant	MODIFIER	Rv0093c	-1104	****	Cell wall and cell processes	total-L6
Rv0093c	104773	C	T	5	192	upstream_gene_variant	MODIFIER	Rv0093c	-1110	****	Cell wall and cell processes	total-L6
Rv0093c	104775	A	G	5	192	upstream_gene_variant	MODIFIER	Rv0093c	-1112	****	Cell wall and cell processes	total-L6
Rv0098	107881	C	T	67	197	synonymous_variant	LOW	fcoT	282	Val94Val	Lipid metabolism	core-L6.3
Rv0098	107974	G	T	3	197	synonymous_variant	LOW	fcoT	375	Ser125Ser	Lipid metabolism	total-L6
Rv0099	108500	A	C	3	197	synonymous_variant	LOW	fadD10	345	Ala115Ala	Lipid metabolism	total-L6
Rv0099	108665	T	G	2	197	missense_variant	MODERATE	fadD10	510	Asp170Glu	Lipid metabolism	total-L6
Rv0100	109836	G	C	2	197	synonymous_variant	LOW	Rv0100	54	Ala18Ala	Conserved hypotheticals	total-L6
Rv0101	110492	G	A	2	197	synonymous_variant	LOW	nrp	492	Ala164Ala	Lipid metabolism	total-L6
Rv0101	111651	G	A	197	197	missense_variant	MODERATE	nrp	1651	Asp551Asn	Lipid metabolism	core-L6
Rv0101	112109	C	A	2	197	synonymous_variant	LOW	nrp	2109	Arg703Arg	Lipid metabolism	total-L6
Rv0101	112979	C	T	2	197	synonymous_variant	LOW	nrp	2979	Ala993Ala	Lipid metabolism	total-L6
Rv0101	113676	A	G	2	197	missense_variant	MODERATE	nrp	3676	Met1226Val	Lipid metabolism	total-L6
Rv0101	114801	T	C	97	197	missense_variant	MODERATE	nrp	4801	Ser1601Pro	Lipid metabolism	core-L6.1
Rv0101	115007	G	A	2	197	synonymous_variant	LOW	nrp	5007	Ala1669Ala	Lipid metabolism	total-L6
Rv0101	115930	G	A	2	197	missense_variant	MODERATE	nrp	5930	Gly1977Asp	Lipid metabolism	total-L6
Rv0101	116901	T	G	197	197	missense_variant	MODERATE	nrp	6901	Cys2301Gly	Lipid metabolism	core-L6
Rv0101	117214	A	G	13	197	missense_variant	MODERATE	nrp	7214	Tyr2405Cys	Lipid metabolism	total-L6
Rv0102	117617	C	T	2	197	upstream_gene_variant	MODIFIER	Rv0102	-97	****	Cell wall and cell processes	total-L6
Rv0102	118002	G	A	30	197	missense_variant	MODERATE	Rv0102	289	Gly97Ser	Cell wall and cell processes	core-L6.2
Rv0103c	120029	G	T	4	197	synonymous_variant	LOW	ctpB	2145	Ile715Ile	Cell wall and cell processes	total-L6
Rv0103c	120830	G	A	3	197	synonymous_variant	LOW	ctpB	1344	Thr448Thr	Cell wall and cell processes	total-L6
Rv0103c	121197	A	C	4	197	missense_variant	MODERATE	ctpB	977	Ile326Ser	Cell wall and cell processes	total-L6
Rv0103c	121248	G	A	197	197	missense_variant	MODERATE	ctpB	926	Pro309Leu	Cell wall and cell processes	core-L6
Rv0103c	121806	G	A	2	197	missense_variant	MODERATE	ctpB	368	Ala123Val	Cell wall and cell processes	total-L6
Rv0103c	121862	C	T	2	197	synonymous_variant	LOW	ctpB	312	Arg104Arg	Cell wall and cell processes	total-L6
Rv0104	123330	G	A	2	197	synonymous_variant	LOW	Rv0104	1014	Leu338Leu	Conserved hypotheticals	total-L6
Rv0104	123707	G	A	2	197	stop_gained	HIGH	Rv0104	1391	Trp464*	Conserved hypotheticals	total-L6
Rv0103c	123842	C	T	197	197	upstream_gene_variant	MODIFIER	ctpB	-1669	****	Cell wall and cell processes	core-L6
Rv0105c	124057	C	A	3	197	missense_variant	MODERATE	rpmB1	208	Ala70Ser	Information pathways	total-L6
Rv0106	125303	G	A	100	197	synonymous_variant	LOW	Rv0106	930	Leu310Leu	Conserved hypotheticals	core-L6.1
Rv0107c	125795	C	G	2	197	missense_variant	MODERATE	ctpI	4747	Ala1583Pro	Cell wall and cell processes	total-L6
Rv0107c	126282	C	T	2	197	synonymous_variant	LOW	ctpI	4260	Gly1420Gly	Cell wall and cell processes	total-L6
Rv0107c	126452	C	T	2	197	missense_variant	MODERATE	ctpI	4090	Ala1364Thr	Cell wall and cell processes	total-L6
Rv0107c	127795	T	C	3	197	missense_variant	MODERATE	ctpI	2747	Asp916Gly	Cell wall and cell processes	total-L6
Rv0107c	127953	C	T	2	197	synonymous_variant	LOW	ctpI	2589	Leu863Leu	Cell wall and cell processes	total-L6
Rv0107c	128949	G	C	2	197	synonymous_variant	LOW	ctpI	1593	Thr531Thr	Cell wall and cell processes	total-L6
Rv0107c	129657	C	T	8	197	synonymous_variant	LOW	ctpI	885	Pro295Pro	Cell wall and cell processes	total-L6
Rv0107c	130358	C	T	4	197	missense_variant	MODERATE	ctpI	184	Gly62Arg	Cell wall and cell processes	total-L6
Rv0107c	130505	C	G	2	197	missense_variant	MODERATE	ctpI	37	Val13Leu	Cell wall and cell processes	total-L6
Rv0107c	130867	C	T	2	197	upstream_gene_variant	MODIFIER	ctpI	-326	****	Cell wall and cell processes	total-L6
Rv0107c	131246	A	G	3	197	upstream_gene_variant	MODIFIER	ctpI	-705	****	Cell wall and cell processes	total-L6
Rv0107c	133018	G	A	2	197	upstream_gene_variant	MODIFIER	ctpI	-2477	****	Cell wall and cell processes	total-L6
Rv0107c	133890	G	A	2	197	upstream_gene_variant	MODIFIER	ctpI	-3349	****	Cell wall and cell processes	total-L6
Rv0111	134014	C	T	197	197	missense_variant	MODERATE	Rv0111	65	Ala22Val	Intermediary metabolism and respiration	core-L6
Rv0111	134038	G	A	2	197	missense_variant	MODERATE	Rv0111	89	Arg30His	Intermediary metabolism and respiration	total-L6
Rv0111	134677	C	T	3	197	missense_variant	MODERATE	Rv0111	728	Ala243Val	Intermediary metabolism and respiration	total-L6
Rv0111	134678	G	A	3	197	synonymous_variant	LOW	Rv0111	729	Ala243Ala	Intermediary metabolism and respiration	total-L6
Rv0111	135398	G	A	197	197	missense_variant	MODERATE	Rv0111	1449	Met483Ile	Intermediary metabolism and respiration	core-L6
Rv0112	136195	C	T	2	197	upstream_gene_variant	MODIFIER	gca	-94	****	Cell wall and cell processes	total-L6
Rv0112	136351	G	A	6	197	synonymous_variant	LOW	gca	63	Leu21Leu	Cell wall and cell processes	total-L6
Rv0112	136384	C	T	2	197	synonymous_variant	LOW	gca	96	Cys32Cys	Cell wall and cell processes	total-L6
Rv0112	136393	C	T	3	197	synonymous_variant	LOW	gca	105	Thr35Thr	Cell wall and cell processes	total-L6
Rv0112	136508	C	T	2	197	stop_gained	HIGH	gca	220	Gln74*	Cell wall and cell processes	total-L6
Rv0112	136732	C	T	4	197	synonymous_variant	LOW	gca	444	Ala148Ala	Cell wall and cell processes	total-L6
Rv0112	136746	C	T	67	197	missense_variant	MODERATE	gca	458	Ala153Val	Cell wall and cell processes	core-L6.3
Rv0112	137109	A	G	2	197	missense_variant	MODERATE	gca	821	Asp274Gly	Cell wall and cell processes	total-L6
Rv0112	137185	G	A	197	197	synonymous_variant	LOW	gca	897	Gln299Gln	Cell wall and cell processes	core-L6
Rv0112	137230	C	A	4	197	synonymous_variant	LOW	gca	942	Ser314Ser	Cell wall and cell processes	total-L6
Rv0113	137614	A	G	2	197	missense_variant	MODERATE	gmhA	296	Tyr99Cys	Cell wall and cell processes	total-L6
Rv0115	139497	G	C	2	197	missense_variant	MODERATE	hddA	985	Ala329Pro	Cell wall and cell processes	total-L6
Rv0115	139672	G	C	4	197	stop_lost&splice_region_variant	HIGH	hddA	1160	Ter387Serext*?	Cell wall and cell processes	total-L6
Rv0116c	140372	C	T	5	197	synonymous_variant	LOW	ldtA	651	Gln217Gln	Cell wall and cell processes	total-L6
Rv0116c	140644	C	T	197	197	missense_variant	MODERATE	ldtA	379	Gly127Arg	Cell wall and cell processes	core-L6
Rv0116c	141025	C	T	67	197	upstream_gene_variant	MODIFIER	ldtA	-3	****	Cell wall and cell processes	core-L6.3
Rv0116c	141087	G	A	11	197	upstream_gene_variant	MODIFIER	ldtA	-65	****	Cell wall and cell processes	total-L6
Rv0117	141261	C	T	197	197	missense_variant	MODERATE	oxyS	62	Ala21Val	Regulatory proteins	core-L6
Rv0117	141537	G	T	3	197	missense_variant	MODERATE	oxyS	338	Cys113Phe	Regulatory proteins	total-L6
Rv0117	141632	A	G	2	197	missense_variant	MODERATE	oxyS	433	Ile145Val	Regulatory proteins	total-L6
Rv0117	142044	C	T	4	197	missense_variant	MODERATE	oxyS	845	Pro282Leu	Regulatory proteins	total-L6
Rv0118c	142802	C	A	2	197	missense_variant	MODERATE	oxcA	1075	Ala359Ser	Intermediary metabolism and respiration	total-L6
Rv0118c	143340	G	A	4	197	synonymous_variant	LOW	oxcA	537	Ala179Ala	Intermediary metabolism and respiration	total-L6
Rv0119	144345	C	A	130	197	synonymous_variant	LOW	fadD7	297	Arg99Arg	Lipid metabolism	total-L6
Rv0119	144570	C	G	197	197	missense_variant	MODERATE	fadD7	522	Phe174Leu	Lipid metabolism	core-L6
Rv0119	145177	C	A	8	197	synonymous_variant	LOW	fadD7	1129	Arg377Arg	Lipid metabolism	total-L6
Rv0119	145200	G	T	2	197	synonymous_variant	LOW	fadD7	1152	Gly384Gly	Lipid metabolism	total-L6
Rv0120c	145693	A	C	2	197	synonymous_variant	LOW	fusA2	2079	Arg693Arg	Information pathways	total-L6
Rv0120c	147174	T	C	2	197	missense_variant	MODERATE	fusA2	598	Thr200Ala	Information pathways	total-L6
Rv0120c	147261	T	C	4	197	missense_variant	MODERATE	fusA2	511	Lys171Glu	Information pathways	total-L6
Rv0120c	147445	C	G	2	197	missense_variant	MODERATE	fusA2	327	Leu109Phe	Information pathways	total-L6
Rv0120c	147650	T	C	130	197	missense_variant	MODERATE	fusA2	122	Glu41Gly	Information pathways	total-L6
Rv0122	148668	A	G	4	197	missense_variant	MODERATE	Rv0122	178	Lys60Glu	Conserved hypotheticals	total-L6
Rv0120c	151029	G	A	2	197	upstream_gene_variant	MODIFIER	fusA2	-3258	****	Information pathways	total-L6
Rv0125	151244	G	C	4	197	missense_variant	MODERATE	pepA	97	Ala33Pro	Intermediary metabolism and respiration	total-L6
Rv0127	154517	G	A	2	197	missense_variant	MODERATE	mak	286	Asp96Asn	Virulence, detoxification, adaptation	total-L6
Rv0127	154583	G	A	6	197	missense_variant	MODERATE	mak	352	Gly118Ser	Virulence, detoxification, adaptation	total-L6
Rv0127	155183	C	A	44	197	synonymous_variant	LOW	mak	952	Arg318Arg	Virulence, detoxification, adaptation	total-L6
Rv0127	155311	C	T	2	197	synonymous_variant	LOW	mak	1080	Asp360Asp	Virulence, detoxification, adaptation	total-L6
Rv0128	155933	C	T	2	197	synonymous_variant	LOW	Rv0128	267	Gly89Gly	Cell wall and cell processes	total-L6
Rv0128	156082	G	T	3	197	missense_variant	MODERATE	Rv0128	416	Gly139Val	Cell wall and cell processes	total-L6
Rv0128	156261	C	T	2	197	stop_gained	HIGH	Rv0128	595	Gln199*	Cell wall and cell processes	total-L6
Rv0129c	157752	G	T	2	197	upstream_gene_variant	MODIFIER	fbpC	-152	****	Lipid metabolism	total-L6
Rv0130	157929	A	G	2	197	missense_variant	MODERATE	htdZ	83	Gln28Arg	Intermediary metabolism and respiration	total-L6
Rv0131c	158596	T	C	2	197	missense_variant	MODERATE	fadE1	1063	Met355Val	Lipid metabolism	total-L6
Rv0132c	159790	G	A	2	197	synonymous_variant	LOW	fgd2	993	Ala331Ala	Intermediary metabolism and respiration	total-L6
Rv0132c	159839	C	T	2	197	missense_variant	MODERATE	fgd2	944	Gly315Asp	Intermediary metabolism and respiration	total-L6
Rv0132c	159991	C	T	3	197	synonymous_variant	LOW	fgd2	792	Leu264Leu	Intermediary metabolism and respiration	total-L6
Rv0132c	160492	C	T	6	197	synonymous_variant	LOW	fgd2	291	Ala97Ala	Intermediary metabolism and respiration	total-L6
Rv0133	160951	C	T	2	197	missense_variant	MODERATE	Rv0133	83	Pro28Leu	Intermediary metabolism and respiration	total-L6
Rv0133	161005	G	A	2	197	missense_variant	MODERATE	Rv0133	137	Arg46Gln	Intermediary metabolism and respiration	total-L6
Rv0133	161059	T	C	2	197	missense_variant	MODERATE	Rv0133	191	Val64Ala	Intermediary metabolism and respiration	total-L6
Rv0134	161905	C	T	4	197	synonymous_variant	LOW	ephF	135	Asn45Asn	Virulence, detoxification, adaptation	total-L6
Rv0134	162622	G	A	129	196	synonymous_variant	LOW	ephF	852	Val284Val	Virulence, detoxification, adaptation	total-L6
Rv0135c	162658	C	T	2	196	missense_variant	MODERATE	Rv0135c	592	Gly198Ser	Regulatory proteins	total-L6
Rv0135c	162948	G	A	196	196	missense_variant	MODERATE	Rv0135c	302	Thr101Ile	Regulatory proteins	total-L6
Rv0135c	162982	C	T	2	196	missense_variant	MODERATE	Rv0135c	268	Asp90Asn	Regulatory proteins	total-L6
Rv0135c	163036	C	T	3	196	missense_variant	MODERATE	Rv0135c	214	Glu72Lys	Regulatory proteins	total-L6
Rv0136	163996	C	T	2	197	missense_variant	MODERATE	cyp138	631	Arg211Cys	Intermediary metabolism and respiration	total-L6
Rv0136	164164	G	A	2	197	missense_variant	MODERATE	cyp138	799	Gly267Arg	Intermediary metabolism and respiration	total-L6
Rv0136	164486	C	T	2	197	missense_variant	MODERATE	cyp138	1121	Ser374Phe	Intermediary metabolism and respiration	total-L6
Rv0137c	165148	T	C	2	197	missense_variant	MODERATE	msrA	113	Asn38Ser	Intermediary metabolism and respiration	total-L6
Rv0137c	165156	G	A	3	197	synonymous_variant	LOW	msrA	105	Ser35Ser	Intermediary metabolism and respiration	total-L6
Rv0138	165679	C	T	2	197	synonymous_variant	LOW	Rv0138	357	Ala119Ala	Conserved hypotheticals	total-L6
Rv0139	166611	C	T	2	197	missense_variant	MODERATE	Rv0139	785	Ser262Leu	Intermediary metabolism and respiration	total-L6
Rv0139	166809	C	A	2	197	missense_variant	MODERATE	Rv0139	983	Ala328Glu	Intermediary metabolism and respiration	total-L6
Rv0142	168362	A	G	2	197	missense_variant	MODERATE	Rv0142	652	Thr218Ala	Conserved hypotheticals	total-L6
Rv0142	168453	A	G	2	197	missense_variant	MODERATE	Rv0142	743	His248Arg	Conserved hypotheticals	total-L6
Rv0142	168529	G	A	130	197	synonymous_variant	LOW	Rv0142	819	Pro273Pro	Conserved hypotheticals	total-L6
Rv0143c	169652	C	A	3	197	missense_variant	MODERATE	Rv0143c	531	Gln177His	Cell wall and cell processes	total-L6
Rv0143c	170083	A	G	197	197	missense_variant	MODERATE	Rv0143c	100	Phe34Leu	Cell wall and cell processes	core-L6
Rv0144	170646	C	G	5	197	synonymous_variant	LOW	Rv0144	363	Thr121Thr	Regulatory proteins	total-L6
Rv0144	170818	T	A	4	197	missense_variant	MODERATE	Rv0144	535	Tyr179Asn	Regulatory proteins	total-L6
Rv0141c	171178	A	G	2	197	upstream_gene_variant	MODIFIER	Rv0141c	-3497	****	Conserved hypotheticals	total-L6
Rv0145	171294	T	C	3	197	missense_variant	MODERATE	Rv0145	80	Val27Ala	Lipid metabolism	total-L6
Rv0145	171696	C	G	2	197	missense_variant	MODERATE	Rv0145	482	Thr161Arg	Lipid metabolism	total-L6
Rv0145	171953	G	A	3	197	missense_variant	MODERATE	Rv0145	739	Gly247Ser	Lipid metabolism	total-L6
Rv0145	172083	G	T	2	197	missense_variant	MODERATE	Rv0145	869	Arg290Leu	Lipid metabolism	total-L6
Rv0146	172487	A	G	2	197	missense_variant	MODERATE	Rv0146	277	Thr93Ala	Lipid metabolism	total-L6
Rv0146	172862	A	G	2	197	missense_variant	MODERATE	Rv0146	652	Thr218Ala	Lipid metabolism	total-L6
Rv0147	173621	C	T	5	197	synonymous_variant	LOW	Rv0147	384	Arg128Arg	Intermediary metabolism and respiration	total-L6
Rv0147	173631	C	T	2	197	synonymous_variant	LOW	Rv0147	394	Leu132Leu	Intermediary metabolism and respiration	total-L6
Rv0148	175216	C	T	2	197	synonymous_variant	LOW	Rv0148	384	Tyr128Tyr	Intermediary metabolism and respiration	total-L6
Rv0148	175303	C	T	2	197	synonymous_variant	LOW	Rv0148	471	Gly157Gly	Intermediary metabolism and respiration	total-L6
Rv0149	176087	C	T	3	197	synonymous_variant	LOW	Rv0149	388	Leu130Leu	Intermediary metabolism and respiration	total-L6
Rv0149	176123	G	T	67	197	missense_variant	MODERATE	Rv0149	424	Val142Leu	Intermediary metabolism and respiration	core-L6.3
Rv0150c	176742	C	T	55	197	missense_variant	MODERATE	Rv0150c	211	Ala71Thr	Conserved hypotheticals	total-L6
Rv0150c	176778	G	A	2	197	missense_variant	MODERATE	Rv0150c	175	Pro59Ser	Conserved hypotheticals	total-L6
Rv0150c	177493	C	T	3	197	upstream_gene_variant	MODIFIER	Rv0150c	-541	****	Conserved hypotheticals	total-L6
Rv0150c	181144	A	G	2	197	upstream_gene_variant	MODIFIER	Rv0150c	-4192	****	Conserved hypotheticals	total-L6
Rv0150c	181145	G	C	2	197	upstream_gene_variant	MODIFIER	Rv0150c	-4193	****	Conserved hypotheticals	total-L6
Rv0153c	181415	G	A	5	197	missense_variant	MODERATE	ptbB	571	Arg191Cys	Regulatory proteins	total-L6
Rv0154c	182255	C	G	2	197	missense_variant	MODERATE	fadE2	944	Trp315Ser	Lipid metabolism	total-L6
Rv0154c	182631	G	A	2	197	stop_gained	HIGH	fadE2	568	Gln190*	Lipid metabolism	total-L6
Rv0154c	182771	T	G	2	197	missense_variant	MODERATE	fadE2	428	Asn143Thr	Lipid metabolism	total-L6
Rv0155	184530	A	T	2	197	synonymous_variant	LOW	pntAa	909	Thr303Thr	Intermediary metabolism and respiration	total-L6
Rv0155	184561	C	T	2	197	missense_variant	MODERATE	pntAa	940	Pro314Ser	Intermediary metabolism and respiration	total-L6
Rv0157	185825	C	T	2	197	synonymous_variant	LOW	pntB	774	Val258Val	Intermediary metabolism and respiration	total-L6
Rv0158	186988	G	C	2	197	missense_variant	MODERATE	Rv0158	204	Glu68Asp	Regulatory proteins	total-L6
Rv0158	187086	C	T	44	197	missense_variant	MODERATE	Rv0158	302	Pro101Leu	Regulatory proteins	total-L6
Rv0161	191183	G	A	2	197	missense_variant	MODERATE	Rv0161	577	Gly193Arg	Intermediary metabolism and respiration	total-L6
Rv0161	191470	G	A	197	197	synonymous_variant	LOW	Rv0161	864	Leu288Leu	Intermediary metabolism and respiration	core-L6
Rv0162c	192662	C	T	4	197	synonymous_variant	LOW	adhE1	474	Ser158Ser	Intermediary metabolism and respiration	total-L6
Rv0162c	192849	C	T	2	197	missense_variant	MODERATE	adhE1	287	Gly96Glu	Intermediary metabolism and respiration	total-L6
Rv0163	193322	C	G	2	197	missense_variant	MODERATE	Rv0163	206	Ala69Gly	Conserved hypotheticals	total-L6
Rv0164	194060	G	A	2	197	synonymous_variant	LOW	TB18.5	435	Glu145Glu	Conserved hypotheticals	total-L6
Rv0166	195019	G	A	3	197	synonymous_variant	LOW	fadD5	27	Leu9Leu	Lipid metabolism	total-L6
Rv0166	195315	T	C	197	197	missense_variant	MODERATE	fadD5	323	Phe108Ser	Lipid metabolism	core-L6
Rv0166	195654	C	A	2	197	missense_variant	MODERATE	fadD5	662	Ala221Asp	Lipid metabolism	total-L6
Rv0166	196102	G	C	2	197	missense_variant	MODERATE	fadD5	1110	Gln370His	Lipid metabolism	total-L6
Rv0167	197344	G	A	67	197	missense_variant	MODERATE	yrbE1A	484	Gly162Ser	Virulence, detoxification, adaptation	core-L6.3
Rv0168	198313	C	A	197	197	missense_variant	MODERATE	yrbE1B	654	Asp218Glu	Virulence, detoxification, adaptation	core-L6
Rv0168	198456	C	T	2	197	missense_variant	MODERATE	yrbE1B	797	Ser266Leu	Virulence, detoxification, adaptation	total-L6
Rv0170	199958	G	A	2	197	missense_variant	MODERATE	mce1B	64	Val22Met	Virulence, detoxification, adaptation	total-L6
Rv0170	199998	G	A	2	197	missense_variant	MODERATE	mce1B	104	Arg35Gln	Virulence, detoxification, adaptation	total-L6
Rv0170	200412	G	A	2	197	missense_variant	MODERATE	mce1B	518	Gly173Asp	Virulence, detoxification, adaptation	total-L6
Rv0171	201471	T	A	5	197	synonymous_variant	LOW	mce1C	540	Ala180Ala	Virulence, detoxification, adaptation	total-L6
Rv0171	201567	G	C	197	197	missense_variant	MODERATE	mce1C	636	Glu212Asp	Virulence, detoxification, adaptation	core-L6
Rv0171	201625	G	A	4	197	missense_variant	MODERATE	mce1C	694	Gly232Ser	Virulence, detoxification, adaptation	total-L6
Rv0171	201635	T	C	2	197	missense_variant	MODERATE	mce1C	704	Val235Ala	Virulence, detoxification, adaptation	total-L6
Rv0171	202132	T	A	66	197	missense_variant	MODERATE	mce1C	1201	Cys401Ser	Virulence, detoxification, adaptation	total-L6
Rv0172	202715	A	G	30	197	synonymous_variant	LOW	mce1D	240	Pro80Pro	Virulence, detoxification, adaptation	core-L6.2
Rv0172	202716	G	A	30	197	missense_variant	MODERATE	mce1D	241	Ala81Thr	Virulence, detoxification, adaptation	core-L6.2
Rv0172	203214	T	C	46	197	missense_variant	MODERATE	mce1D	739	Ser247Pro	Virulence, detoxification, adaptation	total-L6
Rv0172	203639	G	A	197	197	synonymous_variant	LOW	mce1D	1164	Leu388Leu	Virulence, detoxification, adaptation	core-L6
Rv0173	204247	G	T	2	197	synonymous_variant	LOW	lprK	183	Thr61Thr	Cell wall and cell processes	total-L6
Rv0173	204822	A	G	2	197	missense_variant	MODERATE	lprK	758	Asn253Ser	Cell wall and cell processes	total-L6
Rv0174	205314	C	T	2	197	synonymous_variant	LOW	mce1F	84	Tyr28Tyr	Virulence, detoxification, adaptation	total-L6
Rv0174	205370	C	T	2	197	missense_variant	MODERATE	mce1F	140	Pro47Leu	Virulence, detoxification, adaptation	total-L6
Rv0174	205588	T	C	30	197	missense_variant	MODERATE	mce1F	358	Tyr120His	Virulence, detoxification, adaptation	core-L6.2
Rv0174	206651	G	A	2	197	missense_variant	MODERATE	mce1F	1421	Gly474Asp	Virulence, detoxification, adaptation	total-L6
Rv0174	206706	C	T	2	197	synonymous_variant	LOW	mce1F	1476	Val492Val	Virulence, detoxification, adaptation	total-L6
Rv0175	207284	G	A	2	197	synonymous_variant	LOW	Rv0175	471	Ala157Ala	Cell wall and cell processes	total-L6
Rv0175	207395	C	G	2	197	synonymous_variant	LOW	Rv0175	582	Val194Val	Cell wall and cell processes	total-L6
Rv0176	207554	C	T	2	197	synonymous_variant	LOW	Rv0176	103	Leu35Leu	Cell wall and cell processes	total-L6
Rv0176	207639	G	A	3	197	missense_variant	MODERATE	Rv0176	188	Cys63Tyr	Cell wall and cell processes	total-L6
Rv0176	207729	G	A	3	197	missense_variant	MODERATE	Rv0176	278	Gly93Asp	Cell wall and cell processes	total-L6
Rv0176	207819	T	C	2	197	missense_variant	MODERATE	Rv0176	368	Leu123Pro	Cell wall and cell processes	total-L6
Rv0176	207885	G	T	2	197	missense_variant	MODERATE	Rv0176	434	Arg145Leu	Cell wall and cell processes	total-L6
Rv0176	207888	C	T	5	197	missense_variant	MODERATE	Rv0176	437	Thr146Ile	Cell wall and cell processes	total-L6
Rv0176	208403	C	T	130	197	missense_variant	MODERATE	Rv0176	952	Pro318Ser	Cell wall and cell processes	total-L6
Rv0177	208923	G	A	2	197	synonymous_variant	LOW	Rv0177	507	Lys169Lys	Conserved hypotheticals	total-L6
Rv0179c	210442	C	T	197	197	missense_variant	MODERATE	lprO	371	Arg124His	Cell wall and cell processes	core-L6
Rv0179c	210471	C	T	3	197	synonymous_variant	LOW	lprO	342	Gln114Gln	Cell wall and cell processes	total-L6
Rv0179c	210615	G	A	8	197	synonymous_variant	LOW	lprO	198	Asn66Asn	Cell wall and cell processes	total-L6
Rv0179c	210807	C	T	3	197	stop_gained	HIGH	lprO	6	Trp2*	Cell wall and cell processes	total-L6
Rv0180c	211213	C	T	2	197	synonymous_variant	LOW	Rv0180c	1038	Ala346Ala	Cell wall and cell processes	total-L6
Rv0180c	211313	A	G	2	197	missense_variant	MODERATE	Rv0180c	938	Ile313Thr	Cell wall and cell processes	total-L6
Rv0180c	211380	C	T	2	197	missense_variant	MODERATE	Rv0180c	871	Ala291Thr	Cell wall and cell processes	total-L6
Rv0180c	211399	C	T	100	197	synonymous_variant	LOW	Rv0180c	852	Ser284Ser	Cell wall and cell processes	core-L6.1
Rv0181c	212407	C	T	4	197	missense_variant	MODERATE	Rv0181c	605	Gly202Asp	Conserved hypotheticals	total-L6
Rv0181c	212512	C	A	2	197	missense_variant	MODERATE	Rv0181c	500	Ser167Ile	Conserved hypotheticals	total-L6
Rv0181c	212532	C	T	2	197	synonymous_variant	LOW	Rv0181c	480	Ala160Ala	Conserved hypotheticals	total-L6
Rv0182c	213760	T	G	2	197	synonymous_variant	LOW	sigG	381	Arg127Arg	Information pathways	total-L6
Rv0183	214258	C	T	4	197	synonymous_variant	LOW	Rv0183	171	Gly57Gly	Intermediary metabolism and respiration	total-L6
Rv0184	215216	T	C	2	197	missense_variant	MODERATE	Rv0184	248	Val83Ala	Conserved hypotheticals	total-L6
Rv0184	215280	C	T	2	197	synonymous_variant	LOW	Rv0184	312	Ala104Ala	Conserved hypotheticals	total-L6
Rv0184	215536	A	C	2	197	missense_variant	MODERATE	Rv0184	568	Lys190Gln	Conserved hypotheticals	total-L6
Rv0187	219296	C	T	10	197	synonymous_variant	LOW	Rv0187	592	Leu198Leu	Intermediary metabolism and respiration	total-L6
Rv0189c	220239	G	T	2	197	synonymous_variant	LOW	ilvD	1485	Thr495Thr	Intermediary metabolism and respiration	total-L6
Rv0191	222486	C	T	2	197	synonymous_variant	LOW	Rv0191	198	Ala66Ala	Cell wall and cell processes	total-L6
Rv0192	223730	G	A	3	197	missense_variant	MODERATE	Rv0192	167	Arg56Gln	Conserved hypotheticals	total-L6
Rv0192	223913	C	A	3	197	missense_variant	MODERATE	Rv0192	350	Ala117Glu	Conserved hypotheticals	total-L6
Rv0189c	224702	C	T	2	197	upstream_gene_variant	MODIFIER	ilvD	-2979	****	Intermediary metabolism and respiration	total-L6
Rv0193c	224942	C	T	2	197	missense_variant	MODERATE	Rv0193c	1630	Ala544Thr	Conserved hypotheticals	total-L6
Rv0193c	225386	G	A	4	196	synonymous_variant	LOW	Rv0193c	1186	Leu396Leu	Conserved hypotheticals	total-L6
Rv0193c	225416	A	G	130	196	missense_variant	MODERATE	Rv0193c	1156	Trp386Arg	Conserved hypotheticals	total-L6
Rv0193c	225620	A	G	2	196	missense_variant	MODERATE	Rv0193c	952	Ser318Pro	Conserved hypotheticals	total-L6
Rv0193c	225848	T	C	2	196	missense_variant	MODERATE	Rv0193c	724	Thr242Ala	Conserved hypotheticals	total-L6
Rv0194	227479	C	T	3	197	missense_variant	MODERATE	Rv0194	602	Ala201Val	Cell wall and cell processes	total-L6
Rv0194	227900	C	G	96	196	missense_variant	MODERATE	Rv0194	1023	Phe341Leu	Cell wall and cell processes	total-L6
Rv0194	227976	G	A	44	196	missense_variant	MODERATE	Rv0194	1099	Gly367Ser	Cell wall and cell processes	total-L6
Rv0194	228059	T	C	4	196	synonymous_variant	LOW	Rv0194	1182	Gly394Gly	Cell wall and cell processes	total-L6
Rv0194	228722	G	A	2	196	synonymous_variant	LOW	Rv0194	1845	Pro615Pro	Cell wall and cell processes	total-L6
Rv0194	229707	T	G	2	197	missense_variant	MODERATE	Rv0194	2830	Phe944Val	Cell wall and cell processes	total-L6
Rv0194	230449	G	A	2	197	missense_variant	MODERATE	Rv0194	3572	Cys1191Tyr	Cell wall and cell processes	total-L6
Rv0193c	230836	G	T	2	197	upstream_gene_variant	MODIFIER	Rv0193c	-4265	****	Conserved hypotheticals	total-L6
Rv0195	231140	A	C	2	197	missense_variant	MODERATE	Rv0195	242	Glu81Ala	Regulatory proteins	total-L6
Rv0196	231683	G	A	3	197	missense_variant	MODERATE	Rv0196	37	Ala13Thr	Regulatory proteins	total-L6
Rv0196	231766	C	T	3	197	synonymous_variant	LOW	Rv0196	120	Ala40Ala	Regulatory proteins	total-L6
Rv0197	232266	C	T	2	197	synonymous_variant	LOW	Rv0197	36	Ile12Ile	Intermediary metabolism and respiration	total-L6
Rv0197	233966	T	G	2	197	missense_variant	MODERATE	Rv0197	1736	Phe579Cys	Intermediary metabolism and respiration	total-L6
Rv0198c	234761	G	A	2	197	missense_variant	MODERATE	zmp1	1747	Pro583Ser	Intermediary metabolism and respiration	total-L6
Rv0198c	235565	G	A	8	197	missense_variant	MODERATE	zmp1	943	Leu315Phe	Intermediary metabolism and respiration	total-L6
Rv0199	236615	C	A	4	197	missense_variant	MODERATE	Rv0199	66	Asp22Glu	Cell wall and cell processes	total-L6
Rv0200	237590	C	A	3	197	missense_variant	MODERATE	Rv0200	385	Pro129Thr	Cell wall and cell processes	total-L6
Rv0200	237798	A	G	2	197	missense_variant	MODERATE	Rv0200	593	Gln198Arg	Cell wall and cell processes	total-L6
Rv0200	237804	C	T	2	197	missense_variant	MODERATE	Rv0200	599	Thr200Ile	Cell wall and cell processes	total-L6
Rv0201c	238316	C	A	3	197	missense_variant	MODERATE	Rv0201c	80	Arg27Leu	Conserved hypotheticals	total-L6
Rv0202c	238478	G	T	2	197	missense_variant	MODERATE	mmpL11	2815	Pro939Thr	Cell wall and cell processes	total-L6
Rv0202c	238505	G	T	2	197	missense_variant	MODERATE	mmpL11	2788	Gln930Lys	Cell wall and cell processes	total-L6
Rv0202c	239911	A	G	67	197	missense_variant	MODERATE	mmpL11	1382	Val461Ala	Cell wall and cell processes	core-L6.3
Rv0202c	240815	C	T	2	197	missense_variant	MODERATE	mmpL11	478	Val160Ile	Cell wall and cell processes	total-L6
Rv0202c	241119	C	T	9	197	synonymous_variant	LOW	mmpL11	174	Ala58Ala	Cell wall and cell processes	total-L6
Rv0198c	241391	C	T	2	197	upstream_gene_variant	MODIFIER	zmp1	-4884	****	Intermediary metabolism and respiration	total-L6
Rv0204c	242327	G	A	3	197	synonymous_variant	LOW	Rv0204c	888	Val296Val	Cell wall and cell processes	total-L6
Rv0204c	242846	G	C	3	197	synonymous_variant	LOW	Rv0204c	369	Thr123Thr	Cell wall and cell processes	total-L6
Rv0204c	243140	G	C	2	197	synonymous_variant	LOW	Rv0204c	75	Pro25Pro	Cell wall and cell processes	total-L6
Rv0201c	243340	C	T	2	197	upstream_gene_variant	MODIFIER	Rv0201c	-4945	****	Conserved hypotheticals	total-L6
Rv0205	244360	G	A	2	197	missense_variant	MODERATE	Rv0205	977	Gly326Glu	Cell wall and cell processes	total-L6
Rv0206c	244692	G	C	2	197	missense_variant	MODERATE	mmpL3	2627	Pro876Arg	Cell wall and cell processes	total-L6
Rv0206c	245630	C	T	2	197	synonymous_variant	LOW	mmpL3	1689	Val563Val	Cell wall and cell processes	total-L6
Rv0206c	245921	G	C	197	197	missense_variant	MODERATE	mmpL3	1398	Asp466Glu	Cell wall and cell processes	core-L6
Rv0206c	246169	A	T	197	197	missense_variant	MODERATE	mmpL3	1150	Phe384Ile	Cell wall and cell processes	core-L6
Rv0206c	246185	T	G	2	197	missense_variant	MODERATE	mmpL3	1134	Glu378Asp	Cell wall and cell processes	total-L6
Rv0206c	247207	C	T	67	197	missense_variant	MODERATE	mmpL3	112	Val38Ile	Cell wall and cell processes	core-L6.3
Rv0207c	247552	G	A	2	197	synonymous_variant	LOW	Rv0207c	561	His187His	Conserved hypotheticals	total-L6
Rv0209	249145	G	A	4	197	synonymous_variant	LOW	Rv0209	108	Leu36Leu	Conserved hypotheticals	total-L6
Rv0209	249446	G	A	3	197	missense_variant	MODERATE	Rv0209	409	Gly137Arg	Conserved hypotheticals	total-L6
Rv0209	249700	A	C	4	197	synonymous_variant	LOW	Rv0209	663	Arg221Arg	Conserved hypotheticals	total-L6
Rv0209	249789	G	T	3	197	missense_variant	MODERATE	Rv0209	752	Arg251Leu	Conserved hypotheticals	total-L6
Rv0210	250451	C	T	3	197	missense_variant	MODERATE	Rv0210	332	Ser111Phe	Conserved hypotheticals	total-L6
Rv0210	250943	C	G	2	195	missense_variant	MODERATE	Rv0210	824	Thr275Arg	Conserved hypotheticals	total-L6
Rv0210	251186	G	A	2	197	missense_variant	MODERATE	Rv0210	1067	Gly356Asp	Conserved hypotheticals	total-L6
Rv0206c	251668	A	C	2	197	upstream_gene_variant	MODIFIER	mmpL3	-4350	****	Cell wall and cell processes	total-L6
Rv0211	252281	T	G	2	197	missense_variant	MODERATE	pckA	500	Leu167Arg	Intermediary metabolism and respiration	total-L6
Rv0211	252813	C	T	2	197	synonymous_variant	LOW	pckA	1032	Thr344Thr	Intermediary metabolism and respiration	total-L6
Rv0212c	253833	C	T	3	197	missense_variant	MODERATE	nadR	808	Asp270Asn	Regulatory proteins	total-L6
Rv0212c	253882	A	G	2	197	synonymous_variant	LOW	nadR	759	Arg253Arg	Regulatory proteins	total-L6
Rv0212c	254158	T	C	4	197	synonymous_variant	LOW	nadR	483	Glu161Glu	Regulatory proteins	total-L6
Rv0212c	254508	C	G	197	197	missense_variant	MODERATE	nadR	133	Gly45Arg	Regulatory proteins	core-L6
Rv0212c	254630	C	T	2	197	missense_variant	MODERATE	nadR	11	Gly4Glu	Regulatory proteins	total-L6
Rv0213c	254715	C	T	3	197	synonymous_variant	LOW	Rv0213c	1236	Glu412Glu	Intermediary metabolism and respiration	total-L6
Rv0214	256238	G	T	4	197	stop_gained	HIGH	fadD4	175	Glu59*	Lipid metabolism	total-L6
Rv0214	256298	G	A	2	197	missense_variant	MODERATE	fadD4	235	Asp79Asn	Lipid metabolism	total-L6
Rv0214	256641	C	T	2	197	missense_variant	MODERATE	fadD4	578	Ser193Leu	Lipid metabolism	total-L6
Rv0214	256926	T	G	2	197	missense_variant	MODERATE	fadD4	863	Val288Gly	Lipid metabolism	total-L6
Rv0212c	257769	T	C	2	197	upstream_gene_variant	MODIFIER	nadR	-3129	****	Regulatory proteins	total-L6
Rv0215c	257839	C	T	3	197	missense_variant	MODERATE	fadE3	1018	Val340Met	Lipid metabolism	total-L6
Rv0216	259128	G	A	2	197	synonymous_variant	LOW	Rv0216	216	Leu72Leu	Intermediary metabolism and respiration	total-L6
Rv0216	259432	A	G	3	197	missense_variant	MODERATE	Rv0216	520	Arg174Gly	Intermediary metabolism and respiration	total-L6
Rv0216	259574	G	A	4	197	missense_variant	MODERATE	Rv0216	662	Ser221Asn	Intermediary metabolism and respiration	total-L6
Rv0217c	260610	C	T	197	197	synonymous_variant	LOW	lipW	222	Leu74Leu	Intermediary metabolism and respiration	core-L6
Rv0217c	260706	G	A	4	197	synonymous_variant	LOW	lipW	126	Ser42Ser	Intermediary metabolism and respiration	total-L6
Rv0218	260937	C	T	3	197	missense_variant	MODERATE	Rv0218	14	Ala5Val	Cell wall and cell processes	total-L6
Rv0218	261566	G	A	6	197	missense_variant	MODERATE	Rv0218	643	Glu215Lys	Cell wall and cell processes	total-L6
Rv0219	262318	T	C	4	197	missense_variant	MODERATE	Rv0219	65	Met22Thr	Cell wall and cell processes	total-L6
Rv0219	262346	C	T	2	197	synonymous_variant	LOW	Rv0219	93	Tyr31Tyr	Cell wall and cell processes	total-L6
Rv0220	263128	C	T	2	197	missense_variant	MODERATE	lipC	317	Ala106Val	Intermediary metabolism and respiration	total-L6
Rv0220	263651	G	C	2	197	missense_variant	MODERATE	lipC	840	Glu280Asp	Intermediary metabolism and respiration	total-L6
Rv0223c	266619	G	C	2	195	synonymous_variant	LOW	Rv0223c	1146	Thr382Thr	Intermediary metabolism and respiration	total-L6
Rv0224c	267870	G	C	3	197	missense_variant	MODERATE	Rv0224c	758	Thr253Arg	Intermediary metabolism and respiration	total-L6
Rv0224c	268087	C	A	3	197	missense_variant	MODERATE	Rv0224c	541	Ala181Ser	Intermediary metabolism and respiration	total-L6
Rv0225	268895	C	G	2	197	missense_variant	MODERATE	Rv0225	233	Ala78Gly	Cell wall and cell processes	total-L6
Rv0225	269454	C	T	10	197	synonymous_variant	LOW	Rv0225	792	Val264Val	Cell wall and cell processes	total-L6
Rv0226c	270821	C	T	67	197	synonymous_variant	LOW	Rv0226c	744	Leu248Leu	Cell wall and cell processes	core-L6.3
Rv0227c	272306	C	A	197	197	synonymous_variant	LOW	Rv0227c	534	Ala178Ala	Cell wall and cell processes	core-L6
Rv0227c	272380	C	T	2	197	missense_variant	MODERATE	Rv0227c	460	Gly154Arg	Cell wall and cell processes	total-L6
Rv0227c	272544	T	G	2	197	missense_variant	MODERATE	Rv0227c	296	Lys99Thr	Cell wall and cell processes	total-L6
Rv0227c	272662	G	T	2	197	missense_variant	MODERATE	Rv0227c	178	His60Asn	Cell wall and cell processes	total-L6
Rv0228	273558	C	G	197	197	synonymous_variant	LOW	Rv0228	504	Ser168Ser	Intermediary metabolism and respiration	core-L6
Rv0229c	274381	G	A	3	197	synonymous_variant	LOW	Rv0229c	606	Asp202Asp	Cell wall and cell processes	total-L6
Rv0229c	274431	G	A	3	197	missense_variant	MODERATE	Rv0229c	556	Leu186Phe	Cell wall and cell processes	total-L6
Rv0230c	275319	G	A	2	197	synonymous_variant	LOW	php	645	Gly215Gly	Lipid metabolism	total-L6
Rv0230c	275367	G	T	197	197	missense_variant	MODERATE	php	597	Asp199Glu	Lipid metabolism	core-L6
Rv0230c	275381	C	T	97	197	missense_variant	MODERATE	php	583	Glu195Lys	Lipid metabolism	core-L6.1
Rv0230c	275387	A	G	2	197	missense_variant	MODERATE	php	577	Phe193Leu	Lipid metabolism	total-L6
Rv0230c	275776	T	C	4	197	missense_variant	MODERATE	php	188	Asp63Gly	Lipid metabolism	total-L6
Rv0230c	275895	C	T	3	197	synonymous_variant	LOW	php	69	Glu23Glu	Lipid metabolism	total-L6
Rv0231	276363	C	T	44	197	synonymous_variant	LOW	fadE4	306	Ala102Ala	Lipid metabolism	total-L6
Rv0231	276828	C	A	2	197	synonymous_variant	LOW	fadE4	771	Ile257Ile	Lipid metabolism	total-L6
Rv0227c	277806	A	C	8	197	upstream_gene_variant	MODIFIER	Rv0227c	-4967	****	Cell wall and cell processes	total-L6
Rv0233	279212	A	G	2	197	missense_variant	MODERATE	nrdB	628	Thr210Ala	Information pathways	total-L6
Rv0233	279378	A	G	2	197	missense_variant	MODERATE	nrdB	794	Tyr265Cys	Information pathways	total-L6
Rv0234c	280903	C	T	3	197	missense_variant	MODERATE	gabD1	238	Asp80Asn	Intermediary metabolism and respiration	total-L6
Rv0235c	282537	G	T	197	197	synonymous_variant	LOW	Rv0235c	78	Ile26Ile	Cell wall and cell processes	core-L6
Rv0236c	283093	C	G	2	197	synonymous_variant	LOW	aftD	3759	Pro1253Pro	Cell wall and cell processes	total-L6
Rv0236c	283536	C	T	2	197	missense_variant	MODERATE	aftD	3316	Gly1106Ser	Cell wall and cell processes	total-L6
Rv0236c	283942	G	T	2	197	synonymous_variant	LOW	aftD	2910	Thr970Thr	Cell wall and cell processes	total-L6
Rv0236c	284149	C	A	2	197	synonymous_variant	LOW	aftD	2703	Leu901Leu	Cell wall and cell processes	total-L6
Rv0236c	284832	G	A	10	197	missense_variant	MODERATE	aftD	2020	His674Tyr	Cell wall and cell processes	total-L6
Rv0236c	285330	G	A	10	197	synonymous_variant	LOW	aftD	1522	Leu508Leu	Cell wall and cell processes	total-L6
Rv0236c	286740	C	T	2	197	missense_variant	MODERATE	aftD	112	Ala38Thr	Cell wall and cell processes	total-L6
Rv0236A	287068	T	C	30	197	missense_variant	MODERATE	Rv0236A	4	Asn2Asp	Cell wall and cell processes	core-L6.2
Rv0237	288023	T	A	2	197	missense_variant	MODERATE	lpqI	838	Ser280Thr	Cell wall and cell processes	total-L6
Rv0237	288127	T	G	4	197	synonymous_variant	LOW	lpqI	942	Ser314Ser	Cell wall and cell processes	total-L6
Rv0237	288245	C	T	5	197	missense_variant	MODERATE	lpqI	1060	Arg354Cys	Cell wall and cell processes	total-L6
Rv0236c	288382	C	A	2	197	upstream_gene_variant	MODIFIER	aftD	-1531	****	Cell wall and cell processes	total-L6
Rv0238	289003	C	A	4	197	synonymous_variant	LOW	Rv0238	576	Leu192Leu	Regulatory proteins	total-L6
Rv0239	289148	C	T	3	197	synonymous_variant	LOW	vapB24	45	Asp15Asp	Virulence, detoxification, adaptation	total-L6
Rv0240	289698	C	A	4	197	synonymous_variant	LOW	vapC24	354	Val118Val	Virulence, detoxification, adaptation	total-L6
Rv0242c	290813	C	T	2	197	missense_variant	MODERATE	fabG4	1217	Arg406His	Lipid metabolism	total-L6
Rv0242c	291229	G	A	4	197	synonymous_variant	LOW	fabG4	801	Asp267Asp	Lipid metabolism	total-L6
Rv0242c	291553	C	T	8	197	synonymous_variant	LOW	fabG4	477	Ala159Ala	Lipid metabolism	total-L6
Rv0243	292178	C	T	3	197	missense_variant	MODERATE	fadA2	8	Pro3Leu	Lipid metabolism	total-L6
Rv0243	292502	A	G	5	197	missense_variant	MODERATE	fadA2	332	Asp111Gly	Lipid metabolism	total-L6
Rv0243	292674	C	T	4	197	synonymous_variant	LOW	fadA2	504	Gly168Gly	Lipid metabolism	total-L6
Rv0243	292830	C	G	3	197	missense_variant	MODERATE	fadA2	660	Phe220Leu	Lipid metabolism	total-L6
Rv0244c	294136	C	T	2	197	missense_variant	MODERATE	fadE5	1498	Ala500Thr	Lipid metabolism	total-L6
Rv0244c	294775	G	A	44	197	missense_variant	MODERATE	fadE5	859	His287Tyr	Lipid metabolism	total-L6
Rv0244c	294935	G	A	9	197	synonymous_variant	LOW	fadE5	699	Pro233Pro	Lipid metabolism	total-L6
Rv0244c	295250	G	A	2	197	synonymous_variant	LOW	fadE5	384	Tyr128Tyr	Lipid metabolism	total-L6
Rv0244c	295540	C	A	2	197	missense_variant	MODERATE	fadE5	94	Asp32Tyr	Lipid metabolism	total-L6
Rv0242c	295860	C	T	3	197	upstream_gene_variant	MODIFIER	fabG4	-3831	****	Lipid metabolism	total-L6
Rv0242c	295949	C	A	3	197	upstream_gene_variant	MODIFIER	fabG4	-3920	****	Lipid metabolism	total-L6
Rv0245	296052	C	T	2	197	synonymous_variant	LOW	Rv0245	48	Phe16Phe	Intermediary metabolism and respiration	total-L6
Rv0246	298037	C	G	67	197	missense_variant	MODERATE	Rv0246	1229	Thr410Arg	Cell wall and cell processes	core-L6.3
Rv0246	298068	T	C	2	197	synonymous_variant	LOW	Rv0246	1260	Val420Val	Cell wall and cell processes	total-L6
Rv0247c	298306	G	A	2	197	missense_variant	MODERATE	Rv0247c	557	Thr186Ile	Intermediary metabolism and respiration	total-L6
Rv0247c	298596	G	C	67	197	synonymous_variant	LOW	Rv0247c	267	Thr89Thr	Intermediary metabolism and respiration	core-L6.3
Rv0248c	300758	C	A	2	197	missense_variant	MODERATE	Rv0248c	46	Ala16Ser	Intermediary metabolism and respiration	total-L6
Rv0247c	301687	C	T	197	197	upstream_gene_variant	MODIFIER	Rv0247c	-2825	****	Intermediary metabolism and respiration	core-L6
Rv0250c	301960	T	C	3	197	synonymous_variant	LOW	Rv0250c	69	Ala23Ala	Conserved hypotheticals	total-L6
Rv0251c	302258	T	G	42	197	missense_variant	MODERATE	hsp	395	Asp132Ala	Virulence, detoxification, adaptation	total-L6
Rv0252	303111	G	A	55	197	synonymous_variant	LOW	nirB	246	Gln82Gln	Intermediary metabolism and respiration	total-L6
Rv0252	303167	C	T	2	197	missense_variant	MODERATE	nirB	302	Ser101Leu	Intermediary metabolism and respiration	total-L6
Rv0252	303371	G	A	5	197	missense_variant	MODERATE	nirB	506	Gly169Asp	Intermediary metabolism and respiration	total-L6
Rv0252	304164	G	T	2	197	synonymous_variant	LOW	nirB	1299	Gly433Gly	Intermediary metabolism and respiration	total-L6
Rv0252	304341	G	A	3	197	synonymous_variant	LOW	nirB	1476	Val492Val	Intermediary metabolism and respiration	total-L6
Rv0253	305506	T	G	4	194	missense_variant	MODERATE	nirD	54	His18Gln	Intermediary metabolism and respiration	total-L6
Rv0253	305707	C	T	9	194	synonymous_variant	LOW	nirD	255	Leu85Leu	Intermediary metabolism and respiration	total-L6
Rv0255c	306391	C	T	6	197	missense_variant	MODERATE	cobQ1	1468	Ala490Thr	Intermediary metabolism and respiration	total-L6
Rv0255c	306895	C	G	6	197	missense_variant	MODERATE	cobQ1	964	Val322Leu	Intermediary metabolism and respiration	total-L6
Rv0255c	307134	T	G	4	197	missense_variant	MODERATE	cobQ1	725	Asp242Ala	Intermediary metabolism and respiration	total-L6
Rv0255c	307451	G	A	3	197	synonymous_variant	LOW	cobQ1	408	Gly136Gly	Intermediary metabolism and respiration	total-L6
Rv0255c	307712	T	C	4	197	synonymous_variant	LOW	cobQ1	147	Arg49Arg	Intermediary metabolism and respiration	total-L6
Rv0255c	307713	C	A	2	197	missense_variant	MODERATE	cobQ1	146	Arg49Leu	Intermediary metabolism and respiration	total-L6
Rv0254c	310129	T	C	197	197	upstream_gene_variant	MODIFIER	cobU	-3780	****	Intermediary metabolism and respiration	core-L6
Rv0254c	310132	G	A	197	197	upstream_gene_variant	MODIFIER	cobU	-3783	****	Intermediary metabolism and respiration	core-L6
Rv0254c	310194	C	T	3	197	upstream_gene_variant	MODIFIER	cobU	-3845	****	Intermediary metabolism and respiration	total-L6
Rv0258c	310408	G	A	2	197	synonymous_variant	LOW	Rv0258c	342	Ile114Ile	Conserved hypotheticals	total-L6
Rv0258c	310733	T	G	67	197	missense_variant	MODERATE	Rv0258c	17	Glu6Ala	Conserved hypotheticals	core-L6.3
Rv0259c	311380	G	C	6	197	synonymous_variant	LOW	Rv0259c	138	Pro46Pro	Conserved hypotheticals	total-L6
Rv0260c	311613	G	T	197	197	synonymous_variant	LOW	Rv0260c	1047	Val349Val	Regulatory proteins	core-L6
Rv0261c	313121	G	T	2	197	missense_variant	MODERATE	narK3	1048	Leu350Met	Cell wall and cell processes	total-L6
Rv0261c	313558	C	T	8	197	missense_variant	MODERATE	narK3	611	Gly204Asp	Cell wall and cell processes	total-L6
Rv0261c	313849	G	A	3	197	missense_variant	MODERATE	narK3	320	Pro107Leu	Cell wall and cell processes	total-L6
Rv0261c	313915	G	T	2	197	missense_variant	MODERATE	narK3	254	Thr85Lys	Cell wall and cell processes	total-L6
Rv0263c	315034	C	T	3	197	missense_variant	MODERATE	Rv0263c	733	Val245Met	Conserved hypotheticals	total-L6
Rv0263c	315069	C	A	197	197	missense_variant	MODERATE	Rv0263c	698	Arg233Leu	Conserved hypotheticals	core-L6
Rv0263c	315173	G	C	2	197	missense_variant	MODERATE	Rv0263c	594	Ile198Met	Conserved hypotheticals	total-L6
Rv0264c	316182	C	T	8	197	synonymous_variant	LOW	Rv0264c	234	Ala78Ala	Conserved hypotheticals	total-L6
Rv0264c	316297	G	A	2	197	missense_variant	MODERATE	Rv0264c	119	Pro40Leu	Conserved hypotheticals	total-L6
Rv0264c	316377	G	A	2	197	synonymous_variant	LOW	Rv0264c	39	Gly13Gly	Conserved hypotheticals	total-L6
Rv0259c	316484	G	A	3	197	upstream_gene_variant	MODIFIER	Rv0259c	-4967	****	Conserved hypotheticals	total-L6
Rv0265c	316597	C	T	2	197	missense_variant	MODERATE	Rv0265c	907	Gly303Arg	Cell wall and cell processes	total-L6
Rv0265c	316916	C	T	2	197	synonymous_variant	LOW	Rv0265c	588	Pro196Pro	Cell wall and cell processes	total-L6
Rv0265c	317494	C	T	2	197	missense_variant	MODERATE	Rv0265c	10	Gly4Arg	Cell wall and cell processes	total-L6
Rv0266c	317683	C	T	4	197	missense_variant	MODERATE	oplA	3472	Glu1158Lys	Intermediary metabolism and respiration	total-L6
Rv0266c	317837	C	G	3	197	missense_variant	MODERATE	oplA	3318	Glu1106Asp	Intermediary metabolism and respiration	total-L6
Rv0266c	317853	G	T	2	197	missense_variant	MODERATE	oplA	3302	Pro1101Gln	Intermediary metabolism and respiration	total-L6
Rv0266c	317977	G	A	2	197	stop_gained	HIGH	oplA	3178	Gln1060*	Intermediary metabolism and respiration	total-L6
Rv0266c	318011	C	T	2	197	synonymous_variant	LOW	oplA	3144	Thr1048Thr	Intermediary metabolism and respiration	total-L6
Rv0266c	318546	T	C	5	197	missense_variant	MODERATE	oplA	2609	Asn870Ser	Intermediary metabolism and respiration	total-L6
Rv0266c	318583	G	A	4	197	missense_variant	MODERATE	oplA	2572	Arg858Trp	Intermediary metabolism and respiration	total-L6
Rv0266c	320413	G	A	2	197	missense_variant	MODERATE	oplA	742	Arg248Cys	Intermediary metabolism and respiration	total-L6
Rv0266c	320635	C	T	4	197	missense_variant	MODERATE	oplA	520	Glu174Lys	Intermediary metabolism and respiration	total-L6
Rv0266c	320904	G	A	3	197	missense_variant	MODERATE	oplA	251	Thr84Ile	Intermediary metabolism and respiration	total-L6
Rv0267	322079	G	A	3	197	stop_gained	HIGH	narU	749	Trp250*	Cell wall and cell processes	total-L6
Rv0268c	322856	G	T	2	197	missense_variant	MODERATE	Rv0268c	418	Arg140Ser	Conserved hypotheticals	total-L6
Rv0268c	323023	G	A	3	197	missense_variant	MODERATE	Rv0268c	251	Pro84Leu	Conserved hypotheticals	total-L6
Rv0268c	323229	G	A	2	197	synonymous_variant	LOW	Rv0268c	45	Ser15Ser	Conserved hypotheticals	total-L6
Rv0266c	323306	A	G	197	197	upstream_gene_variant	MODIFIER	oplA	-2152	****	Intermediary metabolism and respiration	core-L6
Rv0269c	324107	T	C	3	197	missense_variant	MODERATE	Rv0269c	425	Asp142Gly	Conserved hypotheticals	total-L6
Rv0269c	324320	G	A	67	197	missense_variant	MODERATE	Rv0269c	212	Ser71Phe	Conserved hypotheticals	core-L6.3
Rv0270	325185	G	A	10	197	missense_variant	MODERATE	fadD2	619	Ala207Thr	Lipid metabolism	total-L6
Rv0270	325350	G	T	2	197	missense_variant	MODERATE	fadD2	784	Val262Leu	Lipid metabolism	total-L6
Rv0271c	327056	C	T	3	197	missense_variant	MODERATE	fadE6	1406	Cys469Tyr	Lipid metabolism	total-L6
Rv0271c	327234	C	T	2	197	missense_variant	MODERATE	fadE6	1228	Gly410Ser	Lipid metabolism	total-L6
Rv0271c	327312	T	C	197	197	missense_variant	MODERATE	fadE6	1150	Lys384Glu	Lipid metabolism	core-L6
Rv0271c	327328	G	A	4	197	synonymous_variant	LOW	fadE6	1134	Ala378Ala	Lipid metabolism	total-L6
Rv0271c	327358	A	G	2	197	synonymous_variant	LOW	fadE6	1104	Ser368Ser	Lipid metabolism	total-L6
Rv0271c	327430	C	T	47	197	synonymous_variant	LOW	fadE6	1032	Glu344Glu	Lipid metabolism	total-L6
Rv0271c	327750	T	C	2	197	missense_variant	MODERATE	fadE6	712	Lys238Glu	Lipid metabolism	total-L6
Rv0271c	327959	C	G	2	197	missense_variant	MODERATE	fadE6	503	Arg168Pro	Lipid metabolism	total-L6
Rv0271c	328071	C	T	6	197	missense_variant	MODERATE	fadE6	391	Gly131Ser	Lipid metabolism	total-L6
Rv0271c	328130	G	A	3	197	missense_variant	MODERATE	fadE6	332	Ala111Val	Lipid metabolism	total-L6
Rv0271c	328369	C	T	2	197	synonymous_variant	LOW	fadE6	93	Ala31Ala	Lipid metabolism	total-L6
Rv0272c	329068	T	C	3	197	missense_variant	MODERATE	Rv0272c	641	Gln214Arg	Conserved hypotheticals	total-L6
Rv0272c	329079	A	G	67	197	synonymous_variant	LOW	Rv0272c	630	Tyr210Tyr	Conserved hypotheticals	core-L6.3
Rv0272c	329161	T	C	2	197	missense_variant	MODERATE	Rv0272c	548	Asp183Gly	Conserved hypotheticals	total-L6
Rv0273c	330036	T	C	4	197	missense_variant	MODERATE	Rv0273c	290	Tyr97Cys	Regulatory proteins	total-L6
Rv0273c	330257	G	T	4	197	synonymous_variant	LOW	Rv0273c	69	Val23Val	Regulatory proteins	total-L6
Rv0274	330808	C	T	3	197	synonymous_variant	LOW	Rv0274	387	Leu129Leu	Conserved hypotheticals	total-L6
Rv0274	330876	A	G	3	197	missense_variant	MODERATE	Rv0274	455	Tyr152Cys	Conserved hypotheticals	total-L6
Rv0276	332393	G	A	2	197	missense_variant	MODERATE	Rv0276	646	Val216Met	Conserved hypotheticals	total-L6
Rv0277c	332789	C	A	3	197	synonymous_variant	LOW	vapC25	348	Val116Val	Virulence, detoxification, adaptation	total-L6
Rv0277c	333105	G	C	9	197	missense_variant	MODERATE	vapC25	32	Ala11Gly	Virulence, detoxification, adaptation	total-L6
Rv0271c	333184	A	G	4	197	upstream_gene_variant	MODIFIER	fadE6	-4723	****	Lipid metabolism	total-L6
Rv0271c	333209	A	G	4	197	upstream_gene_variant	MODIFIER	fadE6	-4748	****	Lipid metabolism	total-L6
Rv0271c	333211	C	T	4	197	upstream_gene_variant	MODIFIER	fadE6	-4750	****	Lipid metabolism	total-L6
Rv0271c	333254	G	C	4	197	upstream_gene_variant	MODIFIER	fadE6	-4793	****	Lipid metabolism	total-L6
Rv0271c	333348	A	G	4	197	upstream_gene_variant	MODIFIER	fadE6	-4887	****	Lipid metabolism	total-L6
Rv0271c	333394	C	G	197	197	upstream_gene_variant	MODIFIER	fadE6	-4933	****	Lipid metabolism	core-L6
Rv0275c	336325	T	G	2	197	upstream_gene_variant	MODIFIER	Rv0275c	-4667	****	Regulatory proteins	total-L6
Rv0275c	336332	G	C	2	197	upstream_gene_variant	MODIFIER	Rv0275c	-4674	****	Regulatory proteins	total-L6
Rv0275c	336344	A	G	2	197	upstream_gene_variant	MODIFIER	Rv0275c	-4686	****	Regulatory proteins	total-L6
Rv0275c	336345	T	C	2	197	upstream_gene_variant	MODIFIER	Rv0275c	-4687	****	Regulatory proteins	total-L6
Rv0275c	336353	C	T	2	197	upstream_gene_variant	MODIFIER	Rv0275c	-4695	****	Regulatory proteins	total-L6
Rv0275c	336369	C	T	2	197	upstream_gene_variant	MODIFIER	Rv0275c	-4711	****	Regulatory proteins	total-L6
Rv0275c	336370	A	G	2	197	upstream_gene_variant	MODIFIER	Rv0275c	-4712	****	Regulatory proteins	total-L6
Rv0275c	336380	A	T	2	196	upstream_gene_variant	MODIFIER	Rv0275c	-4722	****	Regulatory proteins	total-L6
Rv0275c	336400	C	G	2	196	upstream_gene_variant	MODIFIER	Rv0275c	-4742	****	Regulatory proteins	total-L6
Rv0275c	336403	C	G	2	194	upstream_gene_variant	MODIFIER	Rv0275c	-4745	****	Regulatory proteins	total-L6
Rv0275c	336405	A	G	2	193	upstream_gene_variant	MODIFIER	Rv0275c	-4747	****	Regulatory proteins	total-L6
Rv0275c	336431	C	T	2	197	upstream_gene_variant	MODIFIER	Rv0275c	-4773	****	Regulatory proteins	total-L6
Rv0275c	336439	A	G	2	196	upstream_gene_variant	MODIFIER	Rv0275c	-4781	****	Regulatory proteins	total-L6
Rv0275c	336441	C	T	2	197	upstream_gene_variant	MODIFIER	Rv0275c	-4783	****	Regulatory proteins	total-L6
Rv0275c	336442	G	A	2	196	upstream_gene_variant	MODIFIER	Rv0275c	-4784	****	Regulatory proteins	total-L6
Rv0275c	336449	T	C	2	197	upstream_gene_variant	MODIFIER	Rv0275c	-4791	****	Regulatory proteins	total-L6
Rv0275c	336451	T	G	2	197	upstream_gene_variant	MODIFIER	Rv0275c	-4793	****	Regulatory proteins	total-L6
Rv0275c	336535	T	G	3	196	upstream_gene_variant	MODIFIER	Rv0275c	-4877	****	Regulatory proteins	total-L6
Rv0281	341123	G	A	2	197	synonymous_variant	LOW	Rv0281	126	Glu42Glu	Lipid metabolism	total-L6
Rv0281	341504	C	T	2	197	synonymous_variant	LOW	Rv0281	507	Phe169Phe	Lipid metabolism	total-L6
Rv0282	343907	C	T	2	197	missense_variant	MODERATE	eccA3	1778	Ser593Phe	Cell wall and cell processes	total-L6
Rv0283	344108	G	C	2	197	missense_variant	MODERATE	eccB3	87	Lys29Asn	Cell wall and cell processes	total-L6
Rv0283	344411	C	T	2	197	synonymous_variant	LOW	eccB3	390	Thr130Thr	Cell wall and cell processes	total-L6
Rv0283	344957	A	G	197	197	missense_variant	MODERATE	eccB3	936	Ile312Met	Cell wall and cell processes	core-L6
Rv0284	346638	C	G	2	197	missense_variant	MODERATE	eccC3	1004	Ala335Gly	Cell wall and cell processes	total-L6
Rv0284	347330	G	A	5	197	missense_variant	MODERATE	eccC3	1696	Val566Ile	Cell wall and cell processes	total-L6
Rv0284	348701	C	T	2	197	synonymous_variant	LOW	eccC3	3067	Leu1023Leu	Cell wall and cell processes	total-L6
Rv0284	349199	C	T	3	197	missense_variant	MODERATE	eccC3	3565	Arg1189Cys	Cell wall and cell processes	total-L6
Rv0288	351873	C	T	10	197	missense_variant	MODERATE	esxH	26	Pro9Leu	Cell wall and cell processes	total-L6
Rv0288	352058	G	T	197	197	missense_variant	MODERATE	esxH	211	Ala71Ser	Cell wall and cell processes	core-L6
Rv0289	352455	G	A	3	197	missense_variant	MODERATE	espG3	307	Gly103Ser	Cell wall and cell processes	total-L6
Rv0289	352698	G	T	2	197	missense_variant	MODERATE	espG3	550	Gly184Trp	Cell wall and cell processes	total-L6
Rv0289	352765	G	C	8	197	missense_variant	MODERATE	espG3	617	Gly206Ala	Cell wall and cell processes	total-L6
Rv0289	352810	G	A	5	197	missense_variant	MODERATE	espG3	662	Gly221Asp	Cell wall and cell processes	total-L6
Rv0290	353073	G	A	2	197	upstream_gene_variant	MODIFIER	eccD3	-10	****	Cell wall and cell processes	total-L6
Rv0290	353223	C	T	2	197	synonymous_variant	LOW	eccD3	141	Asn47Asn	Cell wall and cell processes	total-L6
Rv0290	353872	T	C	2	197	synonymous_variant	LOW	eccD3	790	Leu264Leu	Cell wall and cell processes	total-L6
Rv0291	354518	G	T	6	197	synonymous_variant	LOW	mycP3	21	Ala7Ala	Intermediary metabolism and respiration	total-L6
Rv0292	355953	T	C	2	197	missense_variant	MODERATE	eccE3	74	Leu25Pro	Cell wall and cell processes	total-L6
Rv0293c	357264	C	G	2	197	synonymous_variant	LOW	Rv0293c	801	Gly267Gly	Conserved hypotheticals	total-L6
Rv0293c	358158	C	G	2	197	upstream_gene_variant	MODIFIER	Rv0293c	-94	****	Conserved hypotheticals	total-L6
Rv0294	358251	C	T	100	197	synonymous_variant	LOW	tam	81	Leu27Leu	Intermediary metabolism and respiration	core-L6.1
Rv0294	358597	C	G	2	197	missense_variant	MODERATE	tam	427	Arg143Gly	Intermediary metabolism and respiration	total-L6
Rv0295c	359276	T	G	2	197	missense_variant	MODERATE	Rv0295c	473	Gln158Pro	Conserved hypotheticals	total-L6
Rv0295c	359745	A	C	3	197	missense_variant	MODERATE	Rv0295c	4	Ser2Ala	Conserved hypotheticals	total-L6
Rv0296c	360585	C	T	130	197	missense_variant	MODERATE	Rv0296c	571	Glu191Lys	Intermediary metabolism and respiration	total-L6
Rv0296c	360729	G	A	2	197	missense_variant	MODERATE	Rv0296c	427	His143Tyr	Intermediary metabolism and respiration	total-L6
Rv0296c	360844	T	A	3	197	synonymous_variant	LOW	Rv0296c	312	Ser104Ser	Intermediary metabolism and respiration	total-L6
Rv0298	363375	C	T	9	197	synonymous_variant	LOW	Rv0298	124	Leu42Leu	Conserved hypotheticals	total-L6
Rv0299	363664	G	T	3	197	synonymous_variant	LOW	Rv0299	189	Leu63Leu	Conserved hypotheticals	total-L6
Rv0301	364142	G	A	67	197	synonymous_variant	LOW	vapC2	99	Leu33Leu	Virulence, detoxification, adaptation	core-L6.3
Rv0301	364309	G	C	2	197	missense_variant	MODERATE	vapC2	266	Arg89Pro	Virulence, detoxification, adaptation	total-L6
Rv0301	364321	G	A	2	197	missense_variant	MODERATE	vapC2	278	Arg93His	Virulence, detoxification, adaptation	total-L6
Rv0303	365561	G	A	2	197	missense_variant	MODERATE	Rv0303	328	Gly110Arg	Intermediary metabolism and respiration	total-L6
Rv0303	365933	C	T	2	197	missense_variant	MODERATE	Rv0303	700	Pro234Ser	Intermediary metabolism and respiration	total-L6
Rv0307c	376588	C	T	2	197	synonymous_variant	LOW	Rv0307c	468	Val156Val	Conserved hypotheticals	total-L6
Rv0309	378022	C	G	3	197	missense_variant	MODERATE	Rv0309	92	Pro31Arg	Cell wall and cell processes	total-L6
Rv0309	378032	G	A	197	197	synonymous_variant	LOW	Rv0309	102	Ala34Ala	Cell wall and cell processes	core-L6
Rv0309	378404	G	A	197	197	synonymous_variant	LOW	Rv0309	474	Pro158Pro	Cell wall and cell processes	core-L6
Rv0309	378548	T	C	2	197	synonymous_variant	LOW	Rv0309	618	Arg206Arg	Cell wall and cell processes	total-L6
Rv0310c	378999	C	T	3	197	synonymous_variant	LOW	Rv0310c	150	Gly50Gly	Conserved hypotheticals	total-L6
Rv0310c	379009	C	A	2	197	missense_variant	MODERATE	Rv0310c	140	Gly47Val	Conserved hypotheticals	total-L6
Rv0311	379185	G	A	9	197	missense_variant	MODERATE	Rv0311	14	Arg5Gln	Conserved hypotheticals	total-L6
Rv0311	379640	C	T	2	197	missense_variant	MODERATE	Rv0311	469	Pro157Ser	Conserved hypotheticals	total-L6
Rv0311	380024	C	A	2	197	missense_variant	MODERATE	Rv0311	853	Arg285Ser	Conserved hypotheticals	total-L6
Rv0311	380039	C	A	2	197	missense_variant	MODERATE	Rv0311	868	Pro290Thr	Conserved hypotheticals	total-L6
Rv0311	380181	T	G	3	197	missense_variant	MODERATE	Rv0311	1010	Leu337Trp	Conserved hypotheticals	total-L6
Rv0311	380234	C	T	4	197	missense_variant	MODERATE	Rv0311	1063	Pro355Ser	Conserved hypotheticals	total-L6
Rv0312	380602	C	T	2	197	missense_variant	MODERATE	Rv0312	47	Ala16Val	Conserved hypotheticals	total-L6
Rv0312	381042	T	A	2	197	missense_variant	MODERATE	Rv0312	487	Leu163Met	Conserved hypotheticals	total-L6
Rv0312	381299	C	T	2	197	synonymous_variant	LOW	Rv0312	744	Ser248Ser	Conserved hypotheticals	total-L6
Rv0312	382243	C	T	197	197	missense_variant	MODERATE	Rv0312	1688	Pro563Leu	Conserved hypotheticals	core-L6
Rv0310c	382489	C	T	197	197	upstream_gene_variant	MODIFIER	Rv0310c	-3341	****	Conserved hypotheticals	core-L6
Rv0314c	382917	T	C	3	197	missense_variant	MODERATE	Rv0314c	625	Ser209Gly	Cell wall and cell processes	total-L6
Rv0314c	383383	C	T	67	197	synonymous_variant	LOW	Rv0314c	159	Pro53Pro	Cell wall and cell processes	core-L6.3
Rv0314c	383495	G	A	2	197	missense_variant	MODERATE	Rv0314c	47	Pro16Leu	Cell wall and cell processes	total-L6
Rv0315	383633	T	C	2	197	missense_variant	MODERATE	Rv0315	32	Met11Thr	Intermediary metabolism and respiration	total-L6
Rv0315	383979	C	T	2	197	synonymous_variant	LOW	Rv0315	378	Phe126Phe	Intermediary metabolism and respiration	total-L6
Rv0315	383992	C	A	2	197	missense_variant	MODERATE	Rv0315	391	His131Asn	Intermediary metabolism and respiration	total-L6
Rv0315	384020	C	T	2	197	missense_variant	MODERATE	Rv0315	419	Thr140Ile	Intermediary metabolism and respiration	total-L6
Rv0315	384303	C	T	2	197	synonymous_variant	LOW	Rv0315	702	Tyr234Tyr	Intermediary metabolism and respiration	total-L6
Rv0317c	385459	A	G	2	197	missense_variant	MODERATE	glpQ2	485	Leu162Pro	Intermediary metabolism and respiration	total-L6
Rv0317c	385794	G	T	3	197	missense_variant	MODERATE	glpQ2	150	Asp50Glu	Intermediary metabolism and respiration	total-L6
Rv0318c	386911	A	G	2	197	synonymous_variant	LOW	Rv0318c	189	His63His	Cell wall and cell processes	total-L6
Rv0318c	387019	G	A	2	197	synonymous_variant	LOW	Rv0318c	81	Val27Val	Cell wall and cell processes	total-L6
Rv0320	388114	C	T	3	197	missense_variant	MODERATE	Rv0320	227	Thr76Met	Cell wall and cell processes	total-L6
Rv0322	389394	G	A	2	197	synonymous_variant	LOW	udgA	135	Pro45Pro	Intermediary metabolism and respiration	total-L6
Rv0322	389680	C	T	8	197	missense_variant	MODERATE	udgA	421	Arg141Trp	Intermediary metabolism and respiration	total-L6
Rv0323c	390939	C	T	2	197	missense_variant	MODERATE	Rv0323c	313	Asp105Asn	Conserved hypotheticals	total-L6
Rv0325	392145	G	A	2	197	missense_variant	MODERATE	Rv0325	107	Gly36Glu	Conserved hypotheticals	total-L6
Rv0326	392587	C	T	5	197	synonymous_variant	LOW	Rv0326	315	Cys105Cys	Conserved hypotheticals	total-L6
Rv0327c	393784	C	G	6	197	missense_variant	MODERATE	cyp135A1	262	Gly88Arg	Intermediary metabolism and respiration	total-L6
Rv0328	394346	C	T	2	197	missense_variant	MODERATE	Rv0328	236	Ala79Val	Regulatory proteins	total-L6
Rv0329c	394900	G	A	197	197	stop_gained	HIGH	Rv0329c	421	Arg141*	Conserved hypotheticals	core-L6
Rv0330c	395487	C	T	3	197	missense_variant	MODERATE	Rv0330c	601	Ala201Thr	Conserved hypotheticals	total-L6
Rv0330c	395598	T	C	3	197	missense_variant	MODERATE	Rv0330c	490	Asn164Asp	Conserved hypotheticals	total-L6
Rv0332	398073	C	A	2	197	stop_gained	HIGH	Rv0332	632	Ser211*	Conserved hypotheticals	total-L6
Rv0327c	398246	T	A	2	197	upstream_gene_variant	MODIFIER	cyp135A1	-4201	****	Intermediary metabolism and respiration	total-L6
Rv0333	398374	G	T	6	197	missense_variant	MODERATE	Rv0333	121	Val41Leu	Conserved hypotheticals	total-L6
Rv0334	399128	G	A	2	197	synonymous_variant	LOW	rmlA	471	Glu157Glu	Intermediary metabolism and respiration	total-L6
Rv0337c	401940	G	A	4	197	missense_variant	MODERATE	aspC	1223	Pro408Leu	Intermediary metabolism and respiration	total-L6
Rv0337c	402125	C	T	2	197	synonymous_variant	LOW	aspC	1038	Pro346Pro	Intermediary metabolism and respiration	total-L6
Rv0337c	402434	G	A	2	197	synonymous_variant	LOW	aspC	729	Ala243Ala	Intermediary metabolism and respiration	total-L6
Rv0337c	402881	G	A	197	197	synonymous_variant	LOW	aspC	282	Asp94Asp	Intermediary metabolism and respiration	core-L6
Rv0338c	404156	C	T	9	197	synonymous_variant	LOW	Rv0338c	1686	Pro562Pro	Intermediary metabolism and respiration	total-L6
Rv0338c	404331	A	G	4	197	missense_variant	MODERATE	Rv0338c	1511	Val504Ala	Intermediary metabolism and respiration	total-L6
Rv0338c	404597	C	A	2	197	missense_variant	MODERATE	Rv0338c	1245	Met415Ile	Intermediary metabolism and respiration	total-L6
Rv0338c	404694	A	G	2	197	missense_variant	MODERATE	Rv0338c	1148	Val383Ala	Intermediary metabolism and respiration	total-L6
Rv0338c	404715	C	T	3	197	missense_variant	MODERATE	Rv0338c	1127	Gly376Asp	Intermediary metabolism and respiration	total-L6
Rv0338c	405274	G	T	130	197	missense_variant	MODERATE	Rv0338c	568	Leu190Ile	Intermediary metabolism and respiration	total-L6
Rv0337c	405854	C	G	197	197	upstream_gene_variant	MODIFIER	aspC	-2692	****	Intermediary metabolism and respiration	core-L6
Rv0339c	406162	G	A	3	197	synonymous_variant	LOW	Rv0339c	2287	Leu763Leu	Regulatory proteins	total-L6
Rv0339c	406453	A	C	2	197	missense_variant	MODERATE	Rv0339c	1996	Ser666Ala	Regulatory proteins	total-L6
Rv0339c	407791	T	G	2	197	missense_variant	MODERATE	Rv0339c	658	Thr220Pro	Regulatory proteins	total-L6
Rv0339c	407924	C	T	4	197	synonymous_variant	LOW	Rv0339c	525	Ala175Ala	Regulatory proteins	total-L6
Rv0339c	408293	T	C	6	197	synonymous_variant	LOW	Rv0339c	156	Gly52Gly	Regulatory proteins	total-L6
Rv0338c	408541	G	A	4	197	upstream_gene_variant	MODIFIER	Rv0338c	-2700	****	Intermediary metabolism and respiration	total-L6
Rv0340	408867	C	A	2	197	synonymous_variant	LOW	Rv0340	234	Gly78Gly	Conserved hypotheticals	total-L6
Rv0340	408869	C	T	2	197	missense_variant	MODERATE	Rv0340	236	Ala79Val	Conserved hypotheticals	total-L6
Rv0340	409068	C	T	2	197	synonymous_variant	LOW	Rv0340	435	Ser145Ser	Conserved hypotheticals	total-L6
Rv0338c	409345	A	G	4	197	upstream_gene_variant	MODIFIER	Rv0338c	-3504	****	Intermediary metabolism and respiration	total-L6
Rv0342	411006	C	T	2	197	stop_gained	HIGH	iniA	169	Gln57*	Cell wall and cell processes	total-L6
Rv0342	411672	G	A	2	197	missense_variant	MODERATE	iniA	835	Glu279Lys	Cell wall and cell processes	total-L6
Rv0343	413014	C	T	2	197	synonymous_variant	LOW	iniC	258	His86His	Cell wall and cell processes	total-L6
Rv0343	413660	A	C	2	197	missense_variant	MODERATE	iniC	904	Ile302Leu	Cell wall and cell processes	total-L6
Rv0343	414036	G	A	6	197	missense_variant	MODERATE	iniC	1280	Gly427Asp	Cell wall and cell processes	total-L6
Rv0344c	414439	G	A	2	197	missense_variant	MODERATE	lpqJ	503	Thr168Met	Cell wall and cell processes	total-L6
Rv0344c	417288	C	T	6	197	upstream_gene_variant	MODIFIER	lpqJ	-2347	****	Cell wall and cell processes	total-L6
Rv0349	419590	G	T	2	197	synonymous_variant	LOW	Rv0349	642	Ser214Ser	Conserved hypotheticals	total-L6
Rv0344c	419660	G	A	30	197	upstream_gene_variant	MODIFIER	lpqJ	-4719	****	Cell wall and cell processes	core-L6.2
Rv0344c	419744	A	C	44	197	upstream_gene_variant	MODIFIER	lpqJ	-4803	****	Cell wall and cell processes	total-L6
Rv0344c	419816	A	C	2	197	upstream_gene_variant	MODIFIER	lpqJ	-4875	****	Cell wall and cell processes	total-L6
Rv0350	420308	C	T	30	197	synonymous_variant	LOW	dnaK	474	Asp158Asp	Virulence, detoxification, adaptation	core-L6.2
Rv0350	420629	C	T	3	197	synonymous_variant	LOW	dnaK	795	Asn265Asn	Virulence, detoxification, adaptation	total-L6
Rv0350	420650	G	A	2	197	synonymous_variant	LOW	dnaK	816	Gln272Gln	Virulence, detoxification, adaptation	total-L6
Rv0350	421284	G	A	2	197	missense_variant	MODERATE	dnaK	1450	Glu484Lys	Virulence, detoxification, adaptation	total-L6
Rv0350	421693	A	G	2	197	missense_variant	MODERATE	dnaK	1859	Asp620Gly	Virulence, detoxification, adaptation	total-L6
Rv0352	423262	G	A	40	197	missense_variant	MODERATE	dnaJ1	811	Gly271Ser	Virulence, detoxification, adaptation	total-L6
Rv0356c	435417	C	A	2	197	stop_gained	HIGH	Rv0356c	58	Gly20*	Conserved hypotheticals	total-L6
Rv0357c	436183	C	T	2	197	missense_variant	MODERATE	purA	587	Gly196Asp	Intermediary metabolism and respiration	total-L6
Rv0357c	436203	C	G	6	197	synonymous_variant	LOW	purA	567	Ala189Ala	Intermediary metabolism and respiration	total-L6
Rv0358	436906	G	A	3	197	missense_variant	MODERATE	Rv0358	47	Gly16Asp	Conserved hypotheticals	total-L6
Rv0360c	438458	C	A	3	197	synonymous_variant	LOW	Rv0360c	282	Pro94Pro	Conserved hypotheticals	total-L6
Rv0361	439415	C	T	2	197	synonymous_variant	LOW	Rv0361	594	Arg198Arg	Cell wall and cell processes	total-L6
Rv0356c	439845	G	A	2	197	upstream_gene_variant	MODIFIER	Rv0356c	-4371	****	Conserved hypotheticals	total-L6
Rv0362	440042	G	C	3	197	missense_variant	MODERATE	mgtE	172	Asp58His	Cell wall and cell processes	total-L6
Rv0363c	441412	G	A	10	197	synonymous_variant	LOW	fba	888	Asp296Asp	Intermediary metabolism and respiration	total-L6
Rv0363c	441891	T	C	197	197	missense_variant	MODERATE	fba	409	Ile137Val	Intermediary metabolism and respiration	core-L6
Rv0363c	441904	G	C	2	197	synonymous_variant	LOW	fba	396	Gly132Gly	Intermediary metabolism and respiration	total-L6
Rv0364	442746	T	G	2	197	missense_variant	MODERATE	Rv0364	352	Phe118Val	Cell wall and cell processes	total-L6
Rv0365c	443583	C	T	2	197	synonymous_variant	LOW	Rv0365c	615	Ala205Ala	Conserved hypotheticals	total-L6
Rv0365c	443776	C	T	3	197	stop_gained	HIGH	Rv0365c	422	Trp141*	Conserved hypotheticals	total-L6
Rv0365c	443897	G	A	197	197	synonymous_variant	LOW	Rv0365c	301	Leu101Leu	Conserved hypotheticals	core-L6
Rv0366c	444577	T	C	2	197	missense_variant	MODERATE	Rv0366c	239	His80Arg	Conserved hypotheticals	total-L6
Rv0367c	444926	G	T	2	197	missense_variant	MODERATE	Rv0367c	308	Thr103Asn	Conserved hypotheticals	total-L6
Rv0368c	445737	C	T	197	197	synonymous_variant	LOW	Rv0368c	789	Pro263Pro	Conserved hypotheticals	core-L6
Rv0368c	445979	G	T	2	197	missense_variant	MODERATE	Rv0368c	547	Pro183Thr	Conserved hypotheticals	total-L6
Rv0368c	446046	G	A	4	197	synonymous_variant	LOW	Rv0368c	480	Phe160Phe	Conserved hypotheticals	total-L6
Rv0368c	446467	G	A	4	197	missense_variant	MODERATE	Rv0368c	59	Ala20Val	Conserved hypotheticals	total-L6
Rv0370c	447659	T	C	2	197	missense_variant	MODERATE	Rv0370c	385	Thr129Ala	Intermediary metabolism and respiration	total-L6
Rv0371c	448256	G	C	4	197	missense_variant	MODERATE	Rv0371c	378	Ile126Met	Conserved hypotheticals	total-L6
Rv0372c	449098	C	A	2	197	synonymous_variant	LOW	Rv0372c	288	Pro96Pro	Conserved hypotheticals	total-L6
Rv0372c	449305	C	T	4	197	synonymous_variant	LOW	Rv0372c	81	Gln27Gln	Conserved hypotheticals	total-L6
Rv0373c	449839	G	A	2	197	synonymous_variant	LOW	Rv0373c	1965	Val655Val	Intermediary metabolism and respiration	total-L6
Rv0373c	450148	C	T	2	197	synonymous_variant	LOW	Rv0373c	1656	Leu552Leu	Intermediary metabolism and respiration	total-L6
Rv0373c	450222	C	T	2	197	missense_variant	MODERATE	Rv0373c	1582	Ala528Thr	Intermediary metabolism and respiration	total-L6
Rv0373c	451178	G	T	3	197	missense_variant	MODERATE	Rv0373c	626	Pro209Gln	Intermediary metabolism and respiration	total-L6
Rv0374c	452042	G	A	4	197	missense_variant	MODERATE	Rv0374c	238	Pro80Ser	Intermediary metabolism and respiration	total-L6
Rv0374c	452078	C	A	2	197	missense_variant	MODERATE	Rv0374c	202	Gly68Trp	Intermediary metabolism and respiration	total-L6
Rv0374c	452093	C	T	2	197	missense_variant	MODERATE	Rv0374c	187	Ala63Thr	Intermediary metabolism and respiration	total-L6
Rv0375c	452730	T	C	197	197	missense_variant	MODERATE	Rv0375c	425	Asp142Gly	Intermediary metabolism and respiration	core-L6
Rv0376c	454123	C	G	2	197	missense_variant	MODERATE	Rv0376c	250	Gly84Arg	Conserved hypotheticals	total-L6
Rv0376c	454223	C	T	2	197	synonymous_variant	LOW	Rv0376c	150	Ala50Ala	Conserved hypotheticals	total-L6
Rv0373c	455966	G	A	2	197	upstream_gene_variant	MODIFIER	Rv0373c	-4163	****	Intermediary metabolism and respiration	total-L6
Rv0380c	456457	C	T	2	197	synonymous_variant	LOW	Rv0380c	363	Leu121Leu	Intermediary metabolism and respiration	total-L6
Rv0380c	456691	G	T	4	197	missense_variant	MODERATE	Rv0380c	129	His43Gln	Intermediary metabolism and respiration	total-L6
Rv0381c	457372	G	T	197	197	missense_variant	MODERATE	Rv0381c	452	Pro151Gln	Conserved hypotheticals	core-L6
Rv0382c	458048	A	C	2	197	synonymous_variant	LOW	pyrE	333	Val111Val	Intermediary metabolism and respiration	total-L6
Rv0384c	459605	G	A	3	197	missense_variant	MODERATE	clpB	2398	Pro800Ser	Virulence, detoxification, adaptation	total-L6
Rv0384c	460085	C	T	2	197	missense_variant	MODERATE	clpB	1918	Gly640Ser	Virulence, detoxification, adaptation	total-L6
Rv0384c	461131	T	C	2	197	missense_variant	MODERATE	clpB	872	Glu291Gly	Virulence, detoxification, adaptation	total-L6
Rv0384c	461439	G	A	55	197	synonymous_variant	LOW	clpB	564	Arg188Arg	Virulence, detoxification, adaptation	total-L6
Rv0385	462393	G	A	30	197	missense_variant	MODERATE	Rv0385	259	Gly87Ser	Intermediary metabolism and respiration	core-L6.2
Rv0386	463503	G	A	6	197	missense_variant	MODERATE	Rv0386	93	Met31Ile	Regulatory proteins	total-L6
Rv0386	464827	C	T	4	197	stop_gained	HIGH	Rv0386	1417	Gln473*	Regulatory proteins	total-L6
Rv0386	464851	C	T	3	197	synonymous_variant	LOW	Rv0386	1441	Leu481Leu	Regulatory proteins	total-L6
Rv0386	465562	C	T	2	197	missense_variant	MODERATE	Rv0386	2152	Pro718Ser	Regulatory proteins	total-L6
Rv0386	465831	C	A	11	197	synonymous_variant	LOW	Rv0386	2421	Ala807Ala	Regulatory proteins	total-L6
Rv0386	465864	C	T	30	197	synonymous_variant	LOW	Rv0386	2454	Tyr818Tyr	Regulatory proteins	core-L6.2
Rv0389	468392	G	A	2	197	missense_variant	MODERATE	purT	58	Ala20Thr	Intermediary metabolism and respiration	total-L6
Rv0389	469072	C	T	97	197	synonymous_variant	LOW	purT	738	Ile246Ile	Intermediary metabolism and respiration	core-L6.1
Rv0389	469463	C	T	19	197	missense_variant	MODERATE	purT	1129	Pro377Ser	Intermediary metabolism and respiration	total-L6
Rv0390	469902	C	A	2	197	synonymous_variant	LOW	Rv0390	312	Gly104Gly	Conserved hypotheticals	total-L6
Rv0392c	471655	C	T	3	197	missense_variant	MODERATE	ndhA	985	Gly329Ser	Intermediary metabolism and respiration	total-L6
Rv0392c	471736	C	T	2	197	missense_variant	MODERATE	ndhA	904	Gly302Arg	Intermediary metabolism and respiration	total-L6
Rv0392c	471743	G	T	22	197	missense_variant	MODERATE	ndhA	897	Asp299Glu	Intermediary metabolism and respiration	total-L6
Rv0392c	472224	T	A	6	197	missense_variant	MODERATE	ndhA	416	Lys139Met	Intermediary metabolism and respiration	total-L6
Rv0392c	472422	C	T	8	197	missense_variant	MODERATE	ndhA	218	Arg73Gln	Intermediary metabolism and respiration	total-L6
Rv0394c	474340	C	T	8	197	missense_variant	MODERATE	Rv0394c	502	Val168Ile	Cell wall and cell processes	total-L6
Rv0396	475366	G	A	2	197	stop_gained	HIGH	Rv0396	17	Trp6*	Conserved hypotheticals	total-L6
Rv0396	475458	G	T	9	197	missense_variant	MODERATE	Rv0396	109	Gly37Cys	Conserved hypotheticals	total-L6
Rv0397A	476582	G	T	130	197	missense_variant	MODERATE	Rv0397A	189	Trp63Cys	Conserved hypotheticals	total-L6
Rv0399c	477634	T	C	196	197	missense_variant	MODERATE	lpqK	923	Glu308Gly	Cell wall and cell processes	total-L6
Rv0399c	477675	C	G	2	197	missense_variant	MODERATE	lpqK	882	Arg294Ser	Cell wall and cell processes	total-L6
Rv0399c	478182	C	T	22	197	synonymous_variant	LOW	lpqK	375	Pro125Pro	Cell wall and cell processes	total-L6
Rv0401	479989	G	A	3	197	synonymous_variant	LOW	Rv0401	201	Thr67Thr	Cell wall and cell processes	total-L6
Rv0398c	480305	T	C	2	197	upstream_gene_variant	MODIFIER	Rv0398c	-2985	****	Cell wall and cell processes	total-L6
Rv0402c	482636	A	G	2	197	missense_variant	MODERATE	mmpL1	596	Ile199Thr	Cell wall and cell processes	total-L6
Rv0402c	482637	T	C	2	197	missense_variant	MODERATE	mmpL1	595	Ile199Val	Cell wall and cell processes	total-L6
Rv0402c	482662	G	C	3	197	missense_variant	MODERATE	mmpL1	570	Asp190Glu	Cell wall and cell processes	total-L6
Rv0404	484228	C	T	2	197	synonymous_variant	LOW	fadD30	252	Cys84Cys	Lipid metabolism	total-L6
Rv0404	484555	C	A	2	197	missense_variant	MODERATE	fadD30	579	Asp193Glu	Lipid metabolism	total-L6
Rv0404	484682	G	A	2	197	missense_variant	MODERATE	fadD30	706	Gly236Arg	Lipid metabolism	total-L6
Rv0404	485054	G	C	3	197	missense_variant	MODERATE	fadD30	1078	Gly360Arg	Lipid metabolism	total-L6
Rv0404	485539	G	T	5	197	synonymous_variant	LOW	fadD30	1563	Val521Val	Lipid metabolism	total-L6
Rv0404	485633	C	G	6	197	missense_variant	MODERATE	fadD30	1657	Pro553Ala	Lipid metabolism	total-L6
Rv0405	485746	G	A	4	197	missense_variant	MODERATE	pks6	16	Val6Ile	Lipid metabolism	total-L6
Rv0405	485800	G	T	2	197	stop_gained	HIGH	pks6	70	Glu24*	Lipid metabolism	total-L6
Rv0405	486479	G	T	2	197	missense_variant	MODERATE	pks6	749	Arg250Ile	Lipid metabolism	total-L6
Rv0405	486583	T	C	4	197	missense_variant	MODERATE	pks6	853	Trp285Arg	Lipid metabolism	total-L6
Rv0405	486784	C	A	2	197	synonymous_variant	LOW	pks6	1054	Arg352Arg	Lipid metabolism	total-L6
Rv0405	488201	C	T	2	197	missense_variant	MODERATE	pks6	2471	Ala824Val	Lipid metabolism	total-L6
Rv0405	488689	C	T	2	197	stop_gained	HIGH	pks6	2959	Gln987*	Lipid metabolism	total-L6
Rv0405	489215	C	T	3	197	missense_variant	MODERATE	pks6	3485	Ser1162Phe	Lipid metabolism	total-L6
Rv0405	489314	A	G	4	197	missense_variant	MODERATE	pks6	3584	Tyr1195Cys	Lipid metabolism	total-L6
Rv0405	489463	G	T	2	197	missense_variant	MODERATE	pks6	3733	Ala1245Ser	Lipid metabolism	total-L6
Rv0405	489514	G	A	197	197	missense_variant	MODERATE	pks6	3784	Gly1262Arg	Lipid metabolism	core-L6
Rv0405	489630	C	T	2	197	synonymous_variant	LOW	pks6	3900	Ala1300Ala	Lipid metabolism	total-L6
Rv0406c	490376	C	T	2	197	synonymous_variant	LOW	Rv0406c	330	Glu110Glu	Conserved hypotheticals	total-L6
Rv0406c	490398	G	A	197	197	missense_variant	MODERATE	Rv0406c	308	Thr103Met	Conserved hypotheticals	core-L6
Rv0407	491668	A	G	197	197	missense_variant	MODERATE	fgd1	886	Lys296Glu	Intermediary metabolism and respiration	core-L6	yes
Rv0408	492495	C	T	3	197	missense_variant	MODERATE	pta	710	Thr237Ile	Intermediary metabolism and respiration	total-L6
Rv0408	493007	A	G	2	197	missense_variant	MODERATE	pta	1222	Ile408Val	Intermediary metabolism and respiration	total-L6
Rv0409	494915	C	A	197	197	missense_variant	MODERATE	ackA	1065	Asp355Glu	Intermediary metabolism and respiration	core-L6
Rv0410c	495108	G	T	197	197	missense_variant	MODERATE	pknG	2207	Thr736Lys	Regulatory proteins	core-L6
Rv0410c	495692	G	A	9	197	synonymous_variant	LOW	pknG	1623	Tyr541Tyr	Regulatory proteins	total-L6
Rv0410c	496343	C	T	2	197	synonymous_variant	LOW	pknG	972	Val324Val	Regulatory proteins	total-L6
Rv0410c	497081	C	T	2	197	synonymous_variant	LOW	pknG	234	Leu78Leu	Regulatory proteins	total-L6
Rv0410c	497112	C	G	2	197	missense_variant	MODERATE	pknG	203	Arg68Pro	Regulatory proteins	total-L6
Rv0411c	497470	G	A	8	197	synonymous_variant	LOW	glnH	831	Gly277Gly	Cell wall and cell processes	total-L6
Rv0411c	498156	C	T	3	197	missense_variant	MODERATE	glnH	145	Glu49Lys	Cell wall and cell processes	total-L6
Rv0411c	498252	G	A	3	197	synonymous_variant	LOW	glnH	49	Leu17Leu	Cell wall and cell processes	total-L6
Rv0412c	498608	C	T	2	197	missense_variant	MODERATE	Rv0412c	1012	Ala338Thr	Cell wall and cell processes	total-L6
Rv0412c	499389	G	A	2	197	synonymous_variant	LOW	Rv0412c	231	Phe77Phe	Cell wall and cell processes	total-L6
Rv0413	499966	A	G	2	197	missense_variant	MODERATE	mutT3	254	Glu85Gly	Information pathways	total-L6
Rv0415	501213	G	A	2	197	synonymous_variant	LOW	thiO	66	Val22Val	Intermediary metabolism and respiration	total-L6
Rv0415	501711	C	T	2	197	synonymous_variant	LOW	thiO	564	Ala188Ala	Intermediary metabolism and respiration	total-L6
Rv0415	501760	G	A	2	197	missense_variant	MODERATE	thiO	613	Val205Met	Intermediary metabolism and respiration	total-L6
Rv0415	501910	C	T	2	197	missense_variant	MODERATE	thiO	763	Arg255Cys	Intermediary metabolism and respiration	total-L6
Rv0411c	503215	C	T	2	197	upstream_gene_variant	MODIFIER	glnH	-4915	****	Cell wall and cell processes	total-L6
Rv0412c	503408	G	A	6	197	upstream_gene_variant	MODIFIER	Rv0412c	-3789	****	Cell wall and cell processes	total-L6
Rv0418	503669	G	A	67	197	missense_variant	MODERATE	lpqL	174	Met58Ile	Cell wall and cell processes	core-L6.3
Rv0419	505273	C	G	3	197	missense_variant	MODERATE	lpqM	188	Thr63Ser	Cell wall and cell processes	total-L6
Rv0419	505385	G	A	13	197	synonymous_variant	LOW	lpqM	300	Glu100Glu	Cell wall and cell processes	total-L6
Rv0419	505839	G	A	67	197	missense_variant	MODERATE	lpqM	754	Ala252Thr	Cell wall and cell processes	core-L6.3
Rv0419	506042	G	T	4	197	synonymous_variant	LOW	lpqM	957	Ser319Ser	Cell wall and cell processes	total-L6
Rv0419	506390	C	T	2	197	synonymous_variant	LOW	lpqM	1305	Asp435Asp	Cell wall and cell processes	total-L6
Rv0419	506567	C	T	3	197	synonymous_variant	LOW	lpqM	1482	Ala494Ala	Cell wall and cell processes	total-L6
Rv0420c	506780	A	G	2	197	synonymous_variant	LOW	Rv0420c	192	Cys64Cys	Cell wall and cell processes	total-L6
Rv0421c	507328	G	T	3	197	missense_variant	MODERATE	Rv0421c	434	Pro145Gln	Conserved hypotheticals	total-L6
Rv0421c	507669	G	A	6	197	synonymous_variant	LOW	Rv0421c	93	Arg31Arg	Conserved hypotheticals	total-L6
Rv0422c	507989	C	T	197	197	synonymous_variant	LOW	thiD	567	Leu189Leu	Intermediary metabolism and respiration	core-L6
Rv0422c	508058	A	G	5	197	synonymous_variant	LOW	thiD	498	His166His	Intermediary metabolism and respiration	total-L6
Rv0422c	508174	C	T	2	197	missense_variant	MODERATE	thiD	382	Gly128Ser	Intermediary metabolism and respiration	total-L6
Rv0422c	508372	C	T	2	197	missense_variant	MODERATE	thiD	184	Gly62Ser	Intermediary metabolism and respiration	total-L6
Rv0422c	508411	C	T	2	197	missense_variant	MODERATE	thiD	145	Val49Ile	Intermediary metabolism and respiration	total-L6
Rv0423c	509740	C	T	2	197	synonymous_variant	LOW	thiC	486	Lys162Lys	Intermediary metabolism and respiration	total-L6
Rv0423c	510103	G	T	2	197	missense_variant	MODERATE	thiC	123	His41Gln	Intermediary metabolism and respiration	total-L6
Rv0424c	510505	C	T	23	197	missense_variant	MODERATE	Rv0424c	148	Ala50Thr	Conserved hypotheticals	total-L6
Rv0425c	511299	G	A	2	197	synonymous_variant	LOW	ctpH	4023	Ser1341Ser	Cell wall and cell processes	total-L6
Rv0425c	512003	C	A	2	197	missense_variant	MODERATE	ctpH	3319	Val1107Phe	Cell wall and cell processes	total-L6
Rv0425c	512889	C	T	3	197	synonymous_variant	LOW	ctpH	2433	Ser811Ser	Cell wall and cell processes	total-L6
Rv0425c	514098	C	T	197	197	synonymous_variant	LOW	ctpH	1224	Ala408Ala	Cell wall and cell processes	core-L6
Rv0425c	514115	T	C	9	197	missense_variant	MODERATE	ctpH	1207	Thr403Ala	Cell wall and cell processes	total-L6
Rv0425c	514234	C	T	9	197	missense_variant	MODERATE	ctpH	1088	Arg363Gln	Cell wall and cell processes	total-L6
Rv0425c	514824	C	T	2	197	synonymous_variant	LOW	ctpH	498	Leu166Leu	Cell wall and cell processes	total-L6
Rv0425c	514890	G	A	2	197	synonymous_variant	LOW	ctpH	432	His144His	Cell wall and cell processes	total-L6
Rv0425c	514981	C	T	30	197	missense_variant	MODERATE	ctpH	341	Arg114His	Cell wall and cell processes	core-L6.2
Rv0425c	515321	T	C	6	197	start_lost	HIGH	ctpH	1	Met1?	Cell wall and cell processes	total-L6
Rv0427c	516600	T	G	3	197	missense_variant	MODERATE	xthA	293	Asp98Ala	Information pathways	total-L6
Rv0429c	518163	T	C	8	197	synonymous_variant	LOW	def	234	Arg78Arg	Information pathways	total-L6
Rv0429c	518166	G	T	197	197	synonymous_variant	LOW	def	231	Arg77Arg	Information pathways	core-L6
Rv0429c	518262	G	T	2	197	missense_variant	MODERATE	def	135	Asp45Glu	Information pathways	total-L6
Rv0430	518906	C	T	49	197	synonymous_variant	LOW	Rv0430	174	Tyr58Tyr	Conserved hypotheticals	total-L6
Rv0431	519153	G	A	4	197	synonymous_variant	LOW	Rv0431	81	Leu27Leu	Cell wall and cell processes	total-L6
Rv0431	519331	A	G	197	197	missense_variant	MODERATE	Rv0431	259	Thr87Ala	Cell wall and cell processes	core-L6
Rv0432	519612	G	A	2	197	missense_variant	MODERATE	sodC	13	Ala5Thr	Virulence, detoxification, adaptation	total-L6
Rv0432	520178	C	A	2	197	synonymous_variant	LOW	sodC	579	Ile193Ile	Virulence, detoxification, adaptation	total-L6
Rv0433	521136	G	A	2	197	synonymous_variant	LOW	Rv0433	813	Leu271Leu	Conserved hypotheticals	total-L6
Rv0435c	522537	C	T	2	197	missense_variant	MODERATE	Rv0435c	1997	Gly666Asp	Cell wall and cell processes	total-L6
Rv0435c	522688	G	A	100	197	missense_variant	MODERATE	Rv0435c	1846	Pro616Ser	Cell wall and cell processes	core-L6.1
Rv0435c	522753	T	C	2	197	missense_variant	MODERATE	Rv0435c	1781	Asp594Gly	Cell wall and cell processes	total-L6
Rv0435c	524296	C	T	10	197	missense_variant	MODERATE	Rv0435c	238	Ala80Thr	Cell wall and cell processes	total-L6
Rv0435c	524342	G	A	19	197	synonymous_variant	LOW	Rv0435c	192	Asp64Asp	Cell wall and cell processes	total-L6
Rv0436c	524802	G	A	197	197	missense_variant	MODERATE	pssA	589	Pro197Ser	Lipid metabolism	core-L6
Rv0436c	525169	G	A	4	197	synonymous_variant	LOW	pssA	222	Ile74Ile	Lipid metabolism	total-L6
Rv0437c	525644	C	A	2	197	missense_variant	MODERATE	psd	439	Asp147Tyr	Lipid metabolism	total-L6
Rv0438c	526248	C	T	2	197	synonymous_variant	LOW	moeA2	1113	Ser371Ser	Intermediary metabolism and respiration	total-L6
Rv0438c	526255	G	A	197	197	missense_variant	MODERATE	moeA2	1106	Pro369Leu	Intermediary metabolism and respiration	core-L6
Rv0438c	526406	G	A	197	197	missense_variant	MODERATE	moeA2	955	Pro319Ser	Intermediary metabolism and respiration	core-L6
Rv0438c	526711	G	A	3	197	missense_variant	MODERATE	moeA2	650	Ala217Val	Intermediary metabolism and respiration	total-L6
Rv0438c	526759	T	C	3	197	missense_variant	MODERATE	moeA2	602	Glu201Gly	Intermediary metabolism and respiration	total-L6
Rv0438c	526839	G	A	3	197	synonymous_variant	LOW	moeA2	522	Pro174Pro	Intermediary metabolism and respiration	total-L6
Rv0438c	526919	G	A	3	197	synonymous_variant	LOW	moeA2	442	Leu148Leu	Intermediary metabolism and respiration	total-L6
Rv0439c	527779	C	T	3	197	missense_variant	MODERATE	Rv0439c	536	Arg179His	Intermediary metabolism and respiration	total-L6
Rv0439c	528184	C	T	3	197	missense_variant	MODERATE	Rv0439c	131	Arg44His	Intermediary metabolism and respiration	total-L6
Rv0435c	528333	C	T	2	197	upstream_gene_variant	MODIFIER	Rv0435c	-3800	****	Cell wall and cell processes	total-L6
Rv0440	529147	C	G	197	197	synonymous_variant	LOW	groEL2	540	Thr180Thr	Virulence, detoxification, adaptation	core-L6
Rv0440	529327	A	G	2	197	synonymous_variant	LOW	groEL2	720	Gly240Gly	Virulence, detoxification, adaptation	total-L6
Rv0440	529867	G	A	3	197	synonymous_variant	LOW	groEL2	1260	Ala420Ala	Virulence, detoxification, adaptation	total-L6
Rv0439c	532927	G	C	197	197	upstream_gene_variant	MODIFIER	Rv0439c	-4613	****	Intermediary metabolism and respiration	core-L6
Rv0444c	533391	G	A	3	197	synonymous_variant	LOW	rskA	399	Val133Val	Information pathways	total-L6
Rv0444c	533657	T	A	4	197	missense_variant	MODERATE	rskA	133	Asn45Tyr	Information pathways	total-L6
Rv0445c	533842	G	A	4	197	synonymous_variant	LOW	sigK	555	Asp185Asp	Information pathways	total-L6
Rv0445c	534301	G	A	2	197	synonymous_variant	LOW	sigK	96	His32His	Information pathways	total-L6
Rv0447c	536416	G	A	2	197	missense_variant	MODERATE	ufaA1	92	Ala31Val	Lipid metabolism	total-L6
Rv0448c	536753	G	C	4	197	synonymous_variant	LOW	Rv0448c	417	Ala139Ala	Conserved hypotheticals	total-L6
Rv0449c	538000	G	A	2	197	synonymous_variant	LOW	Rv0449c	549	Ala183Ala	Conserved hypotheticals	total-L6
Rv0449c	538048	G	A	2	197	synonymous_variant	LOW	Rv0449c	501	His167His	Conserved hypotheticals	total-L6
Rv0450c	538762	C	T	130	197	synonymous_variant	LOW	mmpL4	2730	Leu910Leu	Cell wall and cell processes	total-L6
Rv0450c	540174	G	A	3	197	missense_variant	MODERATE	mmpL4	1318	Pro440Ser	Cell wall and cell processes	total-L6
Rv0450c	540280	A	G	3	197	synonymous_variant	LOW	mmpL4	1212	Pro404Pro	Cell wall and cell processes	total-L6
Rv0450c	541441	C	A	2	197	missense_variant	MODERATE	mmpL4	51	Lys17Asn	Cell wall and cell processes	total-L6
Rv0451c	541869	C	T	6	197	synonymous_variant	LOW	mmpS4	42	Val14Val	Cell wall and cell processes	total-L6
Rv0449c	542947	C	T	3	197	upstream_gene_variant	MODIFIER	Rv0449c	-4399	****	Conserved hypotheticals	total-L6
Rv0449c	542968	A	G	3	197	upstream_gene_variant	MODIFIER	Rv0449c	-4420	****	Conserved hypotheticals	total-L6
Rv0449c	543157	T	G	3	197	upstream_gene_variant	MODIFIER	Rv0449c	-4609	****	Conserved hypotheticals	total-L6
Rv0450c	545334	C	T	4	197	upstream_gene_variant	MODIFIER	mmpL4	-3843	****	Cell wall and cell processes	total-L6
Rv0455c	545506	C	T	2	197	missense_variant	MODERATE	Rv0455c	316	Gly106Ser	Conserved hypotheticals	total-L6
Rv0455c	545593	G	A	67	197	missense_variant	MODERATE	Rv0455c	229	Leu77Phe	Conserved hypotheticals	core-L6.3
Rv0455c	545618	C	T	2	197	missense_variant	MODERATE	Rv0455c	204	Met68Ile	Conserved hypotheticals	total-L6
Rv0455c	547013	G	A	197	197	upstream_gene_variant	MODIFIER	Rv0455c	-1192	****	Conserved hypotheticals	core-L6
Rv0456B	547405	C	T	2	197	missense_variant	MODERATE	mazE1	113	Arg38Lys	Virulence, detoxification, adaptation	total-L6
Rv0458	549831	C	T	3	197	missense_variant	MODERATE	Rv0458	157	Arg53Cys	Intermediary metabolism and respiration	total-L6
Rv0458	550829	C	T	4	197	synonymous_variant	LOW	Rv0458	1155	Tyr385Tyr	Intermediary metabolism and respiration	total-L6
Rv0459	551302	C	T	2	197	synonymous_variant	LOW	Rv0459	105	Cys35Cys	Conserved hypotheticals	total-L6
Rv0459	551532	G	A	100	197	missense_variant	MODERATE	Rv0459	335	Arg112Gln	Conserved hypotheticals	core-L6.1
Rv0456A	551999	C	T	6	197	upstream_gene_variant	MODIFIER	mazF1	-4642	****	Virulence, detoxification, adaptation	total-L6
Rv0456A	552010	C	T	3	197	upstream_gene_variant	MODIFIER	mazF1	-4653	****	Virulence, detoxification, adaptation	total-L6
Rv0461	552050	C	A	6	197	missense_variant	MODERATE	Rv0461	25	His9Asn	Cell wall and cell processes	total-L6
Rv0462	552662	G	A	2	197	missense_variant	MODERATE	lpdC	49	Val17Ile	Intermediary metabolism and respiration	total-L6
Rv0462	553143	C	T	2	197	missense_variant	MODERATE	lpdC	530	Ala177Val	Intermediary metabolism and respiration	total-L6
Rv0462	553896	G	A	2	197	missense_variant	MODERATE	lpdC	1283	Arg428Lys	Intermediary metabolism and respiration	total-L6
Rv0465c	555318	G	T	2	197	missense_variant	MODERATE	Rv0465c	989	Ala330Glu	Regulatory proteins	total-L6
Rv0465c	556058	G	C	2	197	synonymous_variant	LOW	Rv0465c	249	Arg83Arg	Regulatory proteins	total-L6
Rv0465c	556089	A	G	197	197	missense_variant	MODERATE	Rv0465c	218	Val73Ala	Regulatory proteins	core-L6
Rv0465c	556201	T	C	197	197	missense_variant	MODERATE	Rv0465c	106	Asn36Asp	Regulatory proteins	core-L6
Rv0464c	556320	C	A	3	197	upstream_gene_variant	MODIFIER	Rv0464c	-1435	****	Conserved hypotheticals	total-L6
Rv0464c	556399	C	T	2	197	upstream_gene_variant	MODIFIER	Rv0464c	-1514	****	Conserved hypotheticals	total-L6
Rv0466	556642	C	G	2	197	missense_variant	MODERATE	Rv0466	185	Pro62Arg	Conserved hypotheticals	total-L6
Rv0464c	557371	C	T	3	197	upstream_gene_variant	MODIFIER	Rv0464c	-2486	****	Conserved hypotheticals	total-L6
Rv0464c	557482	G	T	2	197	upstream_gene_variant	MODIFIER	Rv0464c	-2597	****	Conserved hypotheticals	total-L6
Rv0467	557531	C	T	4	197	missense_variant	MODERATE	icl1	5	Ser2Phe	Intermediary metabolism and respiration	total-L6
Rv0467	558583	G	A	30	197	missense_variant	MODERATE	icl1	1057	Ala353Thr	Intermediary metabolism and respiration	core-L6.2
Rv0468	558965	C	T	3	197	missense_variant	MODERATE	fadB2	71	Ser24Leu	Lipid metabolism	total-L6
Rv0468	558976	G	A	3	197	missense_variant	MODERATE	fadB2	82	Gly28Ser	Lipid metabolism	total-L6
Rv0468	559645	A	T	2	197	missense_variant	MODERATE	fadB2	751	Met251Leu	Lipid metabolism	total-L6
Rv0469	560674	C	T	3	197	missense_variant	MODERATE	umaA	787	His263Tyr	Lipid metabolism	total-L6
Rv0465c	560827	T	G	2	197	upstream_gene_variant	MODIFIER	Rv0465c	-4521	****	Regulatory proteins	total-L6
Rv0470c	560857	C	G	197	197	synonymous_variant	LOW	pcaA	855	Leu285Leu	Lipid metabolism	core-L6
Rv0470c	561259	G	A	2	197	synonymous_variant	LOW	pcaA	453	Phe151Phe	Lipid metabolism	total-L6
Rv0470A	561984	C	T	10	197	missense_variant	MODERATE	Rv0470A	311	Arg104His	Conserved hypotheticals	total-L6
Rv0470A	562014	G	C	2	197	missense_variant	MODERATE	Rv0470A	281	Pro94Arg	Conserved hypotheticals	total-L6
Rv0473	564196	G	A	2	197	synonymous_variant	LOW	Rv0473	633	Gln211Gln	Cell wall and cell processes	total-L6
Rv0477	567173	A	G	2	197	missense_variant	MODERATE	Rv0477	398	Glu133Gly	Cell wall and cell processes	total-L6
Rv0478	567572	T	C	2	197	synonymous_variant	LOW	deoC	351	Arg117Arg	Intermediary metabolism and respiration	total-L6
Rv0479c	568453	C	T	3	197	missense_variant	MODERATE	Rv0479c	515	Arg172Gln	Cell wall and cell processes	total-L6
Rv0479c	568756	T	C	67	197	missense_variant	MODERATE	Rv0479c	212	His71Arg	Cell wall and cell processes	core-L6.3
Rv0480c	569753	C	T	2	197	synonymous_variant	LOW	Rv0480c	54	Leu18Leu	Intermediary metabolism and respiration	total-L6
Rv0481c	570199	G	A	2	197	missense_variant	MODERATE	Rv0481c	314	Ser105Leu	Conserved hypotheticals	total-L6
Rv0482	570596	C	T	2	197	missense_variant	MODERATE	murB	58	Pro20Ser	Cell wall and cell processes	total-L6
Rv0483	572340	G	A	5	197	missense_variant	MODERATE	lprQ	631	Asp211Asn	Cell wall and cell processes	total-L6
Rv0483	572393	G	A	3	197	synonymous_variant	LOW	lprQ	684	Ala228Ala	Cell wall and cell processes	total-L6
Rv0484c	573264	C	T	55	197	missense_variant	MODERATE	Rv0484c	538	Gly180Ser	Intermediary metabolism and respiration	total-L6
Rv0484c	573469	G	A	2	197	synonymous_variant	LOW	Rv0484c	333	Gly111Gly	Intermediary metabolism and respiration	total-L6
Rv0484c	573729	C	A	2	197	missense_variant	MODERATE	Rv0484c	73	Ala25Ser	Intermediary metabolism and respiration	total-L6
Rv0485	574018	G	T	2	197	missense_variant	MODERATE	Rv0485	35	Ser12Ile	Regulatory proteins	total-L6
Rv0485	574463	C	T	3	197	synonymous_variant	LOW	Rv0485	480	Arg160Arg	Regulatory proteins	total-L6
Rv0485	574924	C	T	6	197	missense_variant	MODERATE	Rv0485	941	Thr314Ile	Regulatory proteins	total-L6
Rv0485	574954	G	T	2	197	missense_variant	MODERATE	Rv0485	971	Arg324Leu	Regulatory proteins	total-L6
Rv0486	576176	C	T	5	197	synonymous_variant	LOW	mshA	829	Leu277Leu	Intermediary metabolism and respiration	total-L6
Rv0487	577092	G	A	30	197	synonymous_variant	LOW	Rv0487	306	Leu102Leu	Conserved hypotheticals	core-L6.2
Rv0487	577138	C	T	3	197	missense_variant	MODERATE	Rv0487	352	Arg118Trp	Conserved hypotheticals	total-L6
Rv0488	577920	T	C	2	197	missense_variant	MODERATE	Rv0488	257	Leu86Pro	Cell wall and cell processes	total-L6
Rv0488	578193	C	G	30	197	missense_variant	MODERATE	Rv0488	530	Thr177Arg	Cell wall and cell processes	core-L6.2
Rv0489	578788	C	T	2	197	synonymous_variant	LOW	gpm1	363	Asp121Asp	Intermediary metabolism and respiration	total-L6
Rv0491	580772	T	A	108	110	upstream_gene_variant	MODIFIER	regX3	-37	****	Regulatory proteins	total-L6
Rv0492c	582290	G	A	3	197	synonymous_variant	LOW	Rv0492c	1089	Pro363Pro	Intermediary metabolism and respiration	total-L6
Rv0492c	582422	G	T	2	197	missense_variant	MODERATE	Rv0492c	957	Asn319Lys	Intermediary metabolism and respiration	total-L6
Rv0492c	582933	G	A	4	197	missense_variant	MODERATE	Rv0492c	446	Ala149Val	Intermediary metabolism and respiration	total-L6
Rv0493c	583853	C	T	2	197	missense_variant	MODERATE	Rv0493c	838	Asp280Asn	Conserved hypotheticals	total-L6
Rv0493c	584021	G	A	3	197	missense_variant	MODERATE	Rv0493c	670	Arg224Cys	Conserved hypotheticals	total-L6
Rv0493c	584197	G	A	3	197	missense_variant	MODERATE	Rv0493c	494	Thr165Ile	Conserved hypotheticals	total-L6
Rv0494	584914	G	A	2	197	missense_variant	MODERATE	Rv0494	220	Val74Met	Regulatory proteins	total-L6
Rv0495c	585583	C	A	2	197	synonymous_variant	LOW	Rv0495c	732	Pro244Pro	Conserved hypotheticals	total-L6
Rv0495c	585709	C	T	67	197	synonymous_variant	LOW	Rv0495c	606	Arg202Arg	Conserved hypotheticals	core-L6.3
Rv0495c	586183	C	G	4	197	synonymous_variant	LOW	Rv0495c	132	Gly44Gly	Conserved hypotheticals	total-L6
Rv0496	586642	G	C	8	197	missense_variant	MODERATE	Rv0496	249	Glu83Asp	Conserved hypotheticals	total-L6
Rv0496	586982	T	G	3	197	missense_variant	MODERATE	Rv0496	589	Phe197Val	Conserved hypotheticals	total-L6
Rv0497	588163	C	T	46	196	synonymous_variant	LOW	Rv0497	787	Leu263Leu	Cell wall and cell processes	total-L6
Rv0499	589847	C	T	2	197	missense_variant	MODERATE	Rv0499	665	Pro222Leu	Conserved hypotheticals	total-L6
Rv0500	590364	C	A	13	197	missense_variant	MODERATE	proC	282	Asp94Glu	Intermediary metabolism and respiration	total-L6
Rv0500	590622	C	G	197	197	synonymous_variant	LOW	proC	540	Gly180Gly	Intermediary metabolism and respiration	core-L6
Rv0500A	591215	G	A	2	197	synonymous_variant	LOW	Rv0500A	105	Arg35Arg	Conserved hypotheticals	total-L6
Rv0501	592494	G	A	197	197	missense_variant	MODERATE	galE2	841	Gly281Arg	Intermediary metabolism and respiration	core-L6
Rv0501	592780	G	A	2	197	missense_variant	MODERATE	galE2	1127	Arg376Lys	Intermediary metabolism and respiration	total-L6
Rv0503c	594122	G	A	19	197	synonymous_variant	LOW	cmaA2	658	Leu220Leu	Lipid metabolism	total-L6
Rv0504c	595117	G	T	5	197	missense_variant	MODERATE	Rv0504c	186	Phe62Leu	Conserved hypotheticals	total-L6
Rv0504c	595171	G	T	2	197	missense_variant	MODERATE	Rv0504c	132	Ser44Arg	Conserved hypotheticals	total-L6
Rv0505c	595589	C	T	3	197	missense_variant	MODERATE	serB1	997	Gly333Arg	Intermediary metabolism and respiration	total-L6
Rv0507	597348	A	C	4	197	synonymous_variant	LOW	mmpL2	150	Ala50Ala	Cell wall and cell processes	total-L6
Rv0507	597686	T	C	2	197	missense_variant	MODERATE	mmpL2	488	Val163Ala	Cell wall and cell processes	total-L6
Rv0507	598053	G	A	3	197	synonymous_variant	LOW	mmpL2	855	Arg285Arg	Cell wall and cell processes	total-L6
Rv0507	598244	C	T	130	197	missense_variant	MODERATE	mmpL2	1046	Thr349Ile	Cell wall and cell processes	total-L6
Rv0507	598723	G	T	197	197	missense_variant	MODERATE	mmpL2	1525	Asp509Tyr	Cell wall and cell processes	core-L6
Rv0507	599363	C	G	197	197	missense_variant	MODERATE	mmpL2	2165	Ser722Cys	Cell wall and cell processes	core-L6
Rv0507	599577	C	T	4	197	synonymous_variant	LOW	mmpL2	2379	Ile793Ile	Cell wall and cell processes	total-L6
Rv0510	602485	A	G	4	197	missense_variant	MODERATE	hemC	629	Glu210Gly	Intermediary metabolism and respiration	total-L6
Rv0511	602995	C	T	11	197	synonymous_variant	LOW	hemD	177	Pro59Pro	Intermediary metabolism and respiration	total-L6
Rv0511	603544	A	C	2	197	synonymous_variant	LOW	hemD	726	Thr242Thr	Intermediary metabolism and respiration	total-L6
Rv0511	603661	T	G	2	197	missense_variant	MODERATE	hemD	843	Ser281Arg	Intermediary metabolism and respiration	total-L6
Rv0511	603910	G	A	3	197	synonymous_variant	LOW	hemD	1092	Val364Val	Intermediary metabolism and respiration	total-L6
Rv0511	603935	C	T	2	197	synonymous_variant	LOW	hemD	1117	Leu373Leu	Intermediary metabolism and respiration	total-L6
Rv0511	604203	C	A	2	197	missense_variant	MODERATE	hemD	1385	Thr462Asn	Intermediary metabolism and respiration	total-L6
Rv0512	605142	G	A	2	197	missense_variant	MODERATE	hemB	541	Ala181Thr	Intermediary metabolism and respiration	total-L6
Rv0512	605202	G	T	100	197	missense_variant	MODERATE	hemB	601	Ala201Ser	Intermediary metabolism and respiration	core-L6.1
Rv0512	605590	G	A	6	197	splice_region_variant&stop_retained_variant	LOW	hemB	989	Ter330Ter	Intermediary metabolism and respiration	total-L6
Rv0513	605711	C	A	2	197	synonymous_variant	LOW	Rv0513	108	Leu36Leu	Cell wall and cell processes	total-L6
Rv0513	605853	A	G	2	197	missense_variant	MODERATE	Rv0513	250	Thr84Ala	Cell wall and cell processes	total-L6
Rv0513	606064	C	T	3	197	missense_variant	MODERATE	Rv0513	461	Ala154Val	Cell wall and cell processes	total-L6
Rv0513	606129	G	C	2	197	missense_variant	MODERATE	Rv0513	526	Asp176His	Cell wall and cell processes	total-L6
Rv0514	606265	C	T	3	197	synonymous_variant	LOW	Rv0514	117	Asp39Asp	Cell wall and cell processes	total-L6
Rv0514	606292	C	A	2	197	synonymous_variant	LOW	Rv0514	144	Val48Val	Cell wall and cell processes	total-L6
Rv0516c	608072	C	A	2	197	missense_variant	MODERATE	Rv0516c	464	Ser155Ile	Information pathways	total-L6
Rv0516c	608418	C	A	2	197	missense_variant	MODERATE	Rv0516c	118	Val40Leu	Information pathways	total-L6
Rv0516c	608598	C	T	3	197	upstream_gene_variant	MODIFIER	Rv0516c	-63	****	Information pathways	total-L6
Rv0516c	608621	G	T	13	197	upstream_gene_variant	MODIFIER	Rv0516c	-86	****	Information pathways	total-L6
Rv0517	608772	C	T	2	197	synonymous_variant	LOW	Rv0517	27	Pro9Pro	Intermediary metabolism and respiration	total-L6
Rv0517	609455	C	T	2	197	missense_variant	MODERATE	Rv0517	710	Pro237Leu	Intermediary metabolism and respiration	total-L6
Rv0519c	611237	C	T	5	197	missense_variant	MODERATE	Rv0519c	838	Gly280Arg	Cell wall and cell processes	total-L6
Rv0519c	611373	T	C	197	197	synonymous_variant	LOW	Rv0519c	702	Gln234Gln	Cell wall and cell processes	core-L6
Rv0520	612351	C	T	2	197	missense_variant	MODERATE	Rv0520	97	Arg33Trp	Intermediary metabolism and respiration	total-L6
Rv0522	613397	C	T	2	197	synonymous_variant	LOW	gabP	360	Asn120Asn	Cell wall and cell processes	total-L6
Rv0522	613499	C	A	67	197	missense_variant	MODERATE	gabP	462	Phe154Leu	Cell wall and cell processes	core-L6.3
Rv0522	614015	G	A	3	197	synonymous_variant	LOW	gabP	978	Val326Val	Cell wall and cell processes	total-L6
Rv0522	614125	G	T	67	197	missense_variant	MODERATE	gabP	1088	Arg363Leu	Cell wall and cell processes	core-L6.3
Rv0523c	614390	C	T	30	197	missense_variant	MODERATE	Rv0523c	332	Arg111Gln	Conserved hypotheticals	core-L6.2
Rv0524	615087	G	A	2	197	missense_variant	MODERATE	hemL	253	Val85Ile	Intermediary metabolism and respiration	total-L6
Rv0524	615725	G	A	3	197	synonymous_variant	LOW	hemL	891	Lys297Lys	Intermediary metabolism and respiration	total-L6
Rv0524	616042	C	T	2	197	missense_variant	MODERATE	hemL	1208	Ala403Val	Intermediary metabolism and respiration	total-L6
Rv0525	616444	C	A	2	197	missense_variant	MODERATE	Rv0525	222	Asp74Glu	Conserved hypotheticals	total-L6
Rv0525	616687	G	A	2	197	synonymous_variant	LOW	Rv0525	465	Val155Val	Conserved hypotheticals	total-L6
Rv0527	617985	G	T	2	197	missense_variant	MODERATE	ccdA	493	Gly165Trp	Intermediary metabolism and respiration	total-L6
Rv0527	618020	C	T	6	197	synonymous_variant	LOW	ccdA	528	Ala176Ala	Intermediary metabolism and respiration	total-L6
Rv0528	618637	C	G	2	197	missense_variant	MODERATE	Rv0528	333	His111Gln	Cell wall and cell processes	total-L6
Rv0528	618658	C	T	2	197	synonymous_variant	LOW	Rv0528	354	Pro118Pro	Cell wall and cell processes	total-L6
Rv0528	619628	G	A	67	197	missense_variant	MODERATE	Rv0528	1324	Gly442Ser	Cell wall and cell processes	core-L6.3
Rv0528	619862	G	A	2	197	missense_variant	MODERATE	Rv0528	1558	Ala520Thr	Cell wall and cell processes	total-L6
Rv0530	621421	G	T	2	197	missense_variant	MODERATE	Rv0530	515	Gly172Val	Conserved hypotheticals	total-L6
Rv0530A	622142	G	T	2	197	missense_variant	MODERATE	Rv0530A	141	His47Gln	Conserved hypotheticals	total-L6
Rv0531	622601	G	C	19	197	synonymous_variant	LOW	Rv0531	273	Arg91Arg	Cell wall and cell processes	total-L6
Rv0533c	624940	A	G	3	197	missense_variant	MODERATE	fabH	541	Phe181Leu	Lipid metabolism	total-L6
Rv0533c	624954	A	G	2	197	missense_variant	MODERATE	fabH	527	Val176Ala	Lipid metabolism	total-L6
Rv0533c	625299	G	A	2	197	missense_variant	MODERATE	fabH	182	Ala61Val	Lipid metabolism	total-L6
Rv0534c	625972	C	T	2	197	missense_variant	MODERATE	menA	469	Gly157Ser	Intermediary metabolism and respiration	total-L6
Rv0536	627451	G	A	2	197	synonymous_variant	LOW	galE3	204	Leu68Leu	Intermediary metabolism and respiration	total-L6
Rv0536	627517	C	A	3	197	synonymous_variant	LOW	galE3	270	Gly90Gly	Intermediary metabolism and respiration	total-L6
Rv0536	628206	G	A	2	197	missense_variant	MODERATE	galE3	959	Arg320Gln	Intermediary metabolism and respiration	total-L6
Rv0537c	628888	G	A	22	197	missense_variant	MODERATE	Rv0537c	844	Pro282Ser	Cell wall and cell processes	total-L6
Rv0537c	628906	G	A	197	197	synonymous_variant	LOW	Rv0537c	826	Leu276Leu	Cell wall and cell processes	core-L6
Rv0537c	629031	A	G	2	197	missense_variant	MODERATE	Rv0537c	701	Val234Ala	Cell wall and cell processes	total-L6
Rv0533c	630018	A	G	197	197	upstream_gene_variant	MODIFIER	fabH	-4538	****	Lipid metabolism	core-L6
Rv0538	630116	C	G	3	197	missense_variant	MODERATE	Rv0538	77	Thr26Ser	Cell wall and cell processes	total-L6
Rv0538	630453	G	C	3	197	synonymous_variant	LOW	Rv0538	414	Pro138Pro	Cell wall and cell processes	total-L6
Rv0538	630753	C	T	2	197	synonymous_variant	LOW	Rv0538	714	Gly238Gly	Cell wall and cell processes	total-L6
Rv0538	630804	C	T	2	197	synonymous_variant	LOW	Rv0538	765	Asp255Asp	Cell wall and cell processes	total-L6
Rv0538	631296	G	A	197	197	synonymous_variant	LOW	Rv0538	1257	Pro419Pro	Cell wall and cell processes	core-L6
Rv0539	632061	G	A	2	197	missense_variant	MODERATE	Rv0539	319	Gly107Ser	Intermediary metabolism and respiration	total-L6
Rv0540	632606	T	C	3	197	missense_variant	MODERATE	Rv0540	235	Ser79Pro	Conserved hypotheticals	total-L6
Rv0541c	633964	G	T	2	197	missense_variant	MODERATE	Rv0541c	441	Asp147Glu	Cell wall and cell processes	total-L6
Rv0541c	634118	G	A	2	197	missense_variant	MODERATE	Rv0541c	287	Thr96Ile	Cell wall and cell processes	total-L6
Rv0542c	634575	T	C	2	197	synonymous_variant	LOW	menE	930	Pro310Pro	Intermediary metabolism and respiration	total-L6
Rv0542c	635086	G	T	2	197	missense_variant	MODERATE	menE	419	Pro140Gln	Intermediary metabolism and respiration	total-L6
Rv0545c	636291	C	T	3	197	synonymous_variant	LOW	pitA	1173	Pro391Pro	Cell wall and cell processes	total-L6
Rv0545c	636485	C	T	2	197	missense_variant	MODERATE	pitA	979	Gly327Arg	Cell wall and cell processes	total-L6
Rv0545c	637077	G	A	3	197	synonymous_variant	LOW	pitA	387	Ser129Ser	Cell wall and cell processes	total-L6
Rv0547c	638894	C	T	3	197	stop_gained	HIGH	Rv0547c	23	Trp8*	Intermediary metabolism and respiration	total-L6
Rv0548c	639171	C	T	2	197	synonymous_variant	LOW	menB	786	Lys262Lys	Intermediary metabolism and respiration	total-L6
Rv0548c	639668	C	T	100	197	missense_variant	MODERATE	menB	289	Gly97Ser	Intermediary metabolism and respiration	core-L6.1
Rv0542c	640129	C	T	197	197	upstream_gene_variant	MODIFIER	menE	-4625	****	Intermediary metabolism and respiration	core-L6
Rv0549c	640414	C	T	3	197	synonymous_variant	LOW	vapC3	228	Glu76Glu	Virulence, detoxification, adaptation	total-L6
Rv0550c	640674	A	G	2	197	synonymous_variant	LOW	vapB3	231	Gly77Gly	Virulence, detoxification, adaptation	total-L6
Rv0551c	641427	C	T	2	197	missense_variant	MODERATE	fadD8	1385	Gly462Asp	Lipid metabolism	total-L6
Rv0551c	641843	C	T	9	197	synonymous_variant	LOW	fadD8	969	Leu323Leu	Lipid metabolism	total-L6
Rv0551c	642326	C	T	2	197	synonymous_variant	LOW	fadD8	486	Leu162Leu	Lipid metabolism	total-L6
Rv0552	643662	G	A	3	197	synonymous_variant	LOW	Rv0552	774	Arg258Arg	Conserved hypotheticals	total-L6
Rv0552	643690	G	T	2	197	missense_variant	MODERATE	Rv0552	802	Gly268Cys	Conserved hypotheticals	total-L6
Rv0552	643827	G	A	2	197	synonymous_variant	LOW	Rv0552	939	Gly313Gly	Conserved hypotheticals	total-L6
Rv0552	643872	C	T	2	197	synonymous_variant	LOW	Rv0552	984	Ala328Ala	Conserved hypotheticals	total-L6
Rv0552	644413	C	T	6	197	missense_variant	MODERATE	Rv0552	1525	Arg509Trp	Conserved hypotheticals	total-L6
Rv0552	644420	T	C	2	197	missense_variant	MODERATE	Rv0552	1532	Val511Ala	Conserved hypotheticals	total-L6
Rv0552	644439	C	T	197	197	synonymous_variant	LOW	Rv0552	1551	Ala517Ala	Conserved hypotheticals	core-L6
Rv0553	644840	C	G	2	197	missense_variant	MODERATE	menC	351	Ser117Arg	Intermediary metabolism and respiration	total-L6
Rv0553	644855	C	T	2	197	synonymous_variant	LOW	menC	366	Ile122Ile	Intermediary metabolism and respiration	total-L6
Rv0553	645071	C	G	2	197	synonymous_variant	LOW	menC	582	Ala194Ala	Intermediary metabolism and respiration	total-L6
Rv0557	648580	G	A	2	197	synonymous_variant	LOW	mgtA	45	Pro15Pro	Lipid metabolism	total-L6
Rv0557	648872	C	G	7	197	missense_variant	MODERATE	mgtA	337	Arg113Gly	Lipid metabolism	total-L6
Rv0557	649345	C	T	10	197	synonymous_variant	LOW	mgtA	810	Ala270Ala	Lipid metabolism	total-L6
Rv0560c	651013	G	A	40	197	synonymous_variant	LOW	Rv0560c	492	Phe164Phe	Intermediary metabolism and respiration	total-L6
Rv0560c	651199	A	G	2	197	synonymous_variant	LOW	Rv0560c	306	His102His	Intermediary metabolism and respiration	total-L6
Rv0560c	651461	T	C	2	197	missense_variant	MODERATE	Rv0560c	44	Glu15Gly	Intermediary metabolism and respiration	total-L6
Rv0561c	652084	C	T	2	197	synonymous_variant	LOW	Rv0561c	672	Val224Val	Intermediary metabolism and respiration	total-L6
Rv0563	654603	A	G	130	197	missense_variant	MODERATE	htpX	725	Glu242Gly	Virulence, detoxification, adaptation	total-L6
Rv0564c	655382	T	C	197	197	missense_variant	MODERATE	gpdA1	568	Thr190Ala	Lipid metabolism	core-L6
Rv0560c	655965	G	T	2	197	upstream_gene_variant	MODIFIER	Rv0560c	-4461	****	Intermediary metabolism and respiration	total-L6
Rv0565c	656298	C	G	9	197	synonymous_variant	LOW	Rv0565c	1173	Thr391Thr	Intermediary metabolism and respiration	total-L6
Rv0565c	656432	C	T	197	197	missense_variant	MODERATE	Rv0565c	1039	Gly347Ser	Intermediary metabolism and respiration	core-L6
Rv0565c	656450	T	G	2	197	missense_variant	MODERATE	Rv0565c	1021	Ile341Leu	Intermediary metabolism and respiration	total-L6
Rv0565c	656609	G	A	4	197	missense_variant	MODERATE	Rv0565c	862	Pro288Ser	Intermediary metabolism and respiration	total-L6
Rv0565c	656611	G	A	2	197	missense_variant	MODERATE	Rv0565c	860	Thr287Met	Intermediary metabolism and respiration	total-L6
Rv0565c	657391	C	T	2	197	missense_variant	MODERATE	Rv0565c	80	Arg27Gln	Intermediary metabolism and respiration	total-L6
Rv0566c	657686	G	C	2	197	synonymous_variant	LOW	Rv0566c	354	Gly118Gly	Conserved hypotheticals	total-L6
Rv0567	658512	G	C	6	197	synonymous_variant	LOW	Rv0567	192	Leu64Leu	Intermediary metabolism and respiration	total-L6
Rv0567	658923	C	G	197	197	missense_variant	MODERATE	Rv0567	603	Phe201Leu	Intermediary metabolism and respiration	core-L6
Rv0567	659019	C	T	197	197	synonymous_variant	LOW	Rv0567	699	Asp233Asp	Intermediary metabolism and respiration	core-L6
Rv0568	659573	G	T	3	197	missense_variant	MODERATE	cyp135B1	124	Val42Phe	Intermediary metabolism and respiration	total-L6
Rv0568	660254	G	T	3	197	stop_gained	HIGH	cyp135B1	805	Gly269*	Intermediary metabolism and respiration	total-L6
Rv0565c	661287	C	A	2	197	upstream_gene_variant	MODIFIER	Rv0565c	-3817	****	Intermediary metabolism and respiration	total-L6
Rv0570	662376	G	A	3	197	missense_variant	MODERATE	nrdZ	1082	Arg361Lys	Information pathways	total-L6
Rv0570	663077	G	A	9	197	missense_variant	MODERATE	nrdZ	1783	Ala595Thr	Information pathways	total-L6
Rv0571c	664453	G	A	3	197	synonymous_variant	LOW	Rv0571c	366	Thr122Thr	Conserved hypotheticals	total-L6
Rv0571c	664860	T	C	3	197	upstream_gene_variant	MODIFIER	Rv0571c	-42	****	Conserved hypotheticals	total-L6
Rv0573c	665902	G	T	30	197	synonymous_variant	LOW	pncB2	1341	Ala447Ala	Intermediary metabolism and respiration	core-L6.2
Rv0573c	666892	T	C	4	197	synonymous_variant	LOW	pncB2	351	Pro117Pro	Intermediary metabolism and respiration	total-L6
Rv0573c	667133	A	G	30	197	missense_variant	MODERATE	pncB2	110	Phe37Ser	Intermediary metabolism and respiration	core-L6.2
Rv0573c	667159	C	A	2	197	missense_variant	MODERATE	pncB2	84	Met28Ile	Intermediary metabolism and respiration	total-L6
Rv0575c	669225	T	C	197	197	missense_variant	MODERATE	Rv0575c	521	Tyr174Cys	Intermediary metabolism and respiration	core-L6
Rv0575c	669231	T	G	197	197	missense_variant	MODERATE	Rv0575c	515	Glu172Ala	Intermediary metabolism and respiration	core-L6
Rv0575c	669475	G	A	3	197	missense_variant	MODERATE	Rv0575c	271	Arg91Cys	Intermediary metabolism and respiration	total-L6
Rv0575c	669497	G	C	6	197	missense_variant	MODERATE	Rv0575c	249	Asp83Glu	Intermediary metabolism and respiration	total-L6
Rv0576	669924	A	T	2	197	missense_variant	MODERATE	Rv0576	77	Gln26Leu	Regulatory proteins	total-L6
Rv0576	669997	G	T	3	197	missense_variant	MODERATE	Rv0576	150	Leu50Phe	Regulatory proteins	total-L6
Rv0576	670616	A	G	8	197	missense_variant	MODERATE	Rv0576	769	Thr257Ala	Regulatory proteins	total-L6
Rv0576	670790	C	A	3	194	missense_variant	MODERATE	Rv0576	943	Leu315Met	Regulatory proteins	total-L6
Rv0576	670804	G	A	2	194	synonymous_variant	LOW	Rv0576	957	Val319Val	Regulatory proteins	total-L6
Rv0576	671147	A	G	3	196	missense_variant	MODERATE	Rv0576	1300	Thr434Ala	Regulatory proteins	total-L6
Rv0577	671299	G	A	2	194	missense_variant	MODERATE	TB27.3	134	Gly45Asp	Conserved hypotheticals	total-L6
Rv0579	676643	G	A	3	197	missense_variant	MODERATE	Rv0579	406	Gly136Ser	Conserved hypotheticals	total-L6
Rv0581	677920	C	T	6	197	missense_variant	MODERATE	vapB26	211	Arg71Trp	Virulence, detoxification, adaptation	total-L6
Rv0582	677967	G	A	2	197	missense_variant	MODERATE	vapC26	46	Glu16Lys	Virulence, detoxification, adaptation	total-L6
Rv0583c	678571	G	A	5	197	stop_gained	HIGH	lpqN	505	Gln169*	Cell wall and cell processes	total-L6
Rv0584	679294	G	A	2	197	synonymous_variant	LOW	Rv0584	66	Pro22Pro	Cell wall and cell processes	total-L6
Rv0584	679657	C	T	2	197	synonymous_variant	LOW	Rv0584	429	Gly143Gly	Cell wall and cell processes	total-L6
Rv0584	680549	G	A	2	197	missense_variant	MODERATE	Rv0584	1321	Ala441Thr	Cell wall and cell processes	total-L6
Rv0584	680876	G	T	4	197	missense_variant	MODERATE	Rv0584	1648	Gly550Trp	Cell wall and cell processes	total-L6
Rv0584	681042	T	C	2	197	missense_variant	MODERATE	Rv0584	1814	Val605Ala	Cell wall and cell processes	total-L6
Rv0584	681494	G	A	2	197	missense_variant	MODERATE	Rv0584	2266	Val756Ile	Cell wall and cell processes	total-L6
Rv0584	681850	G	C	2	197	missense_variant	MODERATE	Rv0584	2622	Glu874Asp	Cell wall and cell processes	total-L6
Rv0585c	683548	C	T	3	197	missense_variant	MODERATE	Rv0585c	725	Gly242Glu	Cell wall and cell processes	total-L6
Rv0585c	683774	G	A	2	197	missense_variant	MODERATE	Rv0585c	499	His167Tyr	Cell wall and cell processes	total-L6
Rv0585c	684360	T	G	2	197	upstream_gene_variant	MODIFIER	Rv0585c	-88	****	Cell wall and cell processes	total-L6
Rv0585c	684363	C	A	2	197	upstream_gene_variant	MODIFIER	Rv0585c	-91	****	Cell wall and cell processes	total-L6
Rv0585c	684371	C	T	2	197	upstream_gene_variant	MODIFIER	Rv0585c	-99	****	Cell wall and cell processes	total-L6
Rv0585c	684376	T	G	7	197	upstream_gene_variant	MODIFIER	Rv0585c	-104	****	Cell wall and cell processes	total-L6
Rv0585c	684394	C	A	3	197	upstream_gene_variant	MODIFIER	Rv0585c	-122	****	Cell wall and cell processes	total-L6
Rv0586	684495	C	T	3	197	missense_variant	MODERATE	mce2R	86	Pro29Leu	Regulatory proteins	total-L6
Rv0586	684535	G	C	6	197	missense_variant	MODERATE	mce2R	126	Glu42Asp	Regulatory proteins	total-L6
Rv0586	684940	T	C	2	197	synonymous_variant	LOW	mce2R	531	Ala177Ala	Regulatory proteins	total-L6
Rv0589	687015	C	A	2	197	stop_gained	HIGH	mce2A	195	Tyr65*	Virulence, detoxification, adaptation	total-L6
Rv0589	687074	C	T	197	197	missense_variant	MODERATE	mce2A	254	Pro85Leu	Virulence, detoxification, adaptation	core-L6
Rv0589	687791	C	T	2	197	missense_variant	MODERATE	mce2A	971	Thr324Met	Virulence, detoxification, adaptation	total-L6
Rv0590	688115	C	T	3	197	synonymous_variant	LOW	mce2B	84	Phe28Phe	Virulence, detoxification, adaptation	total-L6
Rv0590	688260	G	A	197	197	missense_variant	MODERATE	mce2B	229	Val77Ile	Virulence, detoxification, adaptation	core-L6
Rv0590	688469	C	T	42	197	synonymous_variant	LOW	mce2B	438	Leu146Leu	Virulence, detoxification, adaptation	total-L6
Rv0590	688748	G	A	55	197	synonymous_variant	LOW	mce2B	717	Ala239Ala	Virulence, detoxification, adaptation	total-L6
Rv0590	688749	G	A	55	197	missense_variant	MODERATE	mce2B	718	Ala240Thr	Virulence, detoxification, adaptation	total-L6
Rv0591	689281	G	A	3	197	missense_variant	MODERATE	mce2C	223	Gly75Ser	Virulence, detoxification, adaptation	total-L6
Rv0591	689429	T	A	2	197	missense_variant	MODERATE	mce2C	371	Leu124Gln	Virulence, detoxification, adaptation	total-L6
Rv0591	689549	C	T	2	197	missense_variant	MODERATE	mce2C	491	Thr164Ile	Virulence, detoxification, adaptation	total-L6
Rv0591	689961	A	G	3	197	synonymous_variant	LOW	mce2C	903	Gly301Gly	Virulence, detoxification, adaptation	total-L6
Rv0592	690572	G	A	2	197	synonymous_variant	LOW	mce2D	72	Gly24Gly	Virulence, detoxification, adaptation	total-L6
Rv0592	690860	G	A	2	197	synonymous_variant	LOW	mce2D	360	Pro120Pro	Virulence, detoxification, adaptation	total-L6
Rv0592	690951	T	G	2	197	missense_variant	MODERATE	mce2D	451	Ser151Ala	Virulence, detoxification, adaptation	total-L6
Rv0593	692599	C	T	2	197	synonymous_variant	LOW	lprL	576	Ile192Ile	Cell wall and cell processes	total-L6
Rv0593	692797	T	C	2	197	synonymous_variant	LOW	lprL	774	His258His	Cell wall and cell processes	total-L6
Rv0593	693059	G	T	2	197	missense_variant	MODERATE	lprL	1036	Val346Leu	Cell wall and cell processes	total-L6
Rv0594	693716	C	T	2	197	synonymous_variant	LOW	mce2F	480	His160His	Virulence, detoxification, adaptation	total-L6
Rv0594	694022	G	A	8	197	synonymous_variant	LOW	mce2F	786	Pro262Pro	Virulence, detoxification, adaptation	total-L6
Rv0595c	694901	C	T	2	197	missense_variant	MODERATE	vapC4	331	Ala111Thr	Virulence, detoxification, adaptation	total-L6
Rv0595c	695049	G	T	4	197	stop_gained	HIGH	vapC4	183	Tyr61*	Virulence, detoxification, adaptation	total-L6
Rv0595c	695078	C	A	2	197	stop_gained	HIGH	vapC4	154	Glu52*	Virulence, detoxification, adaptation	total-L6
Rv0596c	695432	C	T	4	197	synonymous_variant	LOW	vapB4	54	Leu18Leu	Virulence, detoxification, adaptation	total-L6
Rv0597c	696167	G	A	6	197	missense_variant	MODERATE	Rv0597c	737	Ala246Val	Conserved hypotheticals	total-L6
Rv0597c	696479	T	G	3	197	missense_variant	MODERATE	Rv0597c	425	Asp142Ala	Conserved hypotheticals	total-L6
Rv0597c	696493	C	G	3	197	synonymous_variant	LOW	Rv0597c	411	Arg137Arg	Conserved hypotheticals	total-L6
Rv0601c	698739	G	T	3	197	missense_variant	MODERATE	Rv0601c	256	Pro86Thr	Regulatory proteins	total-L6
Rv0601c	698970	C	A	67	197	missense_variant	MODERATE	Rv0601c	25	Gly9Cys	Regulatory proteins	core-L6.3
Rv0602c	699239	G	A	2	197	synonymous_variant	LOW	tcrA	561	Pro187Pro	Regulatory proteins	total-L6
Rv0603	700060	G	A	10	197	missense_variant	MODERATE	Rv0603	205	Ala69Thr	Cell wall and cell processes	total-L6
Rv0604	700513	C	T	2	197	missense_variant	MODERATE	lpqO	275	Ser92Leu	Cell wall and cell processes	total-L6
Rv0604	700627	G	A	4	197	missense_variant	MODERATE	lpqO	389	Gly130Asp	Cell wall and cell processes	total-L6
Rv0604	700877	C	T	2	197	synonymous_variant	LOW	lpqO	639	Phe213Phe	Cell wall and cell processes	total-L6
Rv0604	701133	G	A	30	197	missense_variant	MODERATE	lpqO	895	Ala299Thr	Cell wall and cell processes	core-L6.2
Rv0597c	701213	C	T	8	197	upstream_gene_variant	MODIFIER	Rv0597c	-4310	****	Conserved hypotheticals	total-L6
Rv0600c	703205	G	A	2	197	upstream_gene_variant	MODIFIER	Rv0600c	-4795	****	Regulatory proteins	total-L6
Rv0609	703569	C	T	100	197	synonymous_variant	LOW	vapC28	84	Ala28Ala	Virulence, detoxification, adaptation	core-L6.1
Rv0602c	704096	G	A	2	197	upstream_gene_variant	MODIFIER	tcrA	-4297	****	Regulatory proteins	total-L6
Rv0602c	704209	G	A	2	197	upstream_gene_variant	MODIFIER	tcrA	-4410	****	Regulatory proteins	total-L6
Rv0610c	704841	C	T	2	197	missense_variant	MODERATE	Rv0610c	1069	Glu357Lys	Conserved hypotheticals	total-L6
Rv0610c	705261	C	T	2	197	missense_variant	MODERATE	Rv0610c	649	Ala217Thr	Conserved hypotheticals	total-L6
Rv0610c	705369	C	G	2	197	missense_variant	MODERATE	Rv0610c	541	Ala181Pro	Conserved hypotheticals	total-L6
Rv0610c	705374	C	A	3	197	missense_variant	MODERATE	Rv0610c	536	Gly179Val	Conserved hypotheticals	total-L6
Rv0610c	705850	G	A	2	197	synonymous_variant	LOW	Rv0610c	60	Asp20Asp	Conserved hypotheticals	total-L6
Rv0611c	705988	C	G	130	197	missense_variant	MODERATE	Rv0611c	357	Glu119Asp	Conserved hypotheticals	total-L6
Rv0612	706809	C	T	9	197	synonymous_variant	LOW	Rv0612	486	Asp162Asp	Conserved hypotheticals	total-L6
Rv0613c	707715	C	T	3	197	missense_variant	MODERATE	Rv0613c	1801	Ala601Thr	Conserved hypotheticals	total-L6
Rv0613c	707736	C	A	3	197	missense_variant	MODERATE	Rv0613c	1780	Ala594Ser	Conserved hypotheticals	total-L6
Rv0613c	707809	C	A	2	197	missense_variant	MODERATE	Rv0613c	1707	Glu569Asp	Conserved hypotheticals	total-L6
Rv0613c	708100	C	A	2	197	synonymous_variant	LOW	Rv0613c	1416	Pro472Pro	Conserved hypotheticals	total-L6
Rv0613c	708233	G	A	2	196	missense_variant	MODERATE	Rv0613c	1283	Pro428Leu	Conserved hypotheticals	total-L6
Rv0613c	708706	C	T	3	196	synonymous_variant	LOW	Rv0613c	810	Leu270Leu	Conserved hypotheticals	total-L6
Rv0613c	709150	G	A	196	196	synonymous_variant	LOW	Rv0613c	366	Asp122Asp	Conserved hypotheticals	total-L6
Rv0613c	709370	G	A	2	196	missense_variant	MODERATE	Rv0613c	146	Thr49Met	Conserved hypotheticals	total-L6
Rv0614	709533	G	T	3	196	missense_variant	MODERATE	Rv0614	178	Ala60Ser	Conserved hypotheticals	total-L6
Rv0618	712150	G	T	2	197	synonymous_variant	LOW	galTa	615	Val205Val	Intermediary metabolism and respiration	total-L6
Rv0620	713006	C	T	22	197	synonymous_variant	LOW	galK	291	Thr97Thr	Intermediary metabolism and respiration	total-L6
Rv0620	713802	C	T	197	197	missense_variant	MODERATE	galK	1087	Arg363Cys	Intermediary metabolism and respiration	core-L6
Rv0624	716728	A	C	3	197	missense_variant	MODERATE	vapC30	65	Glu22Ala	Virulence, detoxification, adaptation	total-L6
Rv0626	717062	C	T	197	197	upstream_gene_variant	MODIFIER	vapB5	-963	****	Virulence, detoxification, adaptation	core-L6
Rv0625c	717612	C	T	6	197	synonymous_variant	LOW	Rv0625c	282	Leu94Leu	Cell wall and cell processes	total-L6
Rv0626	718038	C	T	30	197	missense_variant	MODERATE	vapB5	14	Ala5Val	Virulence, detoxification, adaptation	core-L6.2
Rv0628c	719804	C	T	2	197	missense_variant	MODERATE	Rv0628c	109	Val37Met	Conserved hypotheticals	total-L6
Rv0625c	719951	C	T	2	197	upstream_gene_variant	MODIFIER	Rv0625c	-2058	****	Cell wall and cell processes	total-L6
Rv0629c	720409	A	G	6	197	missense_variant	MODERATE	recD	1324	Trp442Arg	Information pathways	total-L6
Rv0629c	721322	G	A	2	197	synonymous_variant	LOW	recD	411	Ala137Ala	Information pathways	total-L6
Rv0630c	722815	C	T	2	197	synonymous_variant	LOW	recB	2199	Ala733Ala	Information pathways	total-L6
Rv0630c	723608	A	G	4	197	missense_variant	MODERATE	recB	1406	Leu469Pro	Information pathways	total-L6
Rv0630c	723648	C	T	2	197	missense_variant	MODERATE	recB	1366	Asp456Asn	Information pathways	total-L6
Rv0631c	725415	C	T	3	197	synonymous_variant	LOW	recC	2892	Ala964Ala	Information pathways	total-L6
Rv0631c	725983	G	C	3	197	missense_variant	MODERATE	recC	2324	Ala775Gly	Information pathways	total-L6
Rv0631c	726279	G	A	2	197	synonymous_variant	LOW	recC	2028	Asp676Asp	Information pathways	total-L6
Rv0631c	726924	C	A	30	197	synonymous_variant	LOW	recC	1383	Leu461Leu	Information pathways	core-L6.2
Rv0631c	727617	A	C	3	197	missense_variant	MODERATE	recC	690	Asp230Glu	Information pathways	total-L6
Rv0631c	727890	C	T	2	197	synonymous_variant	LOW	recC	417	Ala139Ala	Information pathways	total-L6
Rv0631c	728088	C	T	2	197	synonymous_variant	LOW	recC	219	Pro73Pro	Information pathways	total-L6
Rv0632c	729114	G	A	197	197	synonymous_variant	LOW	echA3	165	Gly55Gly	Lipid metabolism	core-L6
Rv0633c	729878	G	A	2	197	missense_variant	MODERATE	Rv0633c	289	Pro97Ser	Cell wall and cell processes	total-L6
Rv0633c	729961	A	C	3	197	missense_variant	MODERATE	Rv0633c	206	Val69Gly	Cell wall and cell processes	total-L6
Rv0634A	731350	C	A	2	197	missense_variant	MODERATE	Rv0634A	238	Arg80Ser	Conserved hypotheticals	total-L6
Rv0636	732550	A	C	2	197	missense_variant	MODERATE	hadB	158	Asp53Ala	Intermediary metabolism and respiration	total-L6
Rv0636	732657	G	A	2	197	missense_variant	MODERATE	hadB	265	Ala89Thr	Intermediary metabolism and respiration	total-L6
Rv0636	732776	C	T	2	197	synonymous_variant	LOW	hadB	384	Gly128Gly	Intermediary metabolism and respiration	total-L6
Rv0637	733088	C	T	2	197	synonymous_variant	LOW	hadC	264	Asp88Asp	Intermediary metabolism and respiration	total-L6
Rv0637	733235	G	A	67	197	synonymous_variant	LOW	hadC	411	Glu137Glu	Intermediary metabolism and respiration	core-L6.3
Rv0632c	733734	G	A	3	197	upstream_gene_variant	MODIFIER	echA3	-4456	****	Lipid metabolism	total-L6
Rv0638	734151	G	C	67	197	missense_variant	MODERATE	secE1	415	Ala139Pro	Cell wall and cell processes	core-L6.3
Rv0639	734299	C	T	2	197	synonymous_variant	LOW	nusG	46	Leu16Leu	Information pathways	total-L6
Rv0640	735252	C	T	197	197	synonymous_variant	LOW	rplK	231	Ala77Ala	Information pathways	core-L6
Rv0642c	736457	C	T	2	197	synonymous_variant	LOW	mmaA4	747	Gly249Gly	Lipid metabolism	total-L6
Rv0642c	736919	G	T	197	197	missense_variant	MODERATE	mmaA4	285	Phe95Leu	Lipid metabolism	core-L6
Rv0642c	736930	C	T	49	197	missense_variant	MODERATE	mmaA4	274	Val92Ile	Lipid metabolism	total-L6
Rv0642c	736943	G	A	6	197	synonymous_variant	LOW	mmaA4	261	Thr87Thr	Lipid metabolism	total-L6
Rv0642c	737168	G	A	3	197	synonymous_variant	LOW	mmaA4	36	Thr12Thr	Lipid metabolism	total-L6
Rv0643c	737336	G	A	6	197	synonymous_variant	LOW	mmaA3	814	Leu272Leu	Lipid metabolism	total-L6
Rv0643c	737360	C	T	4	197	missense_variant	MODERATE	mmaA3	790	Val264Ile	Lipid metabolism	total-L6
Rv0643c	737573	C	T	2	197	missense_variant	MODERATE	mmaA3	577	Glu193Lys	Lipid metabolism	total-L6
Rv0643c	737807	T	G	2	197	missense_variant	MODERATE	mmaA3	343	Lys115Gln	Lipid metabolism	total-L6
Rv0644c	738820	C	A	197	197	missense_variant	MODERATE	mmaA2	341	Arg114Leu	Lipid metabolism	core-L6
Rv0645c	739441	G	A	3	197	synonymous_variant	LOW	mmaA1	747	Ala249Ala	Lipid metabolism	total-L6
Rv0645c	740002	T	C	67	197	synonymous_variant	LOW	mmaA1	186	Glu62Glu	Lipid metabolism	core-L6.3
Rv0647c	741692	G	A	2	197	missense_variant	MODERATE	Rv0647c	926	Ala309Val	Conserved hypotheticals	total-L6
Rv0647c	741945	C	T	3	197	missense_variant	MODERATE	Rv0647c	673	Ala225Thr	Conserved hypotheticals	total-L6
Rv0647c	742362	C	T	3	197	missense_variant	MODERATE	Rv0647c	256	Gly86Arg	Conserved hypotheticals	total-L6
Rv0647c	742586	G	T	3	197	missense_variant	MODERATE	Rv0647c	32	Pro11His	Conserved hypotheticals	total-L6
Rv0647c	742597	C	G	2	197	synonymous_variant	LOW	Rv0647c	21	Pro7Pro	Conserved hypotheticals	total-L6
Rv0648	743403	A	G	2	197	missense_variant	MODERATE	Rv0648	685	Asn229Asp	Intermediary metabolism and respiration	total-L6
Rv0648	743816	G	A	3	197	synonymous_variant	LOW	Rv0648	1098	Ala366Ala	Intermediary metabolism and respiration	total-L6
Rv0648	744573	G	A	2	197	missense_variant	MODERATE	Rv0648	1855	Val619Ile	Intermediary metabolism and respiration	total-L6
Rv0648	744840	C	T	8	197	missense_variant	MODERATE	Rv0648	2122	Pro708Ser	Intermediary metabolism and respiration	total-L6
Rv0648	745316	G	A	2	197	synonymous_variant	LOW	Rv0648	2598	Gln866Gln	Intermediary metabolism and respiration	total-L6
Rv0649	746510	C	G	2	197	missense_variant	MODERATE	fabD2	148	Arg50Gly	Lipid metabolism	total-L6
Rv0650	747193	C	T	2	197	missense_variant	MODERATE	Rv0650	157	Leu53Phe	Intermediary metabolism and respiration	total-L6
Rv0650	747476	C	G	2	197	missense_variant	MODERATE	Rv0650	440	Ala147Gly	Intermediary metabolism and respiration	total-L6
Rv0651	748104	C	T	2	197	upstream_gene_variant	MODIFIER	rplJ	-172	****	Information pathways	total-L6
Rv0652	748913	C	T	100	197	missense_variant	MODERATE	rplL	65	Ser22Phe	Information pathways	core-L6.1
Rv0653c	749439	G	T	67	197	missense_variant	MODERATE	Rv0653c	491	Thr164Asn	Regulatory proteins	core-L6.3
Rv0654	750671	C	T	9	197	synonymous_variant	LOW	Rv0654	672	Asp224Asp	Intermediary metabolism and respiration	total-L6
Rv0654	751213	T	G	44	197	missense_variant	MODERATE	Rv0654	1214	Val405Gly	Intermediary metabolism and respiration	total-L6
Rv0654	751256	C	G	2	197	missense_variant	MODERATE	Rv0654	1257	Asp419Glu	Intermediary metabolism and respiration	total-L6
Rv0655	751852	C	T	2	197	synonymous_variant	LOW	mkl	336	Asp112Asp	Cell wall and cell processes	total-L6
Rv0655	752115	C	T	5	197	missense_variant	MODERATE	mkl	599	Ala200Val	Cell wall and cell processes	total-L6
Rv0655	752327	A	G	3	197	missense_variant	MODERATE	mkl	811	Ile271Val	Cell wall and cell processes	total-L6
Rv0658c	754061	C	T	100	197	missense_variant	MODERATE	Rv0658c	349	Ala117Thr	Cell wall and cell processes	core-L6.1
Rv0659c	754754	G	A	197	197	synonymous_variant	LOW	mazF2	240	Arg80Arg	Virulence, detoxification, adaptation	core-L6
Rv0659c	754755	C	T	47	197	missense_variant	MODERATE	mazF2	239	Arg80His	Virulence, detoxification, adaptation	total-L6
Rv0660c	755042	C	G	3	197	missense_variant	MODERATE	mazE2	184	Ala62Pro	Virulence, detoxification, adaptation	total-L6
Rv0660c	755046	T	G	3	197	synonymous_variant	LOW	mazE2	180	Ala60Ala	Virulence, detoxification, adaptation	total-L6
Rv0662c	755868	C	G	6	197	missense_variant	MODERATE	vapB7	156	Lys52Asn	Virulence, detoxification, adaptation	total-L6
Rv0662c	755924	T	C	2	197	missense_variant	MODERATE	vapB7	100	Thr34Ala	Virulence, detoxification, adaptation	total-L6
Rv0663	756215	G	A	8	197	missense_variant	MODERATE	atsD	79	Asp27Asn	Intermediary metabolism and respiration	total-L6
Rv0663	756568	G	A	30	197	synonymous_variant	LOW	atsD	432	Gln144Gln	Intermediary metabolism and respiration	core-L6.2
Rv0663	757221	C	T	2	197	missense_variant	MODERATE	atsD	1085	Thr362Ile	Intermediary metabolism and respiration	total-L6
Rv0663	757258	C	T	3	197	synonymous_variant	LOW	atsD	1122	Asp374Asp	Intermediary metabolism and respiration	total-L6
Rv0663	758484	C	T	2	197	missense_variant	MODERATE	atsD	2348	Ala783Val	Intermediary metabolism and respiration	total-L6
Rv0665	759103	C	T	2	197	synonymous_variant	LOW	vapC8	303	Asp101Asp	Virulence, detoxification, adaptation	total-L6
Rv0659c	759640	G	C	2	197	upstream_gene_variant	MODIFIER	mazF2	-4647	****	Virulence, detoxification, adaptation	total-L6
Rv0667	759989	G	A	4	197	synonymous_variant	LOW	rpoB	183	Ser61Ser	Information pathways	total-L6	yes
Rv0667	760391	C	T	2	197	synonymous_variant	LOW	rpoB	585	Ser195Ser	Information pathways	total-L6	yes
Rv0667	760671	C	T	2	197	synonymous_variant	LOW	rpoB	865	Leu289Leu	Information pathways	total-L6	yes
Rv0667	760855	C	T	97	197	missense_variant	MODERATE	rpoB	1049	Thr350Ile	Information pathways	core-L6.1	yes
Rv0667	760969	C	T	197	197	missense_variant	MODERATE	rpoB	1163	Ser388Leu	Information pathways	core-L6	yes
Rv0667	761109	G	T	2	197	missense_variant	MODERATE	rpoB	1303	Asp435Tyr	Information pathways	total-L6	yes
Rv0667	761723	A	C	197	197	missense_variant	MODERATE	rpoB	1917	Glu639Asp	Information pathways	core-L6	yes
Rv0668	763471	C	T	2	197	synonymous_variant	LOW	rpoC	102	Ile34Ile	Information pathways	total-L6
Rv0668	763671	T	C	2	197	missense_variant	MODERATE	rpoC	302	Val101Ala	Information pathways	total-L6
Rv0668	763754	A	G	2	197	missense_variant	MODERATE	rpoC	385	Ile129Val	Information pathways	total-L6
Rv0668	764550	C	A	10	197	missense_variant	MODERATE	rpoC	1181	Pro394Gln	Information pathways	total-L6
Rv0668	765143	G	C	2	197	missense_variant	MODERATE	rpoC	1774	Val592Leu	Information pathways	total-L6
Rv0668	766231	T	C	100	197	synonymous_variant	LOW	rpoC	2862	Ala954Ala	Information pathways	core-L6.1
Rv0668	766776	G	T	2	197	missense_variant	MODERATE	rpoC	3407	Arg1136Leu	Information pathways	total-L6
Rv0670	767673	C	T	55	197	upstream_gene_variant	MODIFIER	end	-2119	****	Information pathways	total-L6
Rv0669c	767742	T	G	2	197	missense_variant	MODERATE	Rv0669c	1856	Asp619Ala	Intermediary metabolism and respiration	total-L6
Rv0669c	768261	T	C	2	197	missense_variant	MODERATE	Rv0669c	1337	Tyr446Cys	Intermediary metabolism and respiration	total-L6
Rv0669c	768456	A	G	2	197	missense_variant	MODERATE	Rv0669c	1142	Ile381Thr	Intermediary metabolism and respiration	total-L6
Rv0669c	768998	G	C	46	197	missense_variant	MODERATE	Rv0669c	600	Phe200Leu	Intermediary metabolism and respiration	total-L6
Rv0669c	769222	C	A	6	197	missense_variant	MODERATE	Rv0669c	376	Val126Phe	Intermediary metabolism and respiration	total-L6
Rv0669c	769718	A	G	2	197	upstream_gene_variant	MODIFIER	Rv0669c	-121	****	Intermediary metabolism and respiration	total-L6
Rv0670	770425	G	T	30	197	missense_variant	MODERATE	end	634	Gly212Cys	Information pathways	core-L6.2
Rv0671	771024	A	G	3	197	missense_variant	MODERATE	lpqP	443	Asn148Ser	Cell wall and cell processes	total-L6
Rv0671	771198	T	A	2	197	missense_variant	MODERATE	lpqP	617	Phe206Tyr	Cell wall and cell processes	total-L6
Rv0669c	771480	T	C	4	197	upstream_gene_variant	MODIFIER	Rv0669c	-1883	****	Intermediary metabolism and respiration	total-L6
Rv0672	771678	C	A	2	197	synonymous_variant	LOW	fadE8	195	Pro65Pro	Lipid metabolism	total-L6
Rv0672	771723	G	A	2	197	synonymous_variant	LOW	fadE8	240	Val80Val	Lipid metabolism	total-L6
Rv0672	772136	A	G	2	197	missense_variant	MODERATE	fadE8	653	Asp218Gly	Lipid metabolism	total-L6
Rv0672	772596	T	C	130	197	synonymous_variant	LOW	fadE8	1113	Arg371Arg	Lipid metabolism	total-L6
Rv0672	772916	G	A	2	197	missense_variant	MODERATE	fadE8	1433	Gly478Asp	Lipid metabolism	total-L6
Rv0673	773700	G	A	2	197	missense_variant	MODERATE	echA4	578	Arg193Gln	Lipid metabolism	total-L6
Rv0673	774044	C	T	2	197	stop_gained	HIGH	echA4	922	Gln308*	Lipid metabolism	total-L6
Rv0675	774824	C	T	2	197	synonymous_variant	LOW	echA5	42	Thr14Thr	Lipid metabolism	total-L6
Rv0675	774948	G	A	2	197	missense_variant	MODERATE	echA5	166	Ala56Thr	Lipid metabolism	total-L6
Rv0675	775094	C	T	4	197	synonymous_variant	LOW	echA5	312	Ala104Ala	Lipid metabolism	total-L6
Rv0675	775569	C	T	3	197	missense_variant	MODERATE	echA5	787	Leu263Phe	Lipid metabolism	total-L6
Rv0676c	775841	C	T	4	197	synonymous_variant	LOW	mmpL5	2640	Val880Val	Cell wall and cell processes	total-L6
Rv0676c	777686	C	T	2	196	synonymous_variant	LOW	mmpL5	795	Leu265Leu	Cell wall and cell processes	total-L6
Rv0676c	777879	T	G	4	196	missense_variant	MODERATE	mmpL5	602	Asp201Ala	Cell wall and cell processes	total-L6
Rv0676c	777986	G	T	8	196	synonymous_variant	LOW	mmpL5	495	Ser165Ser	Cell wall and cell processes	total-L6
Rv0678	778995	C	A	2	197	missense_variant	MODERATE	Rv0678	6	Ser2Arg	Conserved hypotheticals	total-L6
Rv0678	779075	C	T	2	197	missense_variant	MODERATE	Rv0678	86	Ser29Phe	Conserved hypotheticals	total-L6
Rv0680c	780329	C	A	2	197	missense_variant	MODERATE	Rv0680c	88	Ala30Ser	Cell wall and cell processes	total-L6
Rv0681	781005	C	A	5	197	missense_variant	MODERATE	Rv0681	285	His95Gln	Regulatory proteins	total-L6
Rv0681	781075	G	C	197	197	missense_variant	MODERATE	Rv0681	355	Ala119Pro	Regulatory proteins	core-L6
Rv0682	781822	A	G	3	197	missense_variant	MODERATE	rpsL	263	Lys88Arg	Information pathways	total-L6	yes
Rv0683	782245	C	G	2	197	synonymous_variant	LOW	rpsG	312	Leu104Leu	Information pathways	total-L6
Rv0684	782577	G	A	2	197	synonymous_variant	LOW	fusA1	93	Glu31Glu	Information pathways	total-L6
Rv0684	784192	C	T	2	197	synonymous_variant	LOW	fusA1	1708	Leu570Leu	Information pathways	total-L6
Rv0684	784531	T	C	2	197	missense_variant	MODERATE	fusA1	2047	Tyr683His	Information pathways	total-L6
Rv0685	785273	C	A	2	197	synonymous_variant	LOW	tuf	453	Leu151Leu	Information pathways	total-L6
Rv0685	785870	C	G	3	197	synonymous_variant	LOW	tuf	1050	Thr350Thr	Information pathways	total-L6
Rv0686	786155	G	A	3	197	missense_variant	MODERATE	Rv0686	7	Ala3Thr	Cell wall and cell processes	total-L6
Rv0686	786684	C	A	2	197	missense_variant	MODERATE	Rv0686	536	Pro179Gln	Cell wall and cell processes	total-L6
Rv0687	787092	G	A	3	197	upstream_gene_variant	MODIFIER	Rv0687	-7	****	Intermediary metabolism and respiration	total-L6
Rv0687	787318	G	A	13	197	missense_variant	MODERATE	Rv0687	220	Val74Met	Intermediary metabolism and respiration	total-L6
Rv0687	787611	C	T	3	197	synonymous_variant	LOW	Rv0687	513	Gly171Gly	Intermediary metabolism and respiration	total-L6
Rv0690c	791069	G	T	2	197	missense_variant	MODERATE	Rv0690c	5	Thr2Lys	Conserved hypotheticals	total-L6
Rv0691c	791245	C	G	2	197	missense_variant	MODERATE	Rv0691c	422	Arg141Pro	Regulatory proteins	total-L6
Rv0691c	791544	C	T	2	197	synonymous_variant	LOW	Rv0691c	123	Arg41Arg	Regulatory proteins	total-L6
Rv0691A	791722	T	C	3	197	missense_variant	MODERATE	Rv0691A	65	Ile22Thr	Intermediary metabolism and respiration	total-L6
Rv0691A	791794	C	T	2	197	missense_variant	MODERATE	Rv0691A	137	Thr46Ile	Intermediary metabolism and respiration	total-L6
Rv0690c	794567	T	C	4	197	upstream_gene_variant	MODIFIER	Rv0690c	-3494	****	Conserved hypotheticals	total-L6
Rv0690c	794620	C	T	55	197	upstream_gene_variant	MODIFIER	Rv0690c	-3547	****	Conserved hypotheticals	total-L6
Rv0690c	794651	T	C	4	197	upstream_gene_variant	MODIFIER	Rv0690c	-3578	****	Conserved hypotheticals	total-L6
Rv0696	795777	G	A	4	197	missense_variant	MODERATE	Rv0696	259	Val87Ile	Intermediary metabolism and respiration	total-L6
Rv0696	795875	G	T	2	197	synonymous_variant	LOW	Rv0696	357	Pro119Pro	Intermediary metabolism and respiration	total-L6
Rv0697	797262	C	T	2	197	synonymous_variant	LOW	Rv0697	330	Asp110Asp	Intermediary metabolism and respiration	total-L6
Rv0697	798201	C	T	2	197	synonymous_variant	LOW	Rv0697	1269	Ala423Ala	Intermediary metabolism and respiration	total-L6
Rv0698	798813	C	A	2	197	upstream_gene_variant	MODIFIER	Rv0698	-20	****	Conserved hypotheticals	total-L6
Rv0698	799133	C	T	2	197	missense_variant	MODERATE	Rv0698	301	Pro101Ser	Conserved hypotheticals	total-L6
Rv0698	799205	G	A	2	197	missense_variant	MODERATE	Rv0698	373	Asp125Asn	Conserved hypotheticals	total-L6
Rv0699	799764	G	C	46	197	missense_variant	MODERATE	Rv0699	136	Ala46Pro	Conserved hypotheticals	total-L6
Rv0700	799936	C	G	3	197	upstream_gene_variant	MODIFIER	rpsJ	-551	****	Information pathways	total-L6
Rv0700	800199	T	C	2	197	upstream_gene_variant	MODIFIER	rpsJ	-288	****	Information pathways	total-L6
Rv0700	800232	G	T	97	197	upstream_gene_variant	MODIFIER	rpsJ	-255	****	Information pathways	core-L6.1
Rv0701	801420	A	C	2	197	synonymous_variant	LOW	rplC	612	Gly204Gly	Information pathways	total-L6	yes
Rv0702	801516	A	C	2	197	missense_variant	MODERATE	rplD	55	Lys19Gln	Information pathways	total-L6
Rv0705	803423	C	T	2	197	synonymous_variant	LOW	rpsS	13	Leu5Leu	Information pathways	total-L6
Rv0706	804259	G	A	3	197	missense_variant	MODERATE	rplV	571	Ala191Thr	Information pathways	total-L6
Rv0711	806779	G	A	2	197	missense_variant	MODERATE	atsA	445	Glu149Lys	Intermediary metabolism and respiration	total-L6
Rv0711	807012	G	T	197	197	missense_variant	MODERATE	atsA	678	Trp226Cys	Intermediary metabolism and respiration	core-L6
Rv0711	807621	C	G	2	197	synonymous_variant	LOW	atsA	1287	Ala429Ala	Intermediary metabolism and respiration	total-L6
Rv0711	807678	C	T	4	197	synonymous_variant	LOW	atsA	1344	Asp448Asp	Intermediary metabolism and respiration	total-L6
Rv0711	807908	C	T	3	197	missense_variant	MODERATE	atsA	1574	Thr525Met	Intermediary metabolism and respiration	total-L6
Rv0713	809731	C	T	2	197	upstream_gene_variant	MODIFIER	Rv0713	-215	****	Cell wall and cell processes	total-L6
Rv0713	810337	A	G	2	197	missense_variant	MODERATE	Rv0713	392	Tyr131Cys	Cell wall and cell processes	total-L6
Rv0714	811306	C	T	2	197	upstream_gene_variant	MODIFIER	rplN	-67	****	Information pathways	total-L6
Rv0716	812454	G	A	2	197	synonymous_variant	LOW	rplE	396	Val132Val	Information pathways	total-L6
Rv0716	812466	C	T	2	197	synonymous_variant	LOW	rplE	408	Thr136Thr	Information pathways	total-L6
Rv0716	812561	C	T	8	197	missense_variant	MODERATE	rplE	503	Ala168Val	Information pathways	total-L6
Rv0718	813113	C	T	4	197	synonymous_variant	LOW	rpsH	138	Ile46Ile	Information pathways	total-L6
Rv0722	815125	G	C	2	197	missense_variant	MODERATE	rpmD	133	Gly45Arg	Information pathways	total-L6
Rv0722	815135	C	T	4	197	missense_variant	MODERATE	rpmD	143	Ala48Val	Information pathways	total-L6
Rv0723	815440	G	A	6	197	missense_variant	MODERATE	rplO	251	Arg84Gln	Information pathways	total-L6
Rv0724	815759	G	A	2	197	missense_variant	MODERATE	sppA	97	Val33Ile	Cell wall and cell processes	total-L6
Rv0724	816069	C	G	2	197	missense_variant	MODERATE	sppA	407	Ser136Trp	Cell wall and cell processes	total-L6
Rv0724	816732	G	A	130	197	missense_variant	MODERATE	sppA	1070	Ser357Asn	Cell wall and cell processes	total-L6
Rv0724	816862	G	T	197	197	synonymous_variant	LOW	sppA	1200	Val400Val	Cell wall and cell processes	core-L6
Rv0724	817274	C	T	3	197	missense_variant	MODERATE	sppA	1612	Leu538Phe	Cell wall and cell processes	total-L6
Rv0726c	818988	C	T	2	197	missense_variant	MODERATE	Rv0726c	653	Arg218Lys	Lipid metabolism	total-L6
Rv0726c	819205	T	C	4	197	missense_variant	MODERATE	Rv0726c	436	Thr146Ala	Lipid metabolism	total-L6
Rv0727c	820002	C	T	2	197	synonymous_variant	LOW	fucA	498	Gly166Gly	Intermediary metabolism and respiration	total-L6
Rv0728c	820663	C	T	2	197	missense_variant	MODERATE	serA2	814	Asp272Asn	Intermediary metabolism and respiration	total-L6
Rv0729	822439	C	G	2	197	missense_variant	MODERATE	xylB	933	Phe311Leu	Intermediary metabolism and respiration	total-L6
Rv0730	823479	G	A	3	197	missense_variant	MODERATE	Rv0730	614	Gly205Glu	Intermediary metabolism and respiration	total-L6
Rv0730	823538	A	G	42	197	missense_variant	MODERATE	Rv0730	673	Met225Val	Intermediary metabolism and respiration	total-L6
Rv0731c	823716	G	C	10	197	synonymous_variant	LOW	Rv0731c	924	Ala308Ala	Lipid metabolism	total-L6
Rv0731c	824195	C	G	2	197	missense_variant	MODERATE	Rv0731c	445	Gly149Arg	Lipid metabolism	total-L6
Rv0732	826039	C	A	10	197	missense_variant	MODERATE	secY	1240	Leu414Met	Cell wall and cell processes	total-L6
Rv0735	827850	C	T	2	197	missense_variant	MODERATE	sigL	308	Thr103Met	Information pathways	total-L6
Rv0736	828872	C	G	2	197	missense_variant	MODERATE	rslA	733	Leu245Val	Information pathways	total-L6
Rv0738	829719	G	A	2	197	upstream_gene_variant	MODIFIER	Rv0738	-343	****	Conserved hypotheticals	total-L6
Rv0739	831254	G	A	3	197	missense_variant	MODERATE	Rv0739	400	Val134Met	Conserved hypotheticals	total-L6
Rv0739	831388	C	A	4	197	stop_gained	HIGH	Rv0739	534	Tyr178*	Conserved hypotheticals	total-L6
Rv0744c	834783	G	A	2	197	missense_variant	MODERATE	Rv0744c	164	Thr55Ile	Regulatory proteins	total-L6
Rv0748	840938	G	A	2	197	upstream_gene_variant	MODIFIER	vapB31	-9	****	Virulence, detoxification, adaptation	total-L6
Rv0748	841058	T	C	2	197	missense_variant	MODERATE	vapB31	112	Phe38Leu	Virulence, detoxification, adaptation	total-L6
Rv0748	841095	T	G	197	197	missense_variant	MODERATE	vapB31	149	Val50Gly	Virulence, detoxification, adaptation	core-L6
Rv0749	841605	C	T	3	197	synonymous_variant	LOW	vapC31	378	Asp126Asp	Virulence, detoxification, adaptation	total-L6
Rv0749	841629	G	T	197	197	synonymous_variant	LOW	vapC31	402	Ser134Ser	Virulence, detoxification, adaptation	core-L6
Rv0749A	841863	T	C	2	197	synonymous_variant	LOW	Rv0749A	12	Lys4Lys	Conserved hypotheticals	total-L6
Rv0749A	841900	C	T	2	197	upstream_gene_variant	MODIFIER	Rv0749A	-26	****	Conserved hypotheticals	total-L6
Rv0749A	841949	C	T	2	197	upstream_gene_variant	MODIFIER	Rv0749A	-75	****	Conserved hypotheticals	total-L6
Rv0750	842044	A	C	2	197	synonymous_variant	LOW	Rv0750	12	Ile4Ile	Conserved hypotheticals	total-L6
Rv0750	842051	G	A	2	197	missense_variant	MODERATE	Rv0750	19	Asp7Asn	Conserved hypotheticals	total-L6
Rv0750	842063	C	G	2	197	missense_variant	MODERATE	Rv0750	31	His11Asp	Conserved hypotheticals	total-L6
Rv0750	842065	C	G	2	197	missense_variant	MODERATE	Rv0750	33	His11Gln	Conserved hypotheticals	total-L6
Rv0751c	843136	C	T	2	197	synonymous_variant	LOW	mmsB	96	Pro32Pro	Intermediary metabolism and respiration	total-L6
Rv0752c	843751	C	A	197	197	missense_variant	MODERATE	fadE9	664	Ala222Ser	Lipid metabolism	core-L6
Rv0753c	844882	C	T	30	197	missense_variant	MODERATE	mmsA	1072	Asp358Asn	Intermediary metabolism and respiration	core-L6.2
Rv0753c	845081	C	T	2	197	synonymous_variant	LOW	mmsA	873	Val291Val	Intermediary metabolism and respiration	total-L6
Rv0751c	848058	C	T	2	197	upstream_gene_variant	MODIFIER	mmsB	-4827	****	Intermediary metabolism and respiration	total-L6
Rv0753c	850107	G	A	2	197	upstream_gene_variant	MODIFIER	mmsA	-4154	****	Intermediary metabolism and respiration	total-L6
Rv0756c	851104	C	T	197	197	synonymous_variant	LOW	Rv0756c	363	Ala121Ala	Conserved hypotheticals	core-L6
Rv0756c	851269	G	T	2	197	missense_variant	MODERATE	Rv0756c	198	Asn66Lys	Conserved hypotheticals	total-L6
Rv0757	851633	C	A	2	197	missense_variant	MODERATE	phoP	26	Thr9Lys	Regulatory proteins	total-L6
Rv0758	852855	G	T	3	197	missense_variant	MODERATE	phoR	460	Val154Leu	Regulatory proteins	total-L6
Rv0758	853776	T	C	6	197	missense_variant	MODERATE	phoR	1381	Cys461Arg	Regulatory proteins	total-L6
Rv0761c	855073	C	T	2	197	missense_variant	MODERATE	adhB	754	Gly252Ser	Intermediary metabolism and respiration	total-L6
Rv0761c	855472	T	C	2	197	missense_variant	MODERATE	adhB	355	Thr119Ala	Intermediary metabolism and respiration	total-L6
Rv0762c	856012	G	A	2	197	synonymous_variant	LOW	Rv0762c	459	Gly153Gly	Conserved hypotheticals	total-L6
Rv0764c	857522	C	T	2	197	synonymous_variant	LOW	cyp51	516	Leu172Leu	Intermediary metabolism and respiration	total-L6
Rv0764c	857796	G	A	2	197	missense_variant	MODERATE	cyp51	242	Pro81Leu	Intermediary metabolism and respiration	total-L6
Rv0764c	857831	G	A	2	197	synonymous_variant	LOW	cyp51	207	Asp69Asp	Intermediary metabolism and respiration	total-L6
Rv0764c	858018	G	A	3	197	missense_variant	MODERATE	cyp51	20	Pro7Leu	Intermediary metabolism and respiration	total-L6
Rv0766c	858919	T	C	3	197	missense_variant	MODERATE	cyp123	1154	His385Arg	Intermediary metabolism and respiration	total-L6
Rv0766c	858960	G	A	2	197	synonymous_variant	LOW	cyp123	1113	Ile371Ile	Intermediary metabolism and respiration	total-L6
Rv0766c	860034	G	A	2	197	synonymous_variant	LOW	cyp123	39	Asp13Asp	Intermediary metabolism and respiration	total-L6
Rv0767c	860087	G	A	2	197	synonymous_variant	LOW	Rv0767c	624	Ser208Ser	Conserved hypotheticals	total-L6
Rv0767c	860513	C	T	3	197	synonymous_variant	LOW	Rv0767c	198	Thr66Thr	Conserved hypotheticals	total-L6
Rv0767c	860584	G	A	2	197	synonymous_variant	LOW	Rv0767c	127	Leu43Leu	Conserved hypotheticals	total-L6
Rv0761c	860744	C	A	2	197	upstream_gene_variant	MODIFIER	adhB	-4918	****	Intermediary metabolism and respiration	total-L6
Rv0768	861104	C	T	2	197	missense_variant	MODERATE	aldA	193	Arg65Cys	Intermediary metabolism and respiration	total-L6
Rv0768	861151	A	G	3	197	synonymous_variant	LOW	aldA	240	Ala80Ala	Intermediary metabolism and respiration	total-L6
Rv0768	861202	C	G	3	197	synonymous_variant	LOW	aldA	291	Gly97Gly	Intermediary metabolism and respiration	total-L6
Rv0769	862664	C	T	197	197	synonymous_variant	LOW	Rv0769	253	Leu85Leu	Intermediary metabolism and respiration	core-L6
Rv0769	862735	C	T	2	197	synonymous_variant	LOW	Rv0769	324	Tyr108Tyr	Intermediary metabolism and respiration	total-L6
Rv0770	863270	G	A	47	197	synonymous_variant	LOW	Rv0770	15	Pro5Pro	Intermediary metabolism and respiration	total-L6
Rv0772	864618	C	A	5	197	synonymous_variant	LOW	purD	33	Arg11Arg	Intermediary metabolism and respiration	total-L6
Rv0772	865006	G	A	9	197	missense_variant	MODERATE	purD	421	Gly141Ser	Intermediary metabolism and respiration	total-L6
Rv0772	865190	T	G	3	197	missense_variant	MODERATE	purD	605	Val202Gly	Intermediary metabolism and respiration	total-L6
Rv0773c	865914	C	T	2	197	synonymous_variant	LOW	ggtA	1476	Arg492Arg	Intermediary metabolism and respiration	total-L6
Rv0773c	866448	C	T	130	197	synonymous_variant	LOW	ggtA	942	Thr314Thr	Intermediary metabolism and respiration	total-L6
Rv0774c	867599	G	A	3	197	synonymous_variant	LOW	Rv0774c	753	Cys251Cys	Cell wall and cell processes	total-L6
Rv0774c	867745	T	C	130	197	missense_variant	MODERATE	Rv0774c	607	Thr203Ala	Cell wall and cell processes	total-L6
Rv0774c	867801	C	T	3	197	stop_gained	HIGH	Rv0774c	551	Trp184*	Cell wall and cell processes	total-L6
Rv0773c	869887	C	A	66	197	upstream_gene_variant	MODIFIER	ggtA	-2498	****	Intermediary metabolism and respiration	total-L6
Rv0777	870310	C	G	31	197	synonymous_variant	LOW	purB	303	Arg101Arg	Intermediary metabolism and respiration	total-L6
Rv0778	872253	C	T	4	197	stop_gained	HIGH	cyp126	823	Gln275*	Intermediary metabolism and respiration	total-L6
Rv0779c	872716	C	T	2	197	missense_variant	MODERATE	Rv0779c	577	Ala193Thr	Cell wall and cell processes	total-L6
Rv0780	874071	C	T	2	197	synonymous_variant	LOW	purC	729	Val243Val	Intermediary metabolism and respiration	total-L6
Rv0780	874119	T	A	31	197	missense_variant	MODERATE	purC	777	Asp259Glu	Intermediary metabolism and respiration	total-L6
Rv0782	875454	C	T	2	197	synonymous_variant	LOW	ptrBb	723	Thr241Thr	Intermediary metabolism and respiration	total-L6
Rv0782	875587	C	T	2	197	missense_variant	MODERATE	ptrBb	856	Arg286Trp	Intermediary metabolism and respiration	total-L6
Rv0782	875904	T	C	2	197	synonymous_variant	LOW	ptrBb	1173	Gly391Gly	Intermediary metabolism and respiration	total-L6
Rv0783c	876840	C	G	2	197	missense_variant	MODERATE	emrB	1601	Arg534Thr	Cell wall and cell processes	total-L6
Rv0783c	878051	G	A	8	197	synonymous_variant	LOW	emrB	390	Asn130Asn	Cell wall and cell processes	total-L6
Rv0785	879848	T	A	67	197	missense_variant	MODERATE	Rv0785	509	Ile170Lys	Conserved hypotheticals	core-L6.3
Rv0787	881844	C	T	3	197	missense_variant	MODERATE	Rv0787	386	Pro129Leu	Conserved hypotheticals	total-L6
Rv0788	882900	G	A	4	197	synonymous_variant	LOW	purQ	141	Val47Val	Intermediary metabolism and respiration	total-L6
Rv0788	882958	G	A	2	197	missense_variant	MODERATE	purQ	199	Ala67Thr	Intermediary metabolism and respiration	total-L6
Rv0788	883398	G	A	3	197	synonymous_variant	LOW	purQ	639	Leu213Leu	Intermediary metabolism and respiration	total-L6
Rv0783c	883436	G	T	2	197	upstream_gene_variant	MODIFIER	emrB	-4996	****	Cell wall and cell processes	total-L6
Rv0790c	884213	C	G	2	197	synonymous_variant	LOW	Rv0790c	588	Ala196Ala	Conserved hypotheticals	total-L6
Rv0790c	884323	C	T	2	197	missense_variant	MODERATE	Rv0790c	478	Ala160Thr	Conserved hypotheticals	total-L6
Rv0790c	884776	C	T	2	197	missense_variant	MODERATE	Rv0790c	25	Gly9Ser	Conserved hypotheticals	total-L6
Rv0791c	885008	T	C	2	197	missense_variant	MODERATE	Rv0791c	833	Glu278Gly	Conserved hypotheticals	total-L6
Rv0791c	885032	G	A	55	197	missense_variant	MODERATE	Rv0791c	809	Ala270Val	Conserved hypotheticals	total-L6
Rv0791c	885432	G	A	2	197	missense_variant	MODERATE	Rv0791c	409	Arg137Cys	Conserved hypotheticals	total-L6
Rv0791c	885634	G	A	9	197	synonymous_variant	LOW	Rv0791c	207	Ser69Ser	Conserved hypotheticals	total-L6
Rv0792c	886101	C	G	2	197	missense_variant	MODERATE	Rv0792c	546	Trp182Cys	Regulatory proteins	total-L6
Rv0792c	886154	C	T	2	196	missense_variant	MODERATE	Rv0792c	493	Val165Ile	Regulatory proteins	total-L6
Rv0792c	886161	G	A	2	196	synonymous_variant	LOW	Rv0792c	486	Gly162Gly	Regulatory proteins	total-L6
Rv0792c	886178	G	T	196	196	missense_variant	MODERATE	Rv0792c	469	Leu157Ile	Regulatory proteins	total-L6
Rv0792c	886286	C	A	2	196	stop_gained	HIGH	Rv0792c	361	Gly121*	Regulatory proteins	total-L6
Rv0792c	886294	T	C	2	196	missense_variant	MODERATE	Rv0792c	353	His118Arg	Regulatory proteins	total-L6
Rv0794c	887796	C	A	2	197	stop_gained	HIGH	Rv0794c	841	Glu281*	Intermediary metabolism and respiration	total-L6
Rv0789c	888704	G	C	6	197	upstream_gene_variant	MODIFIER	Rv0789c	-4654	****	Conserved hypotheticals	total-L6
Rv0789c	888755	A	C	7	197	upstream_gene_variant	MODIFIER	Rv0789c	-4705	****	Conserved hypotheticals	total-L6
Rv0789c	888761	A	G	4	197	upstream_gene_variant	MODIFIER	Rv0789c	-4711	****	Conserved hypotheticals	total-L6
Rv0789c	888762	T	C	4	197	upstream_gene_variant	MODIFIER	Rv0789c	-4712	****	Conserved hypotheticals	total-L6
Rv0789c	888854	C	T	19	195	upstream_gene_variant	MODIFIER	Rv0789c	-4804	****	Conserved hypotheticals	total-L6
Rv0798c	891898	G	A	2	197	synonymous_variant	LOW	cfp29	372	Ser124Ser	Virulence, detoxification, adaptation	total-L6
Rv0800	894169	A	G	6	197	synonymous_variant	LOW	pepC	852	Glu284Glu	Intermediary metabolism and respiration	total-L6
Rv0802c	895161	C	G	2	197	synonymous_variant	LOW	Rv0802c	468	Ala156Ala	Intermediary metabolism and respiration	total-L6
Rv0802c	895563	G	A	55	197	synonymous_variant	LOW	Rv0802c	66	Pro22Pro	Intermediary metabolism and respiration	total-L6
Rv0803	896355	C	T	2	197	missense_variant	MODERATE	purL	536	Thr179Ile	Intermediary metabolism and respiration	total-L6
Rv0803	896392	G	A	2	197	synonymous_variant	LOW	purL	573	Val191Val	Intermediary metabolism and respiration	total-L6
Rv0804	898137	C	T	6	197	synonymous_variant	LOW	Rv0804	57	Val19Val	Conserved hypotheticals	total-L6
Rv0804	898355	C	T	3	197	missense_variant	MODERATE	Rv0804	275	Ala92Val	Conserved hypotheticals	total-L6
Rv0806c	899804	C	T	2	197	synonymous_variant	LOW	cpsY	1527	Glu509Glu	Cell wall and cell processes	total-L6
Rv0806c	900065	G	T	197	197	synonymous_variant	LOW	cpsY	1266	Thr422Thr	Cell wall and cell processes	core-L6
Rv0806c	901185	C	T	3	197	missense_variant	MODERATE	cpsY	146	Arg49Gln	Cell wall and cell processes	total-L6
Rv0806c	901327	G	C	197	197	missense_variant	MODERATE	cpsY	4	Pro2Ala	Cell wall and cell processes	core-L6
Rv0807	901755	C	T	13	197	missense_variant	MODERATE	Rv0807	121	Arg41Trp	Conserved hypotheticals	total-L6
Rv0808	903226	C	T	9	197	synonymous_variant	LOW	purF	1116	Leu372Leu	Intermediary metabolism and respiration	total-L6
Rv0809	904816	C	T	2	197	synonymous_variant	LOW	purM	1092	Phe364Phe	Intermediary metabolism and respiration	total-L6
Rv0811c	905346	G	A	2	197	missense_variant	MODERATE	Rv0811c	995	Thr332Ile	Conserved hypotheticals	total-L6
Rv0812	907046	G	A	2	197	synonymous_variant	LOW	Rv0812	624	Pro208Pro	Intermediary metabolism and respiration	total-L6
Rv0815c	909105	G	A	4	197	missense_variant	MODERATE	cysA2	214	Arg72Cys	Intermediary metabolism and respiration	total-L6
Rv0818	911517	C	T	2	197	synonymous_variant	LOW	Rv0818	546	Asp182Asp	Regulatory proteins	total-L6
Rv0820	912767	C	T	2	197	synonymous_variant	LOW	phoT	42	Tyr14Tyr	Cell wall and cell processes	total-L6
Rv0822c	914478	C	T	22	197	missense_variant	MODERATE	Rv0822c	1834	Ala612Thr	Conserved hypotheticals	total-L6
Rv0822c	916212	C	G	2	197	missense_variant	MODERATE	Rv0822c	100	Val34Leu	Conserved hypotheticals	total-L6
Rv0822c	916255	G	A	2	197	synonymous_variant	LOW	Rv0822c	57	Pro19Pro	Conserved hypotheticals	total-L6
Rv0821c	916350	G	A	197	197	upstream_gene_variant	MODIFIER	phoY2	-2151	****	Cell wall and cell processes	core-L6
Rv0823c	916714	G	T	197	197	synonymous_variant	LOW	Rv0823c	933	Leu311Leu	Regulatory proteins	core-L6
Rv0823c	917211	C	A	4	197	missense_variant	MODERATE	Rv0823c	436	Ala146Ser	Regulatory proteins	total-L6
Rv0823c	917259	C	A	197	197	missense_variant	MODERATE	Rv0823c	388	Gly130Cys	Regulatory proteins	core-L6
Rv0824c	917900	T	C	4	197	missense_variant	MODERATE	desA1	851	Lys284Arg	Lipid metabolism	total-L6
Rv0824c	917912	C	G	2	197	missense_variant	MODERATE	desA1	839	Gly280Ala	Lipid metabolism	total-L6
Rv0824c	918017	A	G	6	197	missense_variant	MODERATE	desA1	734	Val245Ala	Lipid metabolism	total-L6
Rv0824c	918226	G	T	2	197	synonymous_variant	LOW	desA1	525	Arg175Arg	Lipid metabolism	total-L6
Rv0824c	918502	G	A	2	197	synonymous_variant	LOW	desA1	249	His83His	Lipid metabolism	total-L6
Rv0824c	918646	G	A	15	197	synonymous_variant	LOW	desA1	105	His35His	Lipid metabolism	total-L6
Rv0825c	919382	A	G	130	197	missense_variant	MODERATE	Rv0825c	172	Phe58Leu	Conserved hypotheticals	total-L6
Rv0825c	919384	T	C	130	197	missense_variant	MODERATE	Rv0825c	170	Tyr57Cys	Conserved hypotheticals	total-L6
Rv0826	920189	G	T	2	197	missense_variant	MODERATE	Rv0826	556	Val186Phe	Conserved hypotheticals	total-L6
Rv0826	920297	T	G	3	197	missense_variant	MODERATE	Rv0826	664	Phe222Val	Conserved hypotheticals	total-L6
Rv0826	920333	C	T	197	197	missense_variant	MODERATE	Rv0826	700	Pro234Ser	Conserved hypotheticals	core-L6
Rv0826	920411	T	G	2	197	missense_variant	MODERATE	Rv0826	778	Trp260Gly	Conserved hypotheticals	total-L6
Rv0828c	921248	C	T	15	197	synonymous_variant	LOW	Rv0828c	366	Arg122Arg	Intermediary metabolism and respiration	total-L6
Rv0830	922528	C	T	2	197	synonymous_variant	LOW	Rv0830	559	Leu187Leu	Lipid metabolism	total-L6
Rv0835	931248	T	C	100	197	missense_variant	MODERATE	lpqQ	296	Phe99Ser	Cell wall and cell processes	core-L6.1
Rv0835	931266	A	G	2	197	missense_variant	MODERATE	lpqQ	314	His105Arg	Cell wall and cell processes	total-L6
Rv0836c	932649	G	A	2	197	missense_variant	MODERATE	Rv0836c	284	Ala95Val	Conserved hypotheticals	total-L6
Rv0837c	933257	C	T	2	197	missense_variant	MODERATE	Rv0837c	775	Glu259Lys	Conserved hypotheticals	total-L6
Rv0837c	933346	C	T	8	197	missense_variant	MODERATE	Rv0837c	686	Ser229Asn	Conserved hypotheticals	total-L6
Rv0838	934815	C	T	3	197	synonymous_variant	LOW	lpqR	96	Ser32Ser	Cell wall and cell processes	total-L6
Rv0838	935390	T	C	3	197	missense_variant	MODERATE	lpqR	671	Met224Thr	Cell wall and cell processes	total-L6
Rv0836c	935575	C	T	2	197	upstream_gene_variant	MODIFIER	Rv0836c	-2643	****	Conserved hypotheticals	total-L6
Rv0839	935659	A	G	3	197	missense_variant	MODERATE	Rv0839	83	Asn28Ser	Conserved hypotheticals	total-L6
Rv0839	935744	C	A	2	197	missense_variant	MODERATE	Rv0839	168	Asp56Glu	Conserved hypotheticals	total-L6
Rv0841	937614	C	A	197	197	missense_variant	MODERATE	Rv0841	22	His8Asn	Cell wall and cell processes	core-L6
Rv0842	938710	C	T	2	197	missense_variant	MODERATE	Rv0842	599	Pro200Leu	Cell wall and cell processes	total-L6
Rv0842	938801	C	G	5	197	synonymous_variant	LOW	Rv0842	690	Arg230Arg	Cell wall and cell processes	total-L6
Rv0842	939050	G	T	47	197	synonymous_variant	LOW	Rv0842	939	Ala313Ala	Cell wall and cell processes	total-L6
Rv0844c	940605	A	G	2	197	missense_variant	MODERATE	narL	502	Cys168Arg	Regulatory proteins	total-L6
Rv0844c	940732	G	T	2	197	stop_gained	HIGH	narL	375	Cys125*	Regulatory proteins	total-L6
Rv0844c	940974	C	T	2	197	missense_variant	MODERATE	narL	133	Ala45Thr	Regulatory proteins	total-L6
Rv0844c	941054	G	A	197	197	missense_variant	MODERATE	narL	53	Pro18Leu	Regulatory proteins	core-L6
Rv0845	941316	G	T	4	197	missense_variant	MODERATE	Rv0845	127	Ala43Ser	Regulatory proteins	total-L6
Rv0845	941694	C	T	2	197	synonymous_variant	LOW	Rv0845	505	Leu169Leu	Regulatory proteins	total-L6
Rv0845	942102	C	T	2	197	stop_gained	HIGH	Rv0845	913	Gln305*	Regulatory proteins	total-L6
Rv0846c	942802	G	A	3	197	synonymous_variant	LOW	Rv0846c	1393	Leu465Leu	Intermediary metabolism and respiration	total-L6
Rv0846c	943228	C	T	2	197	missense_variant	MODERATE	Rv0846c	967	Val323Met	Intermediary metabolism and respiration	total-L6
Rv0846c	943562	G	A	2	197	synonymous_variant	LOW	Rv0846c	633	Gly211Gly	Intermediary metabolism and respiration	total-L6
Rv0846c	943940	C	T	3	197	synonymous_variant	LOW	Rv0846c	255	Thr85Thr	Intermediary metabolism and respiration	total-L6
Rv0847	944497	C	A	2	197	missense_variant	MODERATE	lpqS	155	Thr52Asn	Cell wall and cell processes	total-L6
Rv0847	944725	C	T	197	197	missense_variant	MODERATE	lpqS	383	Ala128Val	Cell wall and cell processes	core-L6
Rv0848	945360	C	T	3	197	synonymous_variant	LOW	cysK2	423	His141His	Intermediary metabolism and respiration	total-L6
Rv0848	945481	T	C	5	197	synonymous_variant	LOW	cysK2	544	Leu182Leu	Intermediary metabolism and respiration	total-L6
Rv0848	945579	G	A	2	197	synonymous_variant	LOW	cysK2	642	Arg214Arg	Intermediary metabolism and respiration	total-L6
Rv0848	945772	G	T	6	197	missense_variant	MODERATE	cysK2	835	Ala279Ser	Intermediary metabolism and respiration	total-L6
Rv0848	946006	C	T	2	197	stop_gained	HIGH	cysK2	1069	Arg357*	Intermediary metabolism and respiration	total-L6
Rv0849	946185	G	A	6	197	missense_variant	MODERATE	Rv0849	130	Gly44Arg	Cell wall and cell processes	total-L6
Rv0849	946256	G	T	2	197	synonymous_variant	LOW	Rv0849	201	Val67Val	Cell wall and cell processes	total-L6
Rv0849	947031	G	T	5	197	missense_variant	MODERATE	Rv0849	976	Ala326Ser	Cell wall and cell processes	total-L6
Rv0851c	947740	G	A	3	197	synonymous_variant	LOW	Rv0851c	729	Tyr243Tyr	Intermediary metabolism and respiration	total-L6
Rv0852	948811	G	A	2	197	missense_variant	MODERATE	fadD16	253	Asp85Asn	Lipid metabolism	total-L6
Rv0853c	949552	C	T	100	197	missense_variant	MODERATE	pdc	1567	Ala523Thr	Intermediary metabolism and respiration	core-L6.1
Rv0854	951320	C	A	2	197	missense_variant	MODERATE	Rv0854	138	Asp46Glu	Conserved hypotheticals	total-L6
Rv0854	951540	G	A	2	197	missense_variant	MODERATE	Rv0854	358	Val120Met	Conserved hypotheticals	total-L6
Rv0854	951567	A	G	46	197	missense_variant	MODERATE	Rv0854	385	Ile129Val	Conserved hypotheticals	total-L6
Rv0854	951568	T	C	46	197	missense_variant	MODERATE	Rv0854	386	Ile129Thr	Conserved hypotheticals	total-L6
Rv0855	952303	G	A	2	197	synonymous_variant	LOW	far	672	Pro224Pro	Lipid metabolism	total-L6
Rv0855	952542	T	G	4	197	missense_variant	MODERATE	far	911	Leu304Arg	Lipid metabolism	total-L6
Rv0856	952839	A	C	6	197	synonymous_variant	LOW	Rv0856	15	Ala5Ala	Conserved hypotheticals	total-L6
Rv0856	953065	G	A	2	197	missense_variant	MODERATE	Rv0856	241	Gly81Ser	Conserved hypotheticals	total-L6
Rv0856	953218	G	A	3	197	missense_variant	MODERATE	Rv0856	394	Ala132Thr	Conserved hypotheticals	total-L6
Rv0857	953279	T	G	2	197	missense_variant	MODERATE	Rv0857	23	Val8Gly	Conserved hypotheticals	total-L6
Rv0858c	954075	G	A	3	197	synonymous_variant	LOW	dapC	846	Ala282Ala	Intermediary metabolism and respiration	total-L6
Rv0859	955256	A	G	4	197	synonymous_variant	LOW	fadA	180	Ser60Ser	Lipid metabolism	total-L6
Rv0859	955975	T	G	30	197	missense_variant	MODERATE	fadA	899	Leu300Arg	Lipid metabolism	core-L6.2
Rv0859	956247	G	A	2	197	missense_variant	MODERATE	fadA	1171	Gly391Arg	Lipid metabolism	total-L6
Rv0861c	959369	C	T	197	197	synonymous_variant	LOW	ercc3	783	Ser261Ser	Information pathways	core-L6
Rv0862c	960466	T	C	2	197	missense_variant	MODERATE	Rv0862c	2147	Gln716Arg	Conserved hypotheticals	total-L6
Rv0862c	960652	C	T	55	197	missense_variant	MODERATE	Rv0862c	1961	Arg654Gln	Conserved hypotheticals	total-L6
Rv0862c	960853	A	G	7	197	missense_variant	MODERATE	Rv0862c	1760	Val587Ala	Conserved hypotheticals	total-L6
Rv0862c	961623	A	G	4	197	synonymous_variant	LOW	Rv0862c	990	Asp330Asp	Conserved hypotheticals	total-L6
Rv0862c	962133	G	T	197	197	missense_variant	MODERATE	Rv0862c	480	Asp160Glu	Conserved hypotheticals	core-L6
Rv0862c	962524	G	A	3	197	missense_variant	MODERATE	Rv0862c	89	Pro30Leu	Conserved hypotheticals	total-L6
Rv0864	963288	C	G	2	197	synonymous_variant	LOW	moaC2	399	Leu133Leu	Intermediary metabolism and respiration	total-L6
Rv0865	963512	G	T	3	197	missense_variant	MODERATE	mog	123	Gln41His	Intermediary metabolism and respiration	total-L6
Rv0867c	964929	C	T	2	197	missense_variant	MODERATE	rpfA	607	Ala203Thr	Cell wall and cell processes	total-L6
Rv0862c	965798	G	A	6	197	upstream_gene_variant	MODIFIER	Rv0862c	-3186	****	Conserved hypotheticals	total-L6
Rv0868c	966009	C	T	2	197	missense_variant	MODERATE	moaD2	253	Val85Ile	Intermediary metabolism and respiration	total-L6
Rv0869c	967073	A	G	30	197	missense_variant	MODERATE	moaA2	275	Val92Ala	Intermediary metabolism and respiration	core-L6.2
Rv0871	968249	A	G	6	197	missense_variant	MODERATE	cspB	352	Thr118Ala	Virulence, detoxification, adaptation	total-L6
Rv0867c	970255	C	T	2	197	upstream_gene_variant	MODIFIER	rpfA	-4720	****	Cell wall and cell processes	total-L6
Rv0867c	970336	C	T	2	197	upstream_gene_variant	MODIFIER	rpfA	-4801	****	Cell wall and cell processes	total-L6
Rv0867c	970464	G	A	2	197	upstream_gene_variant	MODIFIER	rpfA	-4929	****	Cell wall and cell processes	total-L6
Rv0873	970849	C	T	2	197	synonymous_variant	LOW	fadE10	345	Asn115Asn	Lipid metabolism	total-L6
Rv0873	971583	A	G	3	197	missense_variant	MODERATE	fadE10	1079	Asp360Gly	Lipid metabolism	total-L6
Rv0873	971812	G	A	3	197	synonymous_variant	LOW	fadE10	1308	Ala436Ala	Lipid metabolism	total-L6
Rv0873	972083	T	C	5	197	missense_variant	MODERATE	fadE10	1579	Phe527Leu	Lipid metabolism	total-L6
Rv0873	972197	C	T	2	197	synonymous_variant	LOW	fadE10	1693	Leu565Leu	Lipid metabolism	total-L6
Rv0870c	972484	C	T	197	197	upstream_gene_variant	MODIFIER	Rv0870c	-4751	****	Cell wall and cell processes	core-L6
Rv0876c	974710	C	T	4	197	missense_variant	MODERATE	Rv0876c	1228	Val410Met	Cell wall and cell processes	total-L6
Rv0876c	975116	C	A	4	197	missense_variant	MODERATE	Rv0876c	822	Gln274His	Cell wall and cell processes	total-L6
Rv0876c	975767	G	A	2	197	synonymous_variant	LOW	Rv0876c	171	Arg57Arg	Cell wall and cell processes	total-L6
Rv0876c	975915	C	G	197	197	missense_variant	MODERATE	Rv0876c	23	Arg8Pro	Cell wall and cell processes	core-L6
Rv0874c	976060	C	T	2	197	upstream_gene_variant	MODIFIER	Rv0874c	-2354	****	Conserved hypotheticals	total-L6
Rv0875c	978907	G	A	2	197	upstream_gene_variant	MODIFIER	Rv0875c	-4613	****	Cell wall and cell processes	total-L6
Rv0881	979954	C	G	2	197	missense_variant	MODERATE	Rv0881	593	Thr198Arg	Intermediary metabolism and respiration	total-L6
Rv0882	980370	T	G	2	197	missense_variant	MODERATE	Rv0882	146	Ile49Ser	Cell wall and cell processes	total-L6
Rv0884c	981667	G	T	2	197	synonymous_variant	LOW	serC	888	Pro296Pro	Intermediary metabolism and respiration	total-L6
Rv0884c	982363	G	T	197	197	synonymous_variant	LOW	serC	192	Gly64Gly	Intermediary metabolism and respiration	core-L6
Rv0886	984962	G	T	2	197	missense_variant	MODERATE	fprB	1160	Arg387Leu	Intermediary metabolism and respiration	total-L6
Rv0886	985348	C	T	2	197	missense_variant	MODERATE	fprB	1546	Arg516Trp	Intermediary metabolism and respiration	total-L6
Rv0886	985460	C	T	3	197	missense_variant	MODERATE	fprB	1658	Pro553Leu	Intermediary metabolism and respiration	total-L6
Rv0884c	986388	C	G	9	197	upstream_gene_variant	MODIFIER	serC	-3834	****	Intermediary metabolism and respiration	total-L6
Rv0884c	986540	A	G	2	197	upstream_gene_variant	MODIFIER	serC	-3986	****	Intermediary metabolism and respiration	total-L6
Rv0884c	986601	G	A	2	197	upstream_gene_variant	MODIFIER	serC	-4047	****	Intermediary metabolism and respiration	total-L6
Rv0884c	986944	C	T	3	197	upstream_gene_variant	MODIFIER	serC	-4390	****	Intermediary metabolism and respiration	total-L6
Rv0888	988043	T	C	197	197	missense_variant	MODERATE	Rv0888	811	Tyr271His	Cell wall and cell processes	core-L6
Rv0888	988243	C	T	8	197	synonymous_variant	LOW	Rv0888	1011	Ser337Ser	Cell wall and cell processes	total-L6
Rv0888	988341	C	T	4	197	missense_variant	MODERATE	Rv0888	1109	Ala370Val	Cell wall and cell processes	total-L6
Rv0888	988445	G	T	8	197	missense_variant	MODERATE	Rv0888	1213	Val405Phe	Cell wall and cell processes	total-L6
Rv0888	988457	A	G	2	197	missense_variant	MODERATE	Rv0888	1225	Thr409Ala	Cell wall and cell processes	total-L6
Rv0889c	989357	A	G	2	197	missense_variant	MODERATE	citA	505	Tyr169His	Intermediary metabolism and respiration	total-L6
Rv0889c	989434	C	T	2	197	missense_variant	MODERATE	citA	428	Cys143Tyr	Intermediary metabolism and respiration	total-L6
Rv0889c	989836	A	C	2	197	missense_variant	MODERATE	citA	26	Val9Gly	Intermediary metabolism and respiration	total-L6
Rv0890c	990267	C	T	2	197	missense_variant	MODERATE	Rv0890c	2330	Arg777His	Regulatory proteins	total-L6
Rv0890c	990657	A	C	2	197	missense_variant	MODERATE	Rv0890c	1940	Val647Gly	Regulatory proteins	total-L6
Rv0890c	991451	G	C	9	197	missense_variant	MODERATE	Rv0890c	1146	His382Gln	Regulatory proteins	total-L6
Rv0890c	991515	C	T	4	197	missense_variant	MODERATE	Rv0890c	1082	Gly361Asp	Regulatory proteins	total-L6
Rv0890c	991534	C	T	97	197	missense_variant	MODERATE	Rv0890c	1063	Ala355Thr	Regulatory proteins	core-L6.1
Rv0890c	991699	A	G	2	197	missense_variant	MODERATE	Rv0890c	898	Tyr300His	Regulatory proteins	total-L6
Rv0891c	992976	A	G	6	197	synonymous_variant	LOW	Rv0891c	480	Asp160Asp	Regulatory proteins	total-L6
Rv0891c	993214	T	G	2	197	missense_variant	MODERATE	Rv0891c	242	Asp81Ala	Regulatory proteins	total-L6
Rv0892	994678	C	G	197	197	missense_variant	MODERATE	Rv0892	826	Leu276Val	Intermediary metabolism and respiration	core-L6
Rv0892	995132	C	A	10	197	missense_variant	MODERATE	Rv0892	1280	Ala427Glu	Intermediary metabolism and respiration	total-L6
Rv0892	995134	T	C	2	197	missense_variant	MODERATE	Rv0892	1282	Tyr428His	Intermediary metabolism and respiration	total-L6
Rv0893c	996284	C	T	197	197	synonymous_variant	LOW	Rv0893c	12	Glu4Glu	Lipid metabolism	core-L6
Rv0894	996631	T	C	10	197	synonymous_variant	LOW	Rv0894	108	Thr36Thr	Regulatory proteins	total-L6
Rv0894	997277	C	A	67	197	missense_variant	MODERATE	Rv0894	754	Leu252Ile	Regulatory proteins	core-L6.3
Rv0895	997898	C	T	2	197	synonymous_variant	LOW	Rv0895	117	Phe39Phe	Lipid metabolism	total-L6
Rv0895	998192	C	A	2	197	synonymous_variant	LOW	Rv0895	411	Gly137Gly	Lipid metabolism	total-L6
Rv0895	998333	C	T	3	197	synonymous_variant	LOW	Rv0895	552	Thr184Thr	Lipid metabolism	total-L6
Rv0895	998764	G	A	2	197	missense_variant	MODERATE	Rv0895	983	Arg328His	Lipid metabolism	total-L6
Rv0895	998891	C	T	3	197	synonymous_variant	LOW	Rv0895	1110	Arg370Arg	Lipid metabolism	total-L6
Rv0893c	999382	C	T	67	197	upstream_gene_variant	MODIFIER	Rv0893c	-3087	****	Lipid metabolism	core-L6.3
Rv0893c	999435	G	A	4	197	upstream_gene_variant	MODIFIER	Rv0893c	-3140	****	Lipid metabolism	total-L6
Rv0896	999492	C	A	3	197	synonymous_variant	LOW	gltA2	21	Thr7Thr	Intermediary metabolism and respiration	total-L6
Rv0896	1000263	T	G	6	197	synonymous_variant	LOW	gltA2	792	Gly264Gly	Intermediary metabolism and respiration	total-L6
Rv0896	1000683	C	T	2	197	synonymous_variant	LOW	gltA2	1212	Asp404Asp	Intermediary metabolism and respiration	total-L6
Rv0896	1000732	A	G	197	197	missense_variant	MODERATE	gltA2	1261	Thr421Ala	Intermediary metabolism and respiration	core-L6
Rv0897c	1001230	G	C	8	197	missense_variant	MODERATE	Rv0897c	1186	Leu396Val	Intermediary metabolism and respiration	total-L6
Rv0897c	1001305	A	C	67	197	missense_variant	MODERATE	Rv0897c	1111	Cys371Gly	Intermediary metabolism and respiration	core-L6.3
Rv0897c	1001420	G	A	4	197	synonymous_variant	LOW	Rv0897c	996	Asp332Asp	Intermediary metabolism and respiration	total-L6
Rv0897c	1002167	C	T	3	197	synonymous_variant	LOW	Rv0897c	249	Leu83Leu	Intermediary metabolism and respiration	total-L6
Rv0897c	1002219	A	G	2	197	missense_variant	MODERATE	Rv0897c	197	Val66Ala	Intermediary metabolism and respiration	total-L6
Rv0899	1003218	C	T	4	197	missense_variant	MODERATE	ompA	407	Ser136Leu	Cell wall and cell processes	total-L6
Rv0899	1003239	C	G	3	197	missense_variant	MODERATE	ompA	428	Thr143Ser	Cell wall and cell processes	total-L6
Rv0899	1003383	A	G	6	197	missense_variant	MODERATE	ompA	572	Asn191Ser	Cell wall and cell processes	total-L6
Rv0901	1004150	C	A	3	197	missense_variant	MODERATE	Rv0901	194	Pro65Gln	Cell wall and cell processes	total-L6
Rv0897c	1004498	G	A	2	197	upstream_gene_variant	MODIFIER	Rv0897c	-2083	****	Intermediary metabolism and respiration	total-L6
Rv0902c	1005393	A	G	2	197	missense_variant	MODERATE	prrB	449	Val150Ala	Regulatory proteins	total-L6
Rv0902c	1005474	G	C	2	197	missense_variant	MODERATE	prrB	368	Pro123Arg	Regulatory proteins	total-L6
Rv0902c	1005511	G	A	6	197	missense_variant	MODERATE	prrB	331	Arg111Cys	Regulatory proteins	total-L6
Rv0902c	1005650	C	A	2	197	synonymous_variant	LOW	prrB	192	Val64Val	Regulatory proteins	total-L6
Rv0903c	1005954	C	T	2	197	synonymous_variant	LOW	prrA	609	Val203Val	Regulatory proteins	total-L6
Rv0904c	1007461	C	G	4	197	synonymous_variant	LOW	accD3	720	Val240Val	Lipid metabolism	total-L6
Rv0904c	1007708	C	T	197	197	missense_variant	MODERATE	accD3	473	Gly158Glu	Lipid metabolism	core-L6
Rv0904c	1007928	G	A	2	197	missense_variant	MODERATE	accD3	253	Arg85Trp	Lipid metabolism	total-L6
Rv0904c	1008113	T	C	100	197	missense_variant	MODERATE	accD3	68	Asp23Gly	Lipid metabolism	core-L6.1
Rv0906	1009021	C	T	2	197	synonymous_variant	LOW	Rv0906	78	His26His	Conserved hypotheticals	total-L6
Rv0906	1009340	C	T	2	197	missense_variant	MODERATE	Rv0906	397	Arg133Trp	Conserved hypotheticals	total-L6
Rv0906	1009957	G	A	197	197	synonymous_variant	LOW	Rv0906	1014	Leu338Leu	Conserved hypotheticals	core-L6
Rv0907	1010513	C	T	5	197	synonymous_variant	LOW	Rv0907	378	Gly126Gly	Cell wall and cell processes	total-L6
Rv0908	1011868	G	T	16	197	synonymous_variant	LOW	ctpE	138	Thr46Thr	Cell wall and cell processes	total-L6
Rv0908	1012822	C	T	2	197	synonymous_variant	LOW	ctpE	1092	Asn364Asn	Cell wall and cell processes	total-L6
Rv0908	1013617	G	A	3	197	synonymous_variant	LOW	ctpE	1887	Pro629Pro	Cell wall and cell processes	total-L6
Rv0908	1013635	C	T	197	197	synonymous_variant	LOW	ctpE	1905	Vacore-L635Val	Cell wall and cell processes	core-L6
Rv0908	1014086	A	C	4	197	missense_variant	MODERATE	ctpE	2356	Ser786Arg	Cell wall and cell processes	total-L6
Rv0909	1014178	G	A	2	197	upstream_gene_variant	MODIFIER	Rv0909	-503	****	Conserved hypotheticals	total-L6
Rv0910	1014882	G	A	2	197	missense_variant	MODERATE	Rv0910	17	Gly6Glu	Conserved hypotheticals	total-L6
Rv0910	1015201	C	A	2	197	synonymous_variant	LOW	Rv0910	336	Gly112Gly	Conserved hypotheticals	total-L6
Rv0911	1015374	C	G	3	197	upstream_gene_variant	MODIFIER	Rv0911	-24	****	Conserved hypotheticals	total-L6
Rv0912	1016460	C	G	2	197	synonymous_variant	LOW	Rv0912	225	Arg75Arg	Cell wall and cell processes	total-L6
Rv0908	1016846	G	A	3	197	downstream_gene_variant	MODIFIER	ctpE	*2722	****	Cell wall and cell processes	total-L6
Rv0913c	1017909	G	T	3	197	synonymous_variant	LOW	Rv0913c	817	Arg273Arg	Intermediary metabolism and respiration	total-L6
Rv0913c	1018042	G	A	4	197	synonymous_variant	LOW	Rv0913c	684	Pro228Pro	Intermediary metabolism and respiration	total-L6
Rv0913c	1021904	C	A	2	197	upstream_gene_variant	MODIFIER	Rv0913c	-3179	****	Intermediary metabolism and respiration	total-L6
Rv0917	1022354	C	T	3	197	missense_variant	MODERATE	betP	268	Arg90Cys	Cell wall and cell processes	total-L6
Rv0917	1022501	C	T	6	197	missense_variant	MODERATE	betP	415	Leu139Phe	Cell wall and cell processes	total-L6
Rv0917	1022732	G	A	3	197	missense_variant	MODERATE	betP	646	Val216Ile	Cell wall and cell processes	total-L6
Rv0917	1022741	T	G	2	197	missense_variant	MODERATE	betP	655	Ser219Ala	Cell wall and cell processes	total-L6
Rv0917	1023022	C	T	2	197	synonymous_variant	LOW	betP	936	Phe312Phe	Cell wall and cell processes	total-L6
Rv0918	1024217	C	T	100	197	stop_gained	HIGH	Rv0918	7	Arg3*	Conserved hypotheticals	core-L6.1
Rv0918	1024574	C	T	2	197	missense_variant	MODERATE	Rv0918	364	Leu122Phe	Conserved hypotheticals	total-L6
Rv0919	1024981	G	T	49	197	missense_variant	MODERATE	Rv0919	298	Gly100Cys	Intermediary metabolism and respiration	total-L6
EBG00000313359	1027068	T	C	3	197	upstream_gene_variant	MODIFIER	argT	-1675	****	Unannotated	total-L6
Rv0923c	1030311	G	A	3	197	synonymous_variant	LOW	Rv0923c	267	Thr89Thr	Conserved hypotheticals	total-L6
Rv0923c	1030341	C	T	4	197	synonymous_variant	LOW	Rv0923c	237	Val79Val	Conserved hypotheticals	total-L6
Rv0923c	1030495	C	T	22	197	missense_variant	MODERATE	Rv0923c	83	Gly28Asp	Conserved hypotheticals	total-L6
Rv0924c	1030934	C	T	46	197	missense_variant	MODERATE	mntH	931	Gly311Arg	Cell wall and cell processes	total-L6
Rv0924c	1031354	C	T	2	197	missense_variant	MODERATE	mntH	511	Val171Ile	Cell wall and cell processes	total-L6
Rv0924c	1031604	G	A	3	197	synonymous_variant	LOW	mntH	261	Leu87Leu	Cell wall and cell processes	total-L6
Rv0926c	1033331	C	T	2	197	synonymous_variant	LOW	Rv0926c	456	Leu152Leu	Conserved hypotheticals	total-L6
Rv0927c	1034238	A	G	197	197	synonymous_variant	LOW	Rv0927c	394	Leu132Leu	Intermediary metabolism and respiration	core-L6
Rv0928	1035489	A	C	2	197	missense_variant	MODERATE	pstS3	587	Asn196Thr	Cell wall and cell processes	total-L6
Rv0929	1036079	C	T	2	197	missense_variant	MODERATE	pstC2	52	Pro18Ser	Cell wall and cell processes	total-L6
Rv0929	1036634	C	T	3	197	missense_variant	MODERATE	pstC2	607	Arg203Trp	Cell wall and cell processes	total-L6
Rv0930	1037763	G	A	3	197	synonymous_variant	LOW	pstA1	765	Ser255Ser	Cell wall and cell processes	total-L6
Rv0931c	1038250	G	A	3	197	synonymous_variant	LOW	pknD	1665	Asp555Asp	Regulatory proteins	total-L6
Rv0931c	1039230	C	G	100	197	missense_variant	MODERATE	pknD	685	Asp229His	Regulatory proteins	core-L6.1
Rv0931c	1039601	T	C	2	197	missense_variant	MODERATE	pknD	314	Lys105Arg	Regulatory proteins	total-L6
Rv0931c	1039639	C	T	4	197	missense_variant	MODERATE	pknD	276	Met92Ile	Regulatory proteins	total-L6
Rv0932c	1040302	A	G	5	197	synonymous_variant	LOW	pstS2	747	Phe249Phe	Cell wall and cell processes	total-L6
Rv0932c	1040623	C	G	2	197	synonymous_variant	LOW	pstS2	426	Val142Val	Cell wall and cell processes	total-L6
Rv0932c	1040661	A	G	100	197	missense_variant	MODERATE	pstS2	388	Phe130Leu	Cell wall and cell processes	core-L6.1
Rv0933	1041712	G	A	2	197	stop_gained	HIGH	pstB	449	Trp150*	Cell wall and cell processes	total-L6
Rv0933	1041755	C	T	2	197	synonymous_variant	LOW	pstB	492	Leu164Leu	Cell wall and cell processes	total-L6
Rv0933	1041986	G	C	2	197	synonymous_variant	LOW	pstB	723	Val241Val	Cell wall and cell processes	total-L6
Rv0934	1042417	C	T	2	197	synonymous_variant	LOW	pstS1	303	Asn101Asn	Cell wall and cell processes	total-L6
Rv0934	1043043	C	T	2	197	missense_variant	MODERATE	pstS1	929	Pro310Leu	Cell wall and cell processes	total-L6
Rv0934	1043169	T	C	197	197	missense_variant	MODERATE	pstS1	1055	Val352Ala	Cell wall and cell processes	core-L6
Rv0935	1043908	C	A	5	197	missense_variant	MODERATE	pstC1	610	Leu204Met	Cell wall and cell processes	total-L6
Rv0936	1044394	C	T	2	197	synonymous_variant	LOW	pstA2	78	Arg26Arg	Cell wall and cell processes	total-L6
Rv0936	1045055	C	G	2	197	missense_variant	MODERATE	pstA2	739	Pro247Ala	Cell wall and cell processes	total-L6
Rv0936	1045096	C	T	3	197	synonymous_variant	LOW	pstA2	780	Asn260Asn	Cell wall and cell processes	total-L6
Rv0939	1048984	C	T	2	197	synonymous_variant	LOW	Rv0939	573	Thr191Thr	Intermediary metabolism and respiration	total-L6
Rv0939	1049460	A	T	197	197	missense_variant	MODERATE	Rv0939	1049	Asp350Val	Intermediary metabolism and respiration	core-L6
Rv0943c	1052950	C	T	55	197	missense_variant	MODERATE	Rv0943c	787	Gly263Ser	Intermediary metabolism and respiration	total-L6
Rv0943c	1053173	G	A	4	197	synonymous_variant	LOW	Rv0943c	564	Ala188Ala	Intermediary metabolism and respiration	total-L6
Rv0943c	1053357	T	C	6	197	missense_variant	MODERATE	Rv0943c	380	His127Arg	Intermediary metabolism and respiration	total-L6
Rv0944	1054136	C	T	197	197	synonymous_variant	LOW	Rv0944	372	Thr124Thr	Information pathways	core-L6
Rv0944	1054189	A	C	2	197	missense_variant	MODERATE	Rv0944	425	Gln142Pro	Information pathways	total-L6
Rv0945	1054339	C	A	2	197	synonymous_variant	LOW	Rv0945	93	Gly31Gly	Intermediary metabolism and respiration	total-L6
Rv0945	1054471	G	A	2	197	synonymous_variant	LOW	Rv0945	225	Lys75Lys	Intermediary metabolism and respiration	total-L6
Rv0945	1054756	C	A	47	197	synonymous_variant	LOW	Rv0945	510	Gly170Gly	Intermediary metabolism and respiration	total-L6
Rv0941c	1057143	A	G	2	197	upstream_gene_variant	MODIFIER	Rv0941c	-4826	****	Conserved hypotheticals	total-L6
Rv0943c	1057318	G	T	2	197	upstream_gene_variant	MODIFIER	Rv0943c	-3582	****	Intermediary metabolism and respiration	total-L6
Rv0943c	1057375	C	T	3	197	upstream_gene_variant	MODIFIER	Rv0943c	-3639	****	Intermediary metabolism and respiration	total-L6
Rv0943c	1057410	T	G	2	197	upstream_gene_variant	MODIFIER	Rv0943c	-3674	****	Intermediary metabolism and respiration	total-L6
Rv0949	1058433	T	C	4	197	synonymous_variant	LOW	uvrD1	174	Tyr58Tyr	Information pathways	total-L6
Rv0949	1059348	T	G	4	197	missense_variant	MODERATE	uvrD1	1089	Asp363Glu	Information pathways	total-L6
Rv0949	1059631	A	G	2	197	missense_variant	MODERATE	uvrD1	1372	Asn458Asp	Information pathways	total-L6
Rv0949	1060111	A	G	2	197	missense_variant	MODERATE	uvrD1	1852	Met618Val	Information pathways	total-L6
Rv0950c	1060871	C	T	3	197	missense_variant	MODERATE	Rv0950c	784	Asp262Asn	Conserved hypotheticals	total-L6
Rv0947c	1061745	G	T	3	197	upstream_gene_variant	MODIFIER	Rv0947c	n.-4215	****	Lipid metabolism	total-L6
Rv0951	1061990	G	T	4	197	missense_variant	MODERATE	sucC	27	Lys9Asn	Intermediary metabolism and respiration	total-L6
Rv0951	1062874	G	A	2	197	missense_variant	MODERATE	sucC	911	Gly304Asp	Intermediary metabolism and respiration	total-L6
Rv0952	1063983	G	A	2	197	missense_variant	MODERATE	sucD	844	Gly282Ser	Intermediary metabolism and respiration	total-L6
Rv0953c	1064600	G	A	2	197	synonymous_variant	LOW	Rv0953c	363	Asn121Asn	Intermediary metabolism and respiration	total-L6
Rv0953c	1064686	C	A	67	197	missense_variant	MODERATE	Rv0953c	277	Asp93Tyr	Intermediary metabolism and respiration	core-L6.3
Rv0954	1065384	G	A	2	197	synonymous_variant	LOW	Rv0954	258	Leu86Leu	Cell wall and cell processes	total-L6
Rv0955	1066984	G	A	3	197	missense_variant	MODERATE	Rv0955	907	Val303Met	Cell wall and cell processes	total-L6
Rv0955	1067375	G	A	5	197	missense_variant	MODERATE	Rv0955	1298	Gly433Asp	Cell wall and cell processes	total-L6
Rv0953c	1067506	G	A	2	197	upstream_gene_variant	MODIFIER	Rv0953c	-2544	****	Intermediary metabolism and respiration	total-L6
Rv0956	1067757	T	C	2	197	missense_variant	MODERATE	purN	197	Val66Ala	Intermediary metabolism and respiration	total-L6
Rv0957	1068915	C	T	2	197	synonymous_variant	LOW	purH	711	Gly237Gly	Intermediary metabolism and respiration	total-L6
Rv0957	1069063	C	T	2	197	missense_variant	MODERATE	purH	859	Pro287Ser	Intermediary metabolism and respiration	total-L6
Rv0957	1069146	C	T	197	197	synonymous_variant	LOW	purH	942	Gly314Gly	Intermediary metabolism and respiration	core-L6
Rv0958	1069897	C	T	4	197	synonymous_variant	LOW	Rv0958	15	Asn5Asn	Intermediary metabolism and respiration	total-L6
Rv0958	1069922	C	A	6	197	missense_variant	MODERATE	Rv0958	40	Arg14Ser	Intermediary metabolism and respiration	total-L6
Rv0958	1070054	C	T	2	197	missense_variant	MODERATE	Rv0958	172	Arg58Trp	Intermediary metabolism and respiration	total-L6
Rv0958	1070638	C	G	3	197	stop_gained	HIGH	Rv0958	756	Tyr252*	Intermediary metabolism and respiration	total-L6
Rv0958	1070862	A	G	2	197	missense_variant	MODERATE	Rv0958	980	Asp327Gly	Intermediary metabolism and respiration	total-L6
Rv0959	1071823	C	T	2	197	missense_variant	MODERATE	Rv0959	569	Thr190Ile	Conserved hypotheticals	total-L6
Rv0959	1072452	G	T	2	197	stop_gained	HIGH	Rv0959	1198	Glu400*	Conserved hypotheticals	total-L6
Rv0959	1072741	T	C	4	197	missense_variant	MODERATE	Rv0959	1487	Met496Thr	Conserved hypotheticals	total-L6
Rv0961	1074002	G	T	2	197	upstream_gene_variant	MODIFIER	Rv0961	-72	****	Cell wall and cell processes	total-L6
Rv0963c	1075429	G	A	2	197	synonymous_variant	LOW	Rv0963c	669	Ala223Ala	Conserved hypotheticals	total-L6
Rv0963c	1075774	G	A	2	197	synonymous_variant	LOW	Rv0963c	324	Ala108Ala	Conserved hypotheticals	total-L6
Rv0963c	1075983	C	T	2	197	missense_variant	MODERATE	Rv0963c	115	Ala39Thr	Conserved hypotheticals	total-L6
Rv0964c	1076459	C	G	3	197	missense_variant	MODERATE	Rv0964c	220	Ala74Pro	Conserved hypotheticals	total-L6
Rv0965c	1076922	C	T	3	197	synonymous_variant	LOW	Rv0965c	276	Ala92Ala	Conserved hypotheticals	total-L6
Rv0962c	1077875	G	A	2	197	upstream_gene_variant	MODIFIER	lprP	-2761	****	Cell wall and cell processes	total-L6
Rv0962c	1077917	G	A	67	197	upstream_gene_variant	MODIFIER	lprP	-2803	****	Cell wall and cell processes	core-L6.3
Rv0962c	1078353	G	T	2	197	upstream_gene_variant	MODIFIER	lprP	-3239	****	Cell wall and cell processes	total-L6
Rv0962c	1078378	A	T	2	197	upstream_gene_variant	MODIFIER	lprP	-3264	****	Cell wall and cell processes	total-L6
Rv0969	1079463	C	G	9	197	missense_variant	MODERATE	ctpV	721	Leu241Val	Cell wall and cell processes	total-L6
Rv0969	1079939	C	T	3	197	synonymous_variant	LOW	ctpV	1197	Ala399Ala	Cell wall and cell processes	total-L6
Rv0969	1080366	G	A	6	197	missense_variant	MODERATE	ctpV	1624	Gly542Arg	Cell wall and cell processes	total-L6
Rv0969	1080435	C	A	2	197	missense_variant	MODERATE	ctpV	1693	Gln565Lys	Cell wall and cell processes	total-L6
Rv0969	1080445	G	A	2	197	missense_variant	MODERATE	ctpV	1703	Arg568His	Cell wall and cell processes	total-L6
Rv0969	1080540	G	A	9	197	missense_variant	MODERATE	ctpV	1798	Gly600Ser	Cell wall and cell processes	total-L6
Rv0970	1081282	G	A	2	197	synonymous_variant	LOW	Rv0970	231	Gly77Gly	Cell wall and cell processes	total-L6
Rv0971c	1082015	C	T	2	197	synonymous_variant	LOW	echA7	570	Val190Val	Lipid metabolism	total-L6
Rv0972c	1083282	C	T	2	197	missense_variant	MODERATE	fadE12	469	Val157Ile	Lipid metabolism	total-L6
Rv0973c	1083884	C	T	3	197	missense_variant	MODERATE	accA2	1867	Glu623Lys	Lipid metabolism	total-L6
Rv0973c	1084917	C	T	2	197	synonymous_variant	LOW	accA2	834	Glu278Glu	Lipid metabolism	total-L6
Rv0973c	1085231	G	T	3	197	synonymous_variant	LOW	accA2	520	Arg174Arg	Lipid metabolism	total-L6
Rv0973c	1085609	C	A	4	197	missense_variant	MODERATE	accA2	142	Ala48Ser	Lipid metabolism	total-L6
Rv0974c	1085841	G	A	2	197	missense_variant	MODERATE	accD2	1505	Thr502Ile	Lipid metabolism	total-L6
Rv0974c	1085924	G	A	3	197	synonymous_variant	LOW	accD2	1422	Val474Val	Lipid metabolism	total-L6
Rv0974c	1087015	C	T	3	197	missense_variant	MODERATE	accD2	331	Gly111Ser	Lipid metabolism	total-L6
Rv0975c	1088167	C	T	3	197	synonymous_variant	LOW	fadE13	330	Thr110Thr	Lipid metabolism	total-L6
Rv0976c	1088982	C	G	2	197	synonymous_variant	LOW	Rv0976c	1194	Val398Val	Conserved hypotheticals	total-L6
Rv0976c	1089706	G	A	2	197	missense_variant	MODERATE	Rv0976c	470	Ser157Leu	Conserved hypotheticals	total-L6
Rv0976c	1090133	A	G	67	197	missense_variant	MODERATE	Rv0976c	43	Ser15Pro	Conserved hypotheticals	core-L6.3
Rv0973c	1090263	A	G	42	197	upstream_gene_variant	MODIFIER	accA2	-4513	****	Lipid metabolism	total-L6
Rv0973c	1090271	C	G	2	197	upstream_gene_variant	MODIFIER	accA2	-4521	****	Lipid metabolism	total-L6
Rv0976c	1094375	C	G	178	187	upstream_gene_variant	MODIFIER	Rv0976c	-4200	****	Conserved hypotheticals	total-L6
Rv0979A	1095053	G	T	197	197	missense_variant	MODERATE	rpmF	168	Lys56Asn	Information pathways	core-L6
Rv0983	1099304	C	T	3	197	missense_variant	MODERATE	pepD	239	Pro80Leu	Intermediary metabolism and respiration	total-L6
Rv0983	1099387	A	G	2	197	missense_variant	MODERATE	pepD	322	Thr108Ala	Intermediary metabolism and respiration	total-L6
Rv0983	1099617	C	T	2	197	synonymous_variant	LOW	pepD	552	Ile184Ile	Intermediary metabolism and respiration	total-L6
Rv0986	1102011	A	G	3	197	missense_variant	MODERATE	Rv0986	209	Asn70Ser	Cell wall and cell processes	total-L6
Rv0986	1102036	C	T	3	197	synonymous_variant	LOW	Rv0986	234	Thr78Thr	Cell wall and cell processes	total-L6
Rv0987	1102805	C	T	47	197	synonymous_variant	LOW	Rv0987	264	His88His	Cell wall and cell processes	total-L6
Rv0987	1104168	G	A	3	197	missense_variant	MODERATE	Rv0987	1627	Val543Met	Cell wall and cell processes	total-L6
Rv0987	1104635	G	C	2	197	synonymous_variant	LOW	Rv0987	2094	Ala698Ala	Cell wall and cell processes	total-L6
Rv0988	1105326	A	G	2	197	missense_variant	MODERATE	Rv0988	211	Thr71Ala	Cell wall and cell processes	total-L6
Rv0988	1105563	G	T	3	197	missense_variant	MODERATE	Rv0988	448	Ala150Ser	Cell wall and cell processes	total-L6
Rv0988	1105751	C	A	2	197	synonymous_variant	LOW	Rv0988	636	Ser212Ser	Cell wall and cell processes	total-L6
Rv0988	1106235	G	T	2	197	stop_gained	HIGH	Rv0988	1120	Gly374*	Cell wall and cell processes	total-L6
Rv0988	1106240	C	G	2	197	stop_gained	HIGH	Rv0988	1125	Tyr375*	Cell wall and cell processes	total-L6
Rv0989c	1106598	G	C	42	197	missense_variant	MODERATE	grcC2	785	Ala262Gly	Intermediary metabolism and respiration	total-L6
Rv0989c	1106704	C	T	2	197	missense_variant	MODERATE	grcC2	679	Ala227Thr	Intermediary metabolism and respiration	total-L6
Rv0989c	1107392	C	A	2	197	upstream_gene_variant	MODIFIER	grcC2	-10	****	Intermediary metabolism and respiration	total-L6
Rv0990c	1107897	G	A	197	197	missense_variant	MODERATE	Rv0990c	203	Ala68Val	Conserved hypotheticals	core-L6
Rv0990c	1108064	G	A	3	197	synonymous_variant	LOW	Rv0990c	36	Ser12Ser	Conserved hypotheticals	total-L6
Rv0990c	1108077	G	A	2	197	missense_variant	MODERATE	Rv0990c	23	Pro8Leu	Conserved hypotheticals	total-L6
Rv0989c	1108152	C	A	3	197	upstream_gene_variant	MODIFIER	grcC2	-770	****	Intermediary metabolism and respiration	total-L6
Rv0991c	1108265	C	T	2	197	synonymous_variant	LOW	Rv0991c	240	Ser80Ser	Conserved hypotheticals	total-L6
Rv0991c	1108325	C	T	2	197	synonymous_variant	LOW	Rv0991c	180	Ser60Ser	Conserved hypotheticals	total-L6
Rv0992c	1108683	G	A	4	197	synonymous_variant	LOW	Rv0992c	489	Arg163Arg	Conserved hypotheticals	total-L6
Rv0992c	1108914	C	T	2	197	synonymous_variant	LOW	Rv0992c	258	Leu86Leu	Conserved hypotheticals	total-L6
Rv0992c	1109157	G	A	5	197	synonymous_variant	LOW	Rv0992c	15	Ser5Ser	Conserved hypotheticals	total-L6
Rv0993	1109941	C	T	3	197	missense_variant	MODERATE	galU	670	Arg224Cys	Intermediary metabolism and respiration	total-L6
Rv0994	1110574	G	T	5	197	missense_variant	MODERATE	moeA1	306	Arg102Ser	Intermediary metabolism and respiration	total-L6
Rv0995	1111978	T	G	2	197	missense_variant	MODERATE	rimJ	367	Leu123Val	Information pathways	total-L6
Rv0989c	1112242	C	T	2	197	upstream_gene_variant	MODIFIER	grcC2	-4860	****	Intermediary metabolism and respiration	total-L6
Rv0996	1112598	G	C	2	197	missense_variant	MODERATE	Rv0996	215	Gly72Ala	Cell wall and cell processes	total-L6
Rv0996	1113268	C	T	3	197	synonymous_variant	LOW	Rv0996	885	Ile295Ile	Cell wall and cell processes	total-L6
Rv0992c	1113658	C	A	4	197	upstream_gene_variant	MODIFIER	Rv0992c	-4487	****	Conserved hypotheticals	total-L6
Rv0992c	1113950	C	T	2	197	upstream_gene_variant	MODIFIER	Rv0992c	-4779	****	Conserved hypotheticals	total-L6
Rv0992c	1114133	C	T	30	197	upstream_gene_variant	MODIFIER	Rv0992c	-4962	****	Conserved hypotheticals	core-L6.2
Rv0997	1114482	G	C	2	197	missense_variant	MODERATE	Rv0997	190	Val64Leu	Conserved hypotheticals	total-L6
Rv0998	1115075	G	A	55	197	missense_variant	MODERATE	Rv0998	328	Gly110Ser	Conserved hypotheticals	total-L6
Rv1000c	1117160	C	T	8	197	upstream_gene_variant	MODIFIER	Rv1000c	-12	****	Conserved hypotheticals	total-L6
Rv1001	1117308	C	T	197	197	synonymous_variant	LOW	arcA	124	Leu42Leu	Intermediary metabolism and respiration	core-L6
Rv1001	1117561	C	T	2	197	missense_variant	MODERATE	arcA	377	Thr126Ile	Intermediary metabolism and respiration	total-L6
Rv1001	1117952	C	T	2	197	synonymous_variant	LOW	arcA	768	Leu256Leu	Intermediary metabolism and respiration	total-L6
Rv1001	1118076	C	T	3	197	missense_variant	MODERATE	arcA	892	Arg298Cys	Intermediary metabolism and respiration	total-L6
Rv1001	1118097	A	C	4	197	missense_variant	MODERATE	arcA	913	Ile305Leu	Intermediary metabolism and respiration	total-L6
Rv1001	1118270	A	G	197	197	synonymous_variant	LOW	arcA	1086	Val362Val	Intermediary metabolism and respiration	core-L6
Rv1002c	1118548	G	A	5	197	synonymous_variant	LOW	Rv1002c	1392	Val464Val	Cell wall and cell processes	total-L6
Rv1002c	1118865	C	T	4	197	missense_variant	MODERATE	Rv1002c	1075	Val359Ile	Cell wall and cell processes	total-L6
Rv1002c	1119217	C	T	3	197	synonymous_variant	LOW	Rv1002c	723	Ala241Ala	Cell wall and cell processes	total-L6
Rv1002c	1119218	G	A	8	197	missense_variant	MODERATE	Rv1002c	722	Ala241Val	Cell wall and cell processes	total-L6
Rv1002c	1119371	C	T	2	197	missense_variant	MODERATE	Rv1002c	569	Arg190His	Cell wall and cell processes	total-L6
Rv1002c	1119597	C	G	197	197	missense_variant	MODERATE	Rv1002c	343	Val115Leu	Cell wall and cell processes	core-L6
Rv1003	1120159	G	A	6	197	synonymous_variant	LOW	Rv1003	138	Lys46Lys	Conserved hypotheticals	total-L6
Rv1004c	1121401	C	T	3	197	missense_variant	MODERATE	Rv1004c	748	Gly250Ser	Cell wall and cell processes	total-L6
Rv1004c	1121664	G	A	8	197	missense_variant	MODERATE	Rv1004c	485	Pro162Leu	Cell wall and cell processes	total-L6
Rv1002c	1122175	C	G	197	197	upstream_gene_variant	MODIFIER	Rv1002c	-2236	****	Cell wall and cell processes	core-L6
Rv1002c	1122182	C	T	2	197	upstream_gene_variant	MODIFIER	Rv1002c	-2243	****	Cell wall and cell processes	total-L6
Rv1005c	1123380	C	T	3	197	synonymous_variant	LOW	pabB	219	Ala73Ala	Intermediary metabolism and respiration	total-L6
Rv1006	1123845	C	T	6	197	synonymous_variant	LOW	Rv1006	132	Ala44Ala	Conserved hypotheticals	total-L6
Rv1006	1124033	A	G	3	197	missense_variant	MODERATE	Rv1006	320	Asp107Gly	Conserved hypotheticals	total-L6
Rv1008	1127497	C	T	2	197	stop_gained	HIGH	tatD	409	Gln137*	Cell wall and cell processes	total-L6
Rv1008	1127684	C	T	3	197	missense_variant	MODERATE	tatD	596	Pro199Leu	Cell wall and cell processes	total-L6
Rv1009	1129139	G	T	3	197	missense_variant	MODERATE	rpfB	1049	Gly350Val	Cell wall and cell processes	total-L6
Rv1010	1129251	C	T	3	197	missense_variant	MODERATE	ksgA	100	Leu34Phe	Information pathways	total-L6
Rv1011	1130407	T	C	2	197	missense_variant	MODERATE	ispE	217	Trp73Arg	Intermediary metabolism and respiration	total-L6
Rv1013	1131649	T	G	2	197	missense_variant	MODERATE	pks16	25	Phe9Val	Lipid metabolism	total-L6
Rv1013	1132630	G	C	3	197	missense_variant	MODERATE	pks16	1006	Glu336Gln	Lipid metabolism	total-L6
Rv1013	1133154	G	A	2	197	synonymous_variant	LOW	pks16	1530	Glu510Glu	Lipid metabolism	total-L6
Rv1009	1133301	C	T	2	197	downstream_gene_variant	MODIFIER	rpfB	*4122	****	Cell wall and cell processes	total-L6
Rv1014c	1133428	C	T	2	197	missense_variant	MODERATE	pth	481	Glu161Lys	Intermediary metabolism and respiration	total-L6
Rv1015c	1134118	G	A	4	197	missense_variant	MODERATE	rplY	451	Pro151Ser	Information pathways	total-L6
Rv1016c	1134811	C	T	3	197	missense_variant	MODERATE	lpqT	655	Ala219Thr	Cell wall and cell processes	total-L6
Rv1016c	1134959	G	C	31	197	missense_variant	MODERATE	lpqT	507	Asp169Glu	Cell wall and cell processes	total-L6
Rv1017c	1136173	G	A	2	197	synonymous_variant	LOW	prsA	309	Ala103Ala	Intermediary metabolism and respiration	total-L6
Rv1018c	1137478	C	T	3	197	missense_variant	MODERATE	glmU	583	Ala195Thr	Cell wall and cell processes	total-L6
Rv1018c	1137616	C	T	22	197	missense_variant	MODERATE	glmU	445	Gly149Ser	Cell wall and cell processes	total-L6
Rv1018c	1137928	C	T	2	197	missense_variant	MODERATE	glmU	133	Ala45Thr	Cell wall and cell processes	total-L6
Rv1019	1138747	C	T	2	197	missense_variant	MODERATE	Rv1019	433	Pro145Ser	Regulatory proteins	total-L6
Rv1020	1139066	G	T	3	197	missense_variant	MODERATE	mfd	100	Gly34Trp	Information pathways	total-L6
Rv1020	1139594	T	G	2	197	missense_variant	MODERATE	mfd	628	Phe210Val	Information pathways	total-L6
Rv1020	1139760	C	T	2	197	missense_variant	MODERATE	mfd	794	Ala265Val	Information pathways	total-L6
Rv1020	1140078	T	C	55	197	missense_variant	MODERATE	mfd	1112	Val371Ala	Information pathways	total-L6
Rv1020	1140934	C	T	47	197	synonymous_variant	LOW	mfd	1968	Ala656Ala	Information pathways	total-L6
Rv1020	1141512	C	T	2	197	missense_variant	MODERATE	mfd	2546	Ala849Val	Information pathways	total-L6
Rv1020	1141560	A	G	2	197	missense_variant	MODERATE	mfd	2594	Asn865Ser	Information pathways	total-L6
Rv1020	1141894	C	T	3	197	synonymous_variant	LOW	mfd	2928	Asp976Asp	Information pathways	total-L6
Rv1020	1142543	C	G	55	197	missense_variant	MODERATE	mfd	3577	Gln1193Glu	Information pathways	total-L6
Rv1022	1143649	C	T	2	197	upstream_gene_variant	MODIFIER	lpqU	-87	****	Cell wall and cell processes	total-L6
Rv1022	1144081	G	A	2	197	missense_variant	MODERATE	lpqU	346	Gly116Ser	Cell wall and cell processes	total-L6
Rv1023	1145098	C	A	100	197	missense_variant	MODERATE	eno	535	Arg179Ser	Intermediary metabolism and respiration	core-L6.1
Rv1023	1145157	C	T	9	197	synonymous_variant	LOW	eno	594	Ser198Ser	Intermediary metabolism and respiration	total-L6
Rv1023	1145275	C	G	2	197	missense_variant	MODERATE	eno	712	Leu238Val	Intermediary metabolism and respiration	total-L6
Rv1024	1146375	C	A	2	197	missense_variant	MODERATE	Rv1024	518	Pro173Gln	Cell wall and cell processes	total-L6
Rv1024	1146385	C	A	2	197	missense_variant	MODERATE	Rv1024	528	Asp176Glu	Cell wall and cell processes	total-L6
Rv1026	1147323	C	T	2	197	missense_variant	MODERATE	Rv1026	305	Thr102Met	Virulence, detoxification, adaptation	total-L6
Rv1028A	1148200	C	T	2	197	upstream_gene_variant	MODIFIER	kdpF	-3720	****	Cell wall and cell processes	total-L6
Rv1027c	1148618	G	C	2	197	missense_variant	MODERATE	kdpE	490	Leu164Val	Regulatory proteins	total-L6
Rv1027c	1149004	G	A	4	197	missense_variant	MODERATE	kdpE	104	Ala35Val	Regulatory proteins	total-L6
Rv1028c	1149517	T	G	67	197	missense_variant	MODERATE	kdpD	2170	Lys724Gln	Regulatory proteins	core-L6.3
Rv1028c	1149547	C	T	197	197	missense_variant	MODERATE	kdpD	2140	Ala714Thr	Regulatory proteins	core-L6
Rv1028c	1149726	G	T	2	197	missense_variant	MODERATE	kdpD	1961	Ala654Glu	Regulatory proteins	total-L6
Rv1028c	1149801	G	T	30	197	missense_variant	MODERATE	kdpD	1886	Ala629Asp	Regulatory proteins	core-L6.2
Rv1028c	1150040	C	A	4	197	synonymous_variant	LOW	kdpD	1647	Arg549Arg	Regulatory proteins	total-L6
Rv1028c	1150490	C	G	197	197	synonymous_variant	LOW	kdpD	1197	Ser399Ser	Regulatory proteins	core-L6
Rv1028c	1150803	C	T	196	197	missense_variant	MODERATE	kdpD	884	Gly295Asp	Regulatory proteins	total-L6
Rv1028c	1150888	A	G	10	197	missense_variant	MODERATE	kdpD	799	Ser267Pro	Regulatory proteins	total-L6
Rv1029	1152337	A	G	2	197	missense_variant	MODERATE	kdpA	326	Asn109Ser	Cell wall and cell processes	total-L6
Rv1029	1152431	G	A	6	197	synonymous_variant	LOW	kdpA	420	Val140Val	Cell wall and cell processes	total-L6
Rv1029	1153424	C	T	2	197	synonymous_variant	LOW	kdpA	1413	Ala471Ala	Cell wall and cell processes	total-L6
Rv1030	1153920	C	T	197	197	missense_variant	MODERATE	kdpB	197	Thr66Ile	Cell wall and cell processes	core-L6
Rv1030	1154634	T	C	197	197	missense_variant	MODERATE	kdpB	911	Val304Ala	Cell wall and cell processes	core-L6
Rv1030	1154929	C	T	2	197	synonymous_variant	LOW	kdpB	1206	Ser402Ser	Cell wall and cell processes	total-L6
Rv1030	1155189	G	A	15	197	missense_variant	MODERATE	kdpB	1466	Arg489Gln	Cell wall and cell processes	total-L6
Rv1031	1155893	T	C	2	197	missense_variant	MODERATE	kdpC	41	Val14Ala	Cell wall and cell processes	total-L6
Rv1032c	1156704	T	C	197	197	missense_variant	MODERATE	trcS	1252	Thr418Ala	Regulatory proteins	core-L6
[truncated: 5,375 more rows]
