# Supplementary material for: Understanding the Genetic Diversity of Mycobacterium africanum Using Phylogenetics and Population Genomics Approaches
Source: Front Genet. 2022 Apr 13;13:800083. doi: 10.3389/fgene.2022.800083 (PMC9043288; doi:10.3389/fgene.2022.800083)
Supplement: Supplementary file 2 [file DataSheet2.ZIP › supplementary_tables/Supplementary_Table_S15.xlsx]

## Sheet: Sheet1
Supplementary Table S15: Detailed list of L5-cluster-specific SNPs
Rv_locus	Position_in_H37Rv	Ref	Alt	AC	AN	Type	Effect	Gene	Gene_pos	AA_Modification	Functional_role	Clusters	Drug resistance
Rv0001	490	G	A	11	183	missense_variant	MODERATE	dnaA	490	Gly164Ser	Information pathways	total-L5
Rv0001	696	G	A	2	183	missense_variant	MODERATE	dnaA	696	Met232Ile	Information pathways	total-L5
Rv0001	782	G	C	5	183	missense_variant	MODERATE	dnaA	782	Ser261Thr	Information pathways	total-L5
Rv0001	1088	G	A	3	183	missense_variant	MODERATE	dnaA	1088	Ser363Asn	Information pathways	total-L5
Rv0001	1125	G	A	2	183	synonymous_variant	LOW	dnaA	1125	Ala375Ala	Information pathways	total-L5
Rv0001	1236	C	G	2	183	missense_variant	MODERATE	dnaA	1236	Ser412Arg	Information pathways	total-L5
Rv0001	1393	G	A	2	183	missense_variant	MODERATE	dnaA	1393	Ala465Thr	Information pathways	total-L5
Rv0002	1946	C	A	2	183	upstream_gene_variant	MODIFIER	dnaN	-106	****	Information pathways	total-L5
Rv0002	2360	A	C	2	183	missense_variant	MODERATE	dnaN	309	Glu103Asp	Information pathways	total-L5
Rv0002	3192	A	G	183	183	missense_variant	MODERATE	dnaN	1141	Asn381Asp	Information pathways	core-L5
Rv0003	3452	T	C	157	183	missense_variant	MODERATE	recF	173	Leu58Ser	Information pathways	core-L5.1
Rv0003	3471	T	G	2	183	synonymous_variant	LOW	recF	192	Gly64Gly	Information pathways	total-L5
Rv0003	4104	G	A	5	183	synonymous_variant	LOW	recF	825	Pro275Pro	Information pathways	total-L5
Rv0004	4629	C	G	2	183	missense_variant	MODERATE	Rv0004	196	Pro66Ala	Conserved hypotheticals	total-L5
Rv0005	5081	G	C	8	183	upstream_gene_variant	MODIFIER	gyrB	-159	****	Information pathways	total-L5	yes
Rv0005	5124	T	C	3	183	upstream_gene_variant	MODIFIER	gyrB	-116	****	Information pathways	total-L5	yes
Rv0005	5362	T	G	3	183	synonymous_variant	LOW	gyrB	123	Gly41Gly	Information pathways	total-L5	yes
Rv0005	7228	C	T	2	183	synonymous_variant	LOW	gyrB	1989	Ile663Ile	Information pathways	total-L5	yes
Rv0006	7508	C	T	3	183	synonymous_variant	LOW	gyrA	207	Ser69Ser	Information pathways	total-L5	yes
Rv0006	8101	C	T	4	183	missense_variant	MODERATE	gyrA	800	Thr267Ile	Information pathways	total-L5	yes
Rv0006	9158	C	T	2	183	synonymous_variant	LOW	gyrA	1857	Asp619Asp	Information pathways	total-L5	yes
Rv0006	9226	C	T	2	183	missense_variant	MODERATE	gyrA	1925	Ser642Phe	Information pathways	total-L5	yes
Rv0006	9566	C	T	183	183	synonymous_variant	LOW	gyrA	2265	Tyr755Tyr	Information pathways	core-L5	yes
Rv0006	9771	G	A	8	183	missense_variant	MODERATE	gyrA	2470	Asp824Asn	Information pathways	total-L5	yes
Rv0007	10233	C	G	3	183	missense_variant	MODERATE	Rv0007	320	Pro107Arg	Cell wall and cell processes	total-L5
Rv0007	10265	C	T	4	183	missense_variant	MODERATE	Rv0007	352	Pro118Ser	Cell wall and cell processes	total-L5
Rv0007	10276	C	G	2	183	synonymous_variant	LOW	Rv0007	363	Ala121Ala	Cell wall and cell processes	total-L5
Rv0007	10321	C	T	108	183	synonymous_variant	LOW	Rv0007	408	Ala136Ala	Cell wall and cell processes	total-L5
Rv0009	11690	C	A	4	183	upstream_gene_variant	MODIFIER	ppiA	-778	****	Information pathways	total-L5
Rv0009	11846	C	G	80	183	upstream_gene_variant	MODIFIER	ppiA	-622	****	Information pathways	total-L5
Rv0009	12510	G	T	2	183	missense_variant	MODERATE	ppiA	43	Ala15Ser	Information pathways	total-L5
Rv0009	12521	G	A	2	183	synonymous_variant	LOW	ppiA	54	Thr18Thr	Information pathways	total-L5
Rv0009	12530	T	G	2	183	synonymous_variant	LOW	ppiA	63	Thr21Thr	Information pathways	total-L5
Rv0010c	13408	C	G	5	183	missense_variant	MODERATE	Rv0010c	151	Ala51Pro	Cell wall and cell processes	total-L5
Rv0010c	13512	C	T	3	183	missense_variant	MODERATE	Rv0010c	47	Cys16Tyr	Cell wall and cell processes	total-L5
Rv0010c	13529	G	A	9	183	synonymous_variant	LOW	Rv0010c	30	Thr10Thr	Cell wall and cell processes	total-L5
Rv0008c	13579	C	T	183	183	upstream_gene_variant	MODIFIER	Rv0008c	-1268	****	Cell wall and cell processes	core-L5
Rv0012	14709	C	G	2	183	synonymous_variant	LOW	Rv0012	621	Ala207Ala	Cell wall and cell processes	total-L5
Rv0008c	14885	C	G	3	183	upstream_gene_variant	MODIFIER	Rv0008c	-2574	****	Cell wall and cell processes	total-L5
Rv0013	15558	C	A	2	183	missense_variant	MODERATE	trpG	645	His215Gln	Intermediary metabolism and respiration	total-L5
Rv0014c	15953	G	A	2	183	synonymous_variant	LOW	pknB	1518	Asp506Asp	Regulatory proteins	total-L5
Rv0014c	16515	T	C	3	183	missense_variant	MODERATE	pknB	956	Asp319Gly	Regulatory proteins	total-L5
Rv0014c	16720	C	G	183	183	missense_variant	MODERATE	pknB	751	Val251Leu	Regulatory proteins	core-L5
Rv0015c	17598	C	T	2	183	missense_variant	MODERATE	pknA	1165	Gly389Arg	Regulatory proteins	total-L5
Rv0016c	18925	G	T	2	183	missense_variant	MODERATE	pbpA	1310	Thr437Asn	Cell wall and cell processes	total-L5
Rv0017c	21572	C	A	3	183	synonymous_variant	LOW	rodA	69	Leu23Leu	Cell wall and cell processes	total-L5
Rv0018c	22286	C	A	3	183	missense_variant	MODERATE	pstP	896	Arg299Leu	Regulatory proteins	total-L5
Rv0018c	22807	G	T	7	183	synonymous_variant	LOW	pstP	375	Arg125Arg	Regulatory proteins	core-L5.2.1
Rv0020c	24531	C	A	4	183	missense_variant	MODERATE	fhaA	914	Gly305Val	Regulatory proteins	total-L5
Rv0020c	24663	C	G	17	183	missense_variant	MODERATE	fhaA	782	Arg261Pro	Regulatory proteins	total-L5
Rv0020c	24690	T	C	2	183	missense_variant	MODERATE	fhaA	755	Asp252Gly	Regulatory proteins	total-L5
Rv0020c	25386	C	T	183	183	missense_variant	MODERATE	fhaA	59	Gly20Asp	Regulatory proteins	core-L5
Rv0021c	26783	C	T	183	183	synonymous_variant	LOW	Rv0021c	99	Ala33Ala	Conserved hypotheticals	core-L5
Rv0018c	27444	T	C	2	183	upstream_gene_variant	MODIFIER	pstP	-4263	****	Regulatory proteins	total-L5
Rv0018c	27505	A	C	13	183	upstream_gene_variant	MODIFIER	pstP	-4324	****	Regulatory proteins	total-L5
Rv0018c	27535	A	G	17	183	upstream_gene_variant	MODIFIER	pstP	-4354	****	Regulatory proteins	total-L5
Rv0018c	27587	A	T	3	183	upstream_gene_variant	MODIFIER	pstP	-4406	****	Regulatory proteins	total-L5
Rv0023	27765	C	A	2	183	synonymous_variant	LOW	Rv0023	171	Leu57Leu	Regulatory proteins	total-L5
Rv0023	27947	C	T	183	183	missense_variant	MODERATE	Rv0023	353	Ala118Val	Regulatory proteins	core-L5
Rv0023	28088	A	G	2	183	missense_variant	MODERATE	Rv0023	494	Asp165Gly	Regulatory proteins	total-L5
Rv0025	29319	C	T	5	183	synonymous_variant	LOW	Rv0025	75	Ala25Ala	Conserved hypotheticals	core-L5.2.3
Rv0026	29838	G	C	3	183	synonymous_variant	LOW	Rv0026	117	Val39Val	Conserved hypotheticals	total-L5
Rv0026	30475	G	A	7	183	missense_variant	MODERATE	Rv0026	754	Ala252Thr	Conserved hypotheticals	core-L5.2.1
Rv0026	30842	C	T	2	183	missense_variant	MODERATE	Rv0026	1121	Ala374Val	Conserved hypotheticals	total-L5
Rv0028	31807	C	T	183	183	synonymous_variant	LOW	Rv0028	294	Arg98Arg	Conserved hypotheticals	core-L5
Rv0029	32597	C	T	17	183	missense_variant	MODERATE	Rv0029	541	Pro181Ser	Conserved hypotheticals	total-L5
Rv0029	32776	G	T	183	183	synonymous_variant	LOW	Rv0029	720	Thr240Thr	Conserved hypotheticals	core-L5
Rv0032	33872	C	T	5	183	upstream_gene_variant	MODIFIER	bioF2	-423	****	Intermediary metabolism and respiration	core-L5.2.3
Rv0032	34003	C	A	2	183	upstream_gene_variant	MODIFIER	bioF2	-292	****	Intermediary metabolism and respiration	total-L5
Rv0032	34063	C	T	80	183	upstream_gene_variant	MODIFIER	bioF2	-232	****	Intermediary metabolism and respiration	total-L5
Rv0032	35374	C	A	2	183	synonymous_variant	LOW	bioF2	1080	Arg360Arg	Intermediary metabolism and respiration	total-L5
Rv0032	36400	G	C	2	183	synonymous_variant	LOW	bioF2	2106	Leu702Leu	Intermediary metabolism and respiration	total-L5
Rv0034	37029	G	A	2	183	missense_variant	MODERATE	Rv0034	163	Ala55Thr	Conserved hypotheticals	total-L5
Rv0035	37516	C	G	2	183	synonymous_variant	LOW	fadD34	258	Pro86Pro	Lipid metabolism	total-L5
Rv0035	38361	G	A	2	183	missense_variant	MODERATE	fadD34	1103	Gly368Asp	Lipid metabolism	total-L5
Rv0035	38450	G	T	2	183	missense_variant	MODERATE	fadD34	1192	Gly398Cys	Lipid metabolism	total-L5
Rv0038	39019	T	G	2	183	upstream_gene_variant	MODIFIER	Rv0038	-2285	****	Conserved hypotheticals	total-L5
Rv0036c	39737	G	T	2	183	synonymous_variant	LOW	Rv0036c	93	Ala31Ala	Conserved hypotheticals	total-L5
Rv0036c	39786	C	G	183	183	missense_variant	MODERATE	Rv0036c	44	Ser15Thr	Conserved hypotheticals	core-L5
Rv0037c	40177	C	T	183	183	synonymous_variant	LOW	Rv0037c	1026	Leu342Leu	Cell wall and cell processes	core-L5
Rv0038	41776	A	G	2	183	missense_variant	MODERATE	Rv0038	473	Asp158Gly	Conserved hypotheticals	total-L5
Rv0039c	42274	C	T	11	183	synonymous_variant	LOW	Rv0039c	78	Thr26Thr	Cell wall and cell processes	total-L5
Rv0040c	42554	A	G	4	183	missense_variant	MODERATE	mtc28	812	Val271Ala	Cell wall and cell processes	total-L5
Rv0040c	42922	G	A	2	183	synonymous_variant	LOW	mtc28	444	Asp148Asp	Cell wall and cell processes	total-L5
Rv0041	44452	T	C	5	183	synonymous_variant	LOW	leuS	891	Pro297Pro	Information pathways	total-L5
Rv0041	44525	G	A	2	183	missense_variant	MODERATE	leuS	964	Ala322Thr	Information pathways	total-L5
Rv0041	44945	G	A	5	183	missense_variant	MODERATE	leuS	1384	Val462Met	Information pathways	total-L5
Rv0041	44996	G	C	7	183	missense_variant	MODERATE	leuS	1435	Gly479Arg	Information pathways	total-L5
Rv0041	45310	G	A	2	183	synonymous_variant	LOW	leuS	1749	Glu583Glu	Information pathways	total-L5
Rv0041	45663	C	G	2	183	missense_variant	MODERATE	leuS	2102	Ala701Gly	Information pathways	total-L5
Rv0041	45993	T	C	5	183	missense_variant	MODERATE	leuS	2432	Val811Ala	Information pathways	core-L5.2.3
Rv0041	46297	T	C	183	183	synonymous_variant	LOW	leuS	2736	Tyr912Tyr	Information pathways	core-L5
Rv0042c	46916	C	T	3	183	missense_variant	MODERATE	Rv0042c	292	Gly98Ser	Regulatory proteins	total-L5
Rv0042c	47066	T	C	2	183	missense_variant	MODERATE	Rv0042c	142	Thr48Ala	Regulatory proteins	total-L5
Rv0042c	47099	A	T	7	183	missense_variant	MODERATE	Rv0042c	109	Leu37Ile	Regulatory proteins	core-L5.2.2
Rv0043c	47384	G	C	2	183	synonymous_variant	LOW	Rv0043c	717	Pro239Pro	Regulatory proteins	total-L5
Rv0043c	47389	G	A	39	183	stop_gained	HIGH	Rv0043c	712	Gln238*	Regulatory proteins	total-L5
Rv0043c	47711	C	T	2	183	stop_gained	HIGH	Rv0043c	390	Trp130*	Regulatory proteins	total-L5
Rv0043c	47872	C	T	2	183	missense_variant	MODERATE	Rv0043c	229	Ala77Thr	Regulatory proteins	total-L5
Rv0043c	47877	T	G	183	183	missense_variant	MODERATE	Rv0043c	224	Asp75Ala	Regulatory proteins	core-L5
Rv0043c	47954	T	C	3	183	synonymous_variant	LOW	Rv0043c	147	Gln49Gln	Regulatory proteins	total-L5
Rv0045c	49787	C	T	2	183	synonymous_variant	LOW	Rv0045c	153	Arg51Arg	Lipid metabolism	total-L5
Rv0045c	49809	C	T	2	183	missense_variant	MODERATE	Rv0045c	131	Arg44His	Lipid metabolism	total-L5
Rv0046c	50059	T	A	183	183	missense_variant	MODERATE	ino1	1066	Ile356Phe	Intermediary metabolism and respiration	core-L5
Rv0046c	50651	G	A	8	183	synonymous_variant	LOW	ino1	474	Ala158Ala	Intermediary metabolism and respiration	total-L5
Rv0046c	50924	C	T	2	183	synonymous_variant	LOW	ino1	201	Ala67Ala	Intermediary metabolism and respiration	total-L5
Rv0048c	51892	T	C	183	183	missense_variant	MODERATE	Rv0048c	806	Tyr269Cys	Cell wall and cell processes	core-L5
Rv0048c	52497	G	T	2	183	missense_variant	MODERATE	Rv0048c	201	Asp67Glu	Cell wall and cell processes	total-L5
Rv0043c	52763	C	T	3	183	upstream_gene_variant	MODIFIER	Rv0043c	-4663	****	Regulatory proteins	total-L5
Rv0049	53016	C	T	2	183	synonymous_variant	LOW	Rv0049	186	Gly62Gly	Conserved hypotheticals	total-L5
Rv0044c	53379	A	C	9	183	upstream_gene_variant	MODIFIER	Rv0044c	-4352	****	Intermediary metabolism and respiration	total-L5
Rv0050	54047	G	A	5	183	missense_variant	MODERATE	ponA1	385	Ala129Thr	Cell wall and cell processes	total-L5
Rv0050	55082	A	G	2	183	missense_variant	MODERATE	ponA1	1420	Ile474Val	Cell wall and cell processes	total-L5
Rv0050	55375	C	G	3	183	synonymous_variant	LOW	ponA1	1713	Thr571Thr	Cell wall and cell processes	total-L5
Rv0051	55794	C	T	2	183	synonymous_variant	LOW	Rv0051	99	Asp33Asp	Cell wall and cell processes	total-L5
Rv0051	56105	A	C	3	183	missense_variant	MODERATE	Rv0051	410	Asp137Ala	Cell wall and cell processes	total-L5
Rv0051	56445	T	C	2	183	synonymous_variant	LOW	Rv0051	750	Ser250Ser	Cell wall and cell processes	total-L5
Rv0051	57072	G	T	2	183	synonymous_variant	LOW	Rv0051	1377	Ser459Ser	Cell wall and cell processes	total-L5
Rv0051	57162	C	T	17	183	synonymous_variant	LOW	Rv0051	1467	Arg489Arg	Cell wall and cell processes	total-L5
Rv0054	58875	C	T	183	183	missense_variant	MODERATE	ssb	290	Thr97Ile	Information pathways	core-L5
Rv0055	59346	G	A	2	183	synonymous_variant	LOW	rpsR1	225	Ala75Ala	Information pathways	total-L5
Rv0057	60059	C	T	183	183	missense_variant	MODERATE	Rv0057	164	Thr55Met	Conserved hypotheticals	core-L5
Rv0057	60300	G	A	183	183	synonymous_variant	LOW	Rv0057	405	Val135Val	Conserved hypotheticals	core-L5
Rv0058	60707	C	T	7	183	synonymous_variant	LOW	dnaB	312	His104His	Information pathways	total-L5
Rv0058	61799	C	T	17	183	synonymous_variant	LOW	dnaB	1404	Ala468Ala	Information pathways	total-L5
Rv0058	62303	C	T	3	183	synonymous_variant	LOW	dnaB	1908	Gly636Gly	Information pathways	total-L5
Rv0058	62346	G	A	2	183	missense_variant	MODERATE	dnaB	1951	Val651Met	Information pathways	total-L5
Rv0058	62426	G	T	8	183	synonymous_variant	LOW	dnaB	2031	Arg677Arg	Information pathways	total-L5
Rv0058	62531	A	C	2	183	synonymous_variant	LOW	dnaB	2136	Gly712Gly	Information pathways	total-L5
Rv0060	64949	C	G	3	183	synonymous_variant	LOW	Rv0060	1041	Arg347Arg	Conserved hypotheticals	total-L5
Rv0061c	65432	C	A	82	183	upstream_gene_variant	MODIFIER	Rv0061c	-82	****	Conserved hypotheticals	total-L5
Rv0061c	65499	G	A	2	183	upstream_gene_variant	MODIFIER	Rv0061c	-149	****	Conserved hypotheticals	total-L5
Rv0061c	65508	C	T	2	183	upstream_gene_variant	MODIFIER	Rv0061c	-158	****	Conserved hypotheticals	total-L5
Rv0062	65621	C	A	2	183	missense_variant	MODERATE	celA1	70	Pro24Thr	Intermediary metabolism and respiration	total-L5
Rv0062	65853	C	T	11	183	missense_variant	MODERATE	celA1	302	Ala101Val	Intermediary metabolism and respiration	total-L5
Rv0062	66415	C	A	2	183	synonymous_variant	LOW	celA1	864	Gly288Gly	Intermediary metabolism and respiration	total-L5
Rv0063	66973	G	A	2	183	synonymous_variant	LOW	Rv0063	51	Ala17Ala	Intermediary metabolism and respiration	total-L5
Rv0063	67250	G	A	2	183	missense_variant	MODERATE	Rv0063	328	Val110Met	Intermediary metabolism and respiration	total-L5
Rv0063	68342	T	C	5	183	missense_variant	MODERATE	Rv0063	1420	Phe474Leu	Intermediary metabolism and respiration	total-L5
Rv0061c	68578	A	G	2	183	upstream_gene_variant	MODIFIER	Rv0061c	-3228	****	Conserved hypotheticals	total-L5
Rv0064	68829	A	G	2	183	synonymous_variant	LOW	Rv0064	210	Ala70Ala	Cell wall and cell processes	total-L5
Rv0064	69088	G	C	7	183	missense_variant	MODERATE	Rv0064	469	Asp157His	Cell wall and cell processes	total-L5
Rv0064	69293	C	T	2	183	missense_variant	MODERATE	Rv0064	674	Ala225Val	Cell wall and cell processes	total-L5
Rv0064	69571	G	T	2	183	missense_variant	MODERATE	Rv0064	952	Ala318Ser	Cell wall and cell processes	total-L5
Rv0064	70090	C	A	4	183	missense_variant	MODERATE	Rv0064	1471	Pro491Thr	Cell wall and cell processes	total-L5
Rv0064	71203	C	G	183	183	missense_variant	MODERATE	Rv0064	2584	Gln862Glu	Cell wall and cell processes	core-L5
Rv0064	71497	C	T	2	183	synonymous_variant	LOW	Rv0064	2878	Leu960Leu	Cell wall and cell processes	total-L5
Rv0064	71499	G	T	17	183	synonymous_variant	LOW	Rv0064	2880	Leu960Leu	Cell wall and cell processes	total-L5
Rv0064A	71636	C	T	15	183	synonymous_variant	LOW	vapB1	48	Thr16Thr	Virulence, detoxification, adaptation	total-L5
Rv0064A	71644	G	A	2	183	missense_variant	MODERATE	vapB1	56	Arg19Gln	Virulence, detoxification, adaptation	total-L5
Rv0066c	73148	G	A	183	183	missense_variant	MODERATE	icd2	1364	Ala455Val	Intermediary metabolism and respiration	core-L5
Rv0067c	74688	C	G	5	183	missense_variant	MODERATE	Rv0067c	511	Glu171Gln	Regulatory proteins	total-L5
Rv0066c	75233	C	A	11	183	upstream_gene_variant	MODIFIER	icd2	-722	****	Intermediary metabolism and respiration	total-L5
Rv0066c	75247	T	C	2	183	upstream_gene_variant	MODIFIER	icd2	-736	****	Intermediary metabolism and respiration	total-L5
Rv0068	75313	A	C	183	183	missense_variant	MODERATE	Rv0068	13	Thr5Pro	Intermediary metabolism and respiration	core-L5
Rv0068	75600	C	T	3	183	synonymous_variant	LOW	Rv0068	300	Asn100Asn	Intermediary metabolism and respiration	total-L5
Rv0068	75982	A	G	2	183	missense_variant	MODERATE	Rv0068	682	Ile228Val	Intermediary metabolism and respiration	total-L5
Rv0069c	76446	T	C	3	183	missense_variant	MODERATE	sdaA	1177	Ile393Val	Intermediary metabolism and respiration	total-L5
Rv0069c	76489	G	A	2	183	synonymous_variant	LOW	sdaA	1134	His378His	Intermediary metabolism and respiration	total-L5
Rv0069c	76553	A	G	2	183	missense_variant	MODERATE	sdaA	1070	Leu357Ser	Intermediary metabolism and respiration	total-L5
Rv0069c	76725	C	A	2	183	missense_variant	MODERATE	sdaA	898	Ala300Ser	Intermediary metabolism and respiration	total-L5
Rv0069c	77327	A	C	183	183	missense_variant	MODERATE	sdaA	296	Ile99Ser	Intermediary metabolism and respiration	core-L5
Rv0070c	78139	G	C	81	183	missense_variant	MODERATE	glyA2	758	Ser253Cys	Intermediary metabolism and respiration	total-L5
Rv0066c	79133	T	G	4	183	upstream_gene_variant	MODIFIER	icd2	-4622	****	Intermediary metabolism and respiration	total-L5
Rv0071	79875	C	T	2	183	synonymous_variant	LOW	Rv0071	390	His130His	Information pathways	total-L5
Rv0073	81787	C	A	3	183	missense_variant	MODERATE	Rv0073	112	Leu38Met	Cell wall and cell processes	total-L5
Rv0073	82098	C	T	2	183	synonymous_variant	LOW	Rv0073	423	Pro141Pro	Cell wall and cell processes	total-L5
Rv0074	83051	C	T	4	183	missense_variant	MODERATE	Rv0074	304	Arg102Trp	Conserved hypotheticals	total-L5
Rv0074	83297	A	G	3	183	missense_variant	MODERATE	Rv0074	550	Ile184Val	Conserved hypotheticals	total-L5
Rv0074	83427	C	T	3	183	missense_variant	MODERATE	Rv0074	680	Ala227Val	Conserved hypotheticals	total-L5
Rv0075	84415	G	A	2	183	synonymous_variant	LOW	Rv0075	420	Val140Val	Intermediary metabolism and respiration	total-L5
Rv0077c	85685	G	A	5	183	missense_variant	MODERATE	Rv0077c	782	Ser261Phe	Intermediary metabolism and respiration	total-L5
Rv0076c	86485	G	T	3	183	upstream_gene_variant	MODIFIER	Rv0076c	-913	****	Cell wall and cell processes	total-L5
Rv0078	86587	C	A	183	183	synonymous_variant	LOW	Rv0078	60	Ile20Ile	Regulatory proteins	core-L5
Rv0078	86773	C	A	7	183	synonymous_variant	LOW	Rv0078	246	Ala82Ala	Regulatory proteins	core-L5.2.1
Rv0078	86842	T	C	2	183	synonymous_variant	LOW	Rv0078	315	Gly105Gly	Regulatory proteins	total-L5
Rv0078A	87499	G	A	183	183	synonymous_variant	LOW	Rv0078A	303	Phe101Phe	Conserved hypotheticals	core-L5
Rv0078B	87973	C	T	183	183	missense_variant	MODERATE	Rv0078B	32	Arg11Lys	Conserved hypotheticals	core-L5
Rv0079	88396	A	G	5	183	missense_variant	MODERATE	Rv0079	193	Asn65Asp	Conserved hypotheticals	total-L5
Rv0080	89474	G	A	183	183	synonymous_variant	LOW	Rv0080	453	Thr151Thr	Conserved hypotheticals	core-L5
Rv0082	90064	G	A	2	183	synonymous_variant	LOW	Rv0082	141	Gly47Gly	Intermediary metabolism and respiration	total-L5
Rv0083	90578	C	G	3	183	missense_variant	MODERATE	Rv0083	179	Thr60Arg	Intermediary metabolism and respiration	total-L5
Rv0083	90649	C	T	2	183	missense_variant	MODERATE	Rv0083	250	Pro84Ser	Intermediary metabolism and respiration	total-L5
Rv0083	92196	T	C	39	183	synonymous_variant	LOW	Rv0083	1797	Tyr599Tyr	Intermediary metabolism and respiration	total-L5
Rv0084	92729	C	A	2	183	synonymous_variant	LOW	hycD	402	Ala134Ala	Intermediary metabolism and respiration	total-L5
Rv0085	93327	C	T	3	183	synonymous_variant	LOW	hycP	39	Ala13Ala	Intermediary metabolism and respiration	total-L5
Rv0085	93758	C	T	3	183	missense_variant	MODERATE	hycP	470	Ala157Val	Intermediary metabolism and respiration	total-L5
Rv0086	94019	G	C	17	183	synonymous_variant	LOW	hycQ	69	Gly23Gly	Intermediary metabolism and respiration	total-L5
Rv0086	94047	G	A	2	183	missense_variant	MODERATE	hycQ	97	Ala33Thr	Intermediary metabolism and respiration	total-L5
Rv0086	94317	T	G	7	183	missense_variant	MODERATE	hycQ	367	Cys123Gly	Intermediary metabolism and respiration	total-L5
Rv0087	95560	G	A	6	183	synonymous_variant	LOW	hycE	147	Leu49Leu	Intermediary metabolism and respiration	total-L5
Rv0087	95675	G	A	3	183	missense_variant	MODERATE	hycE	262	Ala88Thr	Intermediary metabolism and respiration	total-L5
Rv0087	95697	C	T	2	183	missense_variant	MODERATE	hycE	284	Pro95Leu	Intermediary metabolism and respiration	total-L5
Rv0087	95780	G	A	2	183	missense_variant	MODERATE	hycE	367	Ala123Thr	Intermediary metabolism and respiration	total-L5
Rv0087	95867	G	T	183	183	missense_variant	MODERATE	hycE	454	Ala152Ser	Intermediary metabolism and respiration	core-L5
Rv0087	96078	T	G	7	183	missense_variant	MODERATE	hycE	665	Leu222Arg	Intermediary metabolism and respiration	core-L5.2.2
Rv0087	96339	T	G	5	183	missense_variant	MODERATE	hycE	926	Leu309Arg	Intermediary metabolism and respiration	core-L5.2.3
Rv0087	96866	C	T	3	183	stop_gained	HIGH	hycE	1453	Gln485*	Intermediary metabolism and respiration	total-L5
Rv0088	97170	G	A	3	183	missense_variant	MODERATE	Rv0088	244	Val82Met	Lipid metabolism	total-L5
Rv0089	97964	C	A	3	183	synonymous_variant	LOW	Rv0089	207	Ile69Ile	Intermediary metabolism and respiration	total-L5
Rv0089	98246	G	A	5	183	synonymous_variant	LOW	Rv0089	489	Gln163Gln	Intermediary metabolism and respiration	total-L5
Rv0091	99653	G	A	5	183	upstream_gene_variant	MODIFIER	mtn	-31	****	Intermediary metabolism and respiration	core-L5.2.3
Rv0091	99836	C	T	3	183	synonymous_variant	LOW	mtn	153	Gly51Gly	Intermediary metabolism and respiration	total-L5
Rv0091	99996	C	T	3	183	missense_variant	MODERATE	mtn	313	Leu105Phe	Intermediary metabolism and respiration	total-L5
Rv0092	101642	C	A	5	183	missense_variant	MODERATE	ctpA	1060	Leu354Ile	Cell wall and cell processes	core-L5.2.3
Rv0092	102369	C	T	2	183	missense_variant	MODERATE	ctpA	1787	Ser596Leu	Cell wall and cell processes	total-L5
Rv0097	106903	G	C	3	183	missense_variant	MODERATE	Rv0097	170	Arg57Thr	Intermediary metabolism and respiration	total-L5
Rv0098	108078	T	G	3	182	missense_variant	MODERATE	fcoT	479	Val160Gly	Lipid metabolism	total-L5
Rv0099	109601	C	A	2	183	synonymous_variant	LOW	fadD10	1446	Ala482Ala	Lipid metabolism	total-L5
Rv0101	111237	G	A	2	183	missense_variant	MODERATE	nrp	1237	Ala413Thr	Lipid metabolism	total-L5
Rv0101	111615	G	A	2	183	missense_variant	MODERATE	nrp	1615	Asp539Asn	Lipid metabolism	total-L5
Rv0101	112381	C	G	5	183	missense_variant	MODERATE	nrp	2381	Ala794Gly	Lipid metabolism	total-L5
Rv0101	112397	C	T	7	183	synonymous_variant	LOW	nrp	2397	Arg799Arg	Lipid metabolism	core-L5.2.1
Rv0101	112490	C	T	17	183	synonymous_variant	LOW	nrp	2490	Gly830Gly	Lipid metabolism	total-L5
Rv0101	112750	G	A	2	183	missense_variant	MODERATE	nrp	2750	Arg917Lys	Lipid metabolism	total-L5
Rv0101	113059	C	A	183	183	missense_variant	MODERATE	nrp	3059	Pro1020His	Lipid metabolism	core-L5
Rv0101	114200	C	A	2	183	synonymous_variant	LOW	nrp	4200	Arg1400Arg	Lipid metabolism	total-L5
Rv0101	115073	G	A	11	183	synonymous_variant	LOW	nrp	5073	Ala1691Ala	Lipid metabolism	total-L5
Rv0101	115696	C	T	2	183	missense_variant	MODERATE	nrp	5696	Ala1899Val	Lipid metabolism	total-L5
Rv0101	116218	A	G	2	183	missense_variant	MODERATE	nrp	6218	Asp2073Gly	Lipid metabolism	total-L5
Rv0101	117137	G	A	11	183	synonymous_variant	LOW	nrp	7137	Val2379Val	Lipid metabolism	total-L5
Rv0101	117392	G	C	7	183	missense_variant	MODERATE	nrp	7392	Arg2464Ser	Lipid metabolism	core-L5.2.2
Rv0102	118474	C	T	3	183	missense_variant	MODERATE	Rv0102	761	Ala254Val	Cell wall and cell processes	total-L5
Rv0102	118606	T	C	5	183	missense_variant	MODERATE	Rv0102	893	Leu298Ser	Cell wall and cell processes	core-L5.2.3
Rv0102	118646	C	T	42	183	synonymous_variant	LOW	Rv0102	933	Gly311Gly	Cell wall and cell processes	core-L5.1.2
Rv0102	118914	T	C	2	183	synonymous_variant	LOW	Rv0102	1201	Leu401Leu	Cell wall and cell processes	total-L5
Rv0102	119444	C	A	2	183	synonymous_variant	LOW	Rv0102	1731	Gly577Gly	Cell wall and cell processes	total-L5
Rv0103c	120275	C	G	11	183	synonymous_variant	LOW	ctpB	1899	Arg633Arg	Cell wall and cell processes	total-L5
Rv0103c	121406	G	C	2	183	synonymous_variant	LOW	ctpB	768	Gly256Gly	Cell wall and cell processes	total-L5
Rv0103c	121885	G	A	2	183	missense_variant	MODERATE	ctpB	289	His97Tyr	Cell wall and cell processes	total-L5
Rv0103c	122131	G	T	5	183	synonymous_variant	LOW	ctpB	43	Arg15Arg	Cell wall and cell processes	total-L5
Rv0104	122668	G	A	7	183	missense_variant	MODERATE	Rv0104	352	Val118Met	Conserved hypotheticals	core-L5.2.2
Rv0104	123246	C	T	2	183	synonymous_variant	LOW	Rv0104	930	Thr310Thr	Conserved hypotheticals	total-L5
Rv0105c	124011	C	G	3	183	missense_variant	MODERATE	rpmB1	254	Gly85Ala	Information pathways	total-L5
Rv0105c	124157	C	T	2	183	synonymous_variant	LOW	rpmB1	108	Lys36Lys	Information pathways	total-L5
Rv0106	124629	G	A	4	183	missense_variant	MODERATE	Rv0106	256	Val86Ile	Conserved hypotheticals	total-L5
Rv0106	125329	T	C	2	183	missense_variant	MODERATE	Rv0106	956	Met319Thr	Conserved hypotheticals	total-L5
Rv0106	125452	C	T	3	183	missense_variant	MODERATE	Rv0106	1079	Pro360Leu	Conserved hypotheticals	total-L5
Rv0107c	126368	A	C	5	183	missense_variant	MODERATE	ctpI	4174	Trp1392Gly	Cell wall and cell processes	total-L5
Rv0107c	126677	C	T	2	183	missense_variant	MODERATE	ctpI	3865	Val1289Ile	Cell wall and cell processes	total-L5
Rv0107c	126787	A	G	4	183	missense_variant	MODERATE	ctpI	3755	Leu1252Ser	Cell wall and cell processes	total-L5
Rv0107c	127652	G	A	2	183	missense_variant	MODERATE	ctpI	2890	Arg964Trp	Cell wall and cell processes	total-L5
Rv0107c	128048	G	A	108	183	missense_variant	MODERATE	ctpI	2494	Arg832Cys	Cell wall and cell processes	total-L5
Rv0107c	128579	A	C	3	183	missense_variant	MODERATE	ctpI	1963	Leu655Val	Cell wall and cell processes	total-L5
Rv0107c	128994	T	G	2	183	missense_variant	MODERATE	ctpI	1548	Glu516Asp	Cell wall and cell processes	total-L5
Rv0107c	129131	C	T	2	183	missense_variant	MODERATE	ctpI	1411	Asp471Asn	Cell wall and cell processes	total-L5
Rv0107c	130011	C	T	5	183	synonymous_variant	LOW	ctpI	531	Leu177Leu	Cell wall and cell processes	total-L5
Rv0107c	130394	C	T	42	183	missense_variant	MODERATE	ctpI	148	Vacore-L50Met	Cell wall and cell processes	core-L5.1.2
Rv0107c	131232	G	T	183	183	upstream_gene_variant	MODIFIER	ctpI	-691	****	Cell wall and cell processes	core-L5
Rv0107c	131241	C	T	2	183	upstream_gene_variant	MODIFIER	ctpI	-700	****	Cell wall and cell processes	total-L5
Rv0107c	132943	C	T	2	183	upstream_gene_variant	MODIFIER	ctpI	-2402	****	Cell wall and cell processes	total-L5
Rv0111	134555	C	A	183	183	synonymous_variant	LOW	Rv0111	606	Gly202Gly	Intermediary metabolism and respiration	core-L5
Rv0111	135191	T	C	4	183	synonymous_variant	LOW	Rv0111	1242	Val414Val	Intermediary metabolism and respiration	total-L5
Rv0111	135841	A	G	2	183	missense_variant	MODERATE	Rv0111	1892	His631Arg	Intermediary metabolism and respiration	total-L5
Rv0111	135984	G	C	3	183	missense_variant	MODERATE	Rv0111	2035	Asp679His	Intermediary metabolism and respiration	total-L5
Rv0112	136424	G	A	2	183	missense_variant	MODERATE	gca	136	Ala46Thr	Cell wall and cell processes	total-L5
Rv0112	137085	A	G	183	183	missense_variant	MODERATE	gca	797	Asp266Gly	Cell wall and cell processes	core-L5
Rv0113	137600	C	A	2	183	synonymous_variant	LOW	gmhA	282	Ala94Ala	Cell wall and cell processes	total-L5
Rv0113	137664	A	C	3	183	missense_variant	MODERATE	gmhA	346	Thr116Pro	Cell wall and cell processes	total-L5
Rv0113	137803	T	A	2	183	missense_variant	MODERATE	gmhA	485	Ile162Asn	Cell wall and cell processes	total-L5
Rv0114	137925	C	T	3	183	upstream_gene_variant	MODIFIER	gmhB	-16	****	Cell wall and cell processes	total-L5
Rv0115	138859	C	G	2	183	missense_variant	MODERATE	hddA	347	Ser116Trp	Cell wall and cell processes	total-L5
Rv0115	139238	A	G	2	183	synonymous_variant	LOW	hddA	726	Glu242Glu	Cell wall and cell processes	total-L5
Rv0117	140069	A	C	2	183	upstream_gene_variant	MODIFIER	oxyS	-1131	****	Regulatory proteins	total-L5
Rv0117	140178	G	A	3	183	upstream_gene_variant	MODIFIER	oxyS	-1022	****	Regulatory proteins	total-L5
Rv0116c	140875	C	T	183	183	missense_variant	MODERATE	ldtA	148	Vacore-L50Met	Cell wall and cell processes	core-L5
Rv0117	141375	G	A	109	183	missense_variant	MODERATE	oxyS	176	Arg59His	Regulatory proteins	total-L5
Rv0117	141516	C	T	183	183	missense_variant	MODERATE	oxyS	317	Ser106Phe	Regulatory proteins	core-L5
Rv0118c	142806	G	A	2	183	synonymous_variant	LOW	oxcA	1071	Arg357Arg	Intermediary metabolism and respiration	total-L5
Rv0118c	143673	G	C	3	183	synonymous_variant	LOW	oxcA	204	Ala68Ala	Intermediary metabolism and respiration	total-L5
Rv0119	144082	C	G	2	183	missense_variant	MODERATE	fadD7	34	Leu12Val	Lipid metabolism	total-L5
Rv0119	144696	G	A	2	183	synonymous_variant	LOW	fadD7	648	Pro216Pro	Lipid metabolism	total-L5
Rv0120c	145695	G	T	7	183	missense_variant	MODERATE	fusA2	2077	Arg693Ser	Information pathways	core-L5.2.2
Rv0120c	146412	C	T	3	183	missense_variant	MODERATE	fusA2	1360	Ala454Thr	Information pathways	total-L5
Rv0120c	146549	C	T	2	183	missense_variant	MODERATE	fusA2	1223	Gly408Glu	Information pathways	total-L5
Rv0120c	146796	G	T	3	183	missense_variant	MODERATE	fusA2	976	Pro326Thr	Information pathways	total-L5
Rv0120c	146870	C	T	3	183	missense_variant	MODERATE	fusA2	902	Gly301Asp	Information pathways	total-L5
Rv0120c	146893	C	T	183	183	synonymous_variant	LOW	fusA2	879	Leu293Leu	Information pathways	core-L5
Rv0121c	148085	A	T	4	183	missense_variant	MODERATE	Rv0121c	258	Asp86Glu	Conserved hypotheticals	total-L5
Rv0121c	148187	G	A	183	183	synonymous_variant	LOW	Rv0121c	156	Thr52Thr	Conserved hypotheticals	core-L5
Rv0121c	148244	T	C	3	183	synonymous_variant	LOW	Rv0121c	99	Val33Val	Conserved hypotheticals	total-L5
Rv0122	148635	G	A	3	183	missense_variant	MODERATE	Rv0122	145	Val49Met	Conserved hypotheticals	total-L5
Rv0123	148870	A	G	2	183	synonymous_variant	LOW	Rv0123	15	Pro5Pro	Conserved hypotheticals	total-L5
Rv0120c	149478	T	G	5	183	upstream_gene_variant	MODIFIER	fusA2	-1707	****	Information pathways	total-L5
Rv0126	152674	C	T	2	183	synonymous_variant	LOW	treS	351	Asp117Asp	Virulence, detoxification, adaptation	total-L5
Rv0126	152943	C	A	2	183	missense_variant	MODERATE	treS	620	Pro207Gln	Virulence, detoxification, adaptation	total-L5
Rv0126	153415	C	T	2	183	synonymous_variant	LOW	treS	1092	Tyr364Tyr	Virulence, detoxification, adaptation	total-L5
Rv0126	153554	G	A	2	183	missense_variant	MODERATE	treS	1231	Val411Ile	Virulence, detoxification, adaptation	total-L5
Rv0127	155169	C	T	2	183	missense_variant	MODERATE	mak	938	Ala313Val	Virulence, detoxification, adaptation	total-L5
Rv0127	155478	C	A	183	183	missense_variant	MODERATE	mak	1247	Ala416Glu	Virulence, detoxification, adaptation	core-L5
Rv0128	155639	C	G	2	183	upstream_gene_variant	MODIFIER	Rv0128	-28	****	Cell wall and cell processes	total-L5
Rv0128	155718	G	A	4	183	missense_variant	MODERATE	Rv0128	52	Ala18Thr	Cell wall and cell processes	total-L5
Rv0129c	157055	G	A	3	183	synonymous_variant	LOW	fbpC	546	Tyr182Tyr	Lipid metabolism	total-L5
Rv0129c	157289	C	T	2	183	synonymous_variant	LOW	fbpC	312	Glu104Glu	Lipid metabolism	total-L5
Rv0129c	157365	G	C	2	183	missense_variant	MODERATE	fbpC	236	Ala79Gly	Lipid metabolism	total-L5
Rv0129c	157541	C	T	3	183	synonymous_variant	LOW	fbpC	60	Arg20Arg	Lipid metabolism	total-L5
Rv0131c	159142	C	A	2	183	missense_variant	MODERATE	fadE1	517	Asp173Tyr	Lipid metabolism	total-L5
Rv0132c	159728	C	T	5	183	missense_variant	MODERATE	fgd2	1055	Arg352His	Intermediary metabolism and respiration	total-L5
Rv0132c	160776	C	T	3	183	missense_variant	MODERATE	fgd2	7	Gly3Ser	Intermediary metabolism and respiration	total-L5
Rv0129c	160809	C	T	8	183	upstream_gene_variant	MODIFIER	fbpC	-3209	****	Lipid metabolism	total-L5
Rv0129c	160813	A	G	2	183	upstream_gene_variant	MODIFIER	fbpC	-3213	****	Lipid metabolism	total-L5
Rv0134	161784	C	T	2	183	missense_variant	MODERATE	ephF	14	Pro5Leu	Virulence, detoxification, adaptation	total-L5
Rv0134	162170	G	A	3	183	missense_variant	MODERATE	ephF	400	Val134Met	Virulence, detoxification, adaptation	total-L5
Rv0135c	163106	G	A	3	183	synonymous_variant	LOW	Rv0135c	144	Ser48Ser	Regulatory proteins	total-L5
Rv0135c	163148	G	A	183	183	synonymous_variant	LOW	Rv0135c	102	Arg34Arg	Regulatory proteins	core-L5
Rv0136	163500	C	T	2	183	synonymous_variant	LOW	cyp138	135	Arg45Arg	Intermediary metabolism and respiration	total-L5
Rv0136	164108	G	C	3	183	missense_variant	MODERATE	cyp138	743	Gly248Ala	Intermediary metabolism and respiration	total-L5
Rv0136	164112	C	T	2	183	synonymous_variant	LOW	cyp138	747	Ser249Ser	Intermediary metabolism and respiration	total-L5
Rv0136	164221	C	A	4	183	missense_variant	MODERATE	cyp138	856	Pro286Thr	Intermediary metabolism and respiration	total-L5
Rv0137c	164936	C	T	183	183	missense_variant	MODERATE	msrA	325	Asp109Asn	Intermediary metabolism and respiration	core-L5
Rv0139	165971	C	T	2	183	synonymous_variant	LOW	Rv0139	145	Leu49Leu	Intermediary metabolism and respiration	total-L5
Rv0139	166674	A	G	2	183	missense_variant	MODERATE	Rv0139	848	Asp283Gly	Intermediary metabolism and respiration	total-L5
Rv0142	167739	C	T	2	183	missense_variant	MODERATE	Rv0142	29	Ala10Val	Conserved hypotheticals	total-L5
Rv0142	167846	C	A	2	183	synonymous_variant	LOW	Rv0142	136	Arg46Arg	Conserved hypotheticals	total-L5
Rv0142	168307	G	A	2	183	synonymous_variant	LOW	Rv0142	597	Ala199Ala	Conserved hypotheticals	total-L5
Rv0142	168449	T	C	2	183	missense_variant	MODERATE	Rv0142	739	Tyr247His	Conserved hypotheticals	total-L5
Rv0143c	169756	C	G	3	183	missense_variant	MODERATE	Rv0143c	427	Asp143His	Cell wall and cell processes	total-L5
Rv0143c	169796	G	T	3	182	synonymous_variant	LOW	Rv0143c	387	Thr129Thr	Cell wall and cell processes	total-L5
Rv0143c	169890	G	A	2	183	missense_variant	MODERATE	Rv0143c	293	Thr98Ile	Cell wall and cell processes	total-L5
Rv0144	170478	T	C	2	183	synonymous_variant	LOW	Rv0144	195	Thr65Thr	Regulatory proteins	total-L5
Rv0144	170534	C	T	3	183	missense_variant	MODERATE	Rv0144	251	Ala84Val	Regulatory proteins	total-L5
Rv0141c	171202	A	G	2	183	upstream_gene_variant	MODIFIER	Rv0141c	-3521	****	Conserved hypotheticals	total-L5
Rv0147	174177	A	C	13	183	missense_variant	MODERATE	Rv0147	940	Lys314Gln	Intermediary metabolism and respiration	total-L5
Rv0148	175088	G	A	17	183	missense_variant	MODERATE	Rv0148	256	Ala86Thr	Intermediary metabolism and respiration	total-L5
Rv0149	176176	G	A	2	183	synonymous_variant	LOW	Rv0149	477	Ala159Ala	Intermediary metabolism and respiration	total-L5
Rv0150c	176787	T	C	2	183	missense_variant	MODERATE	Rv0150c	166	Ile56Val	Conserved hypotheticals	total-L5
Rv0150c	177380	C	T	2	183	upstream_gene_variant	MODIFIER	Rv0150c	-428	****	Conserved hypotheticals	total-L5
Rv0153c	181531	G	C	30	183	missense_variant	MODERATE	ptbB	455	Ala152Gly	Regulatory proteins	total-L5
Rv0153c	181533	G	A	7	183	synonymous_variant	LOW	ptbB	453	Ala151Ala	Regulatory proteins	total-L5
Rv0155	184184	C	T	7	183	missense_variant	MODERATE	pntAa	563	Thr188Met	Intermediary metabolism and respiration	core-L5.2.1
Rv0157	185623	C	T	2	183	missense_variant	MODERATE	pntB	572	Pro191Leu	Intermediary metabolism and respiration	total-L5
Rv0153c	186742	C	T	2	183	upstream_gene_variant	MODIFIER	ptbB	-4757	****	Regulatory proteins	total-L5
Rv0157A	188856	C	T	183	183	upstream_gene_variant	MODIFIER	Rv0157A	-2233	****	Conserved hypotheticals	core-L5
Rv0157A	190464	G	A	2	183	upstream_gene_variant	MODIFIER	Rv0157A	-3841	****	Conserved hypotheticals	total-L5
Rv0161	190793	A	G	3	183	missense_variant	MODERATE	Rv0161	187	Thr63Ala	Intermediary metabolism and respiration	total-L5
Rv0161	191218	G	C	9	183	synonymous_variant	LOW	Rv0161	612	Leu204Leu	Intermediary metabolism and respiration	total-L5
Rv0161	191398	C	G	17	183	synonymous_variant	LOW	Rv0161	792	Pro264Pro	Intermediary metabolism and respiration	total-L5
Rv0162c	192438	A	G	4	183	missense_variant	MODERATE	adhE1	698	Val233Ala	Intermediary metabolism and respiration	total-L5
Rv0162c	192683	C	T	5	183	synonymous_variant	LOW	adhE1	453	Val151Val	Intermediary metabolism and respiration	core-L5.2.3
Rv0162c	192784	C	T	2	183	missense_variant	MODERATE	adhE1	352	Ala118Thr	Intermediary metabolism and respiration	total-L5
Rv0163	193224	C	G	17	183	missense_variant	MODERATE	Rv0163	108	Asn36Lys	Conserved hypotheticals	total-L5
Rv0163	193353	G	A	4	183	synonymous_variant	LOW	Rv0163	237	Leu79Leu	Conserved hypotheticals	total-L5
Rv0163	193520	C	T	5	183	missense_variant	MODERATE	Rv0163	404	Pro135Leu	Conserved hypotheticals	core-L5.2.3
Rv0164	193681	T	C	2	183	missense_variant	MODERATE	TB18.5	56	Leu19Ser	Conserved hypotheticals	total-L5
Rv0165c	194608	C	T	2	183	missense_variant	MODERATE	mce1R	208	Gly70Arg	Regulatory proteins	total-L5
Rv0165c	194704	G	A	5	183	missense_variant	MODERATE	mce1R	112	Arg38Cys	Regulatory proteins	total-L5
Rv0166	195169	C	A	2	183	synonymous_variant	LOW	fadD5	177	Arg59Arg	Lipid metabolism	total-L5
Rv0166	195191	G	A	3	183	missense_variant	MODERATE	fadD5	199	Ala67Thr	Lipid metabolism	total-L5
Rv0166	195296	A	G	17	183	missense_variant	MODERATE	fadD5	304	Ile102Val	Lipid metabolism	total-L5
Rv0166	195895	A	G	3	183	synonymous_variant	LOW	fadD5	903	Leu301Leu	Lipid metabolism	total-L5
Rv0162c	196698	C	T	5	183	upstream_gene_variant	MODIFIER	adhE1	-3563	****	Intermediary metabolism and respiration	total-L5
Rv0162c	196740	C	G	3	183	upstream_gene_variant	MODIFIER	adhE1	-3605	****	Intermediary metabolism and respiration	total-L5
Rv0168	197693	C	T	2	183	missense_variant	MODERATE	yrbE1B	34	Pro12Ser	Virulence, detoxification, adaptation	total-L5
Rv0168	197708	A	G	3	183	missense_variant	MODERATE	yrbE1B	49	Asn17Asp	Virulence, detoxification, adaptation	total-L5
Rv0168	197718	A	C	7	183	missense_variant	MODERATE	yrbE1B	59	Gln20Pro	Virulence, detoxification, adaptation	core-L5.2.2
Rv0168	197983	C	T	11	183	synonymous_variant	LOW	yrbE1B	324	Phe108Phe	Virulence, detoxification, adaptation	total-L5
Rv0168	198220	G	A	2	183	missense_variant	MODERATE	yrbE1B	561	Met187Ile	Virulence, detoxification, adaptation	total-L5
Rv0168	198398	G	C	2	183	missense_variant	MODERATE	yrbE1B	739	Gly247Arg	Virulence, detoxification, adaptation	total-L5
Rv0168	198402	G	T	2	183	missense_variant	MODERATE	yrbE1B	743	Gly248Val	Virulence, detoxification, adaptation	total-L5
Rv0168	198410	G	T	5	183	missense_variant	MODERATE	yrbE1B	751	Gly251Cys	Virulence, detoxification, adaptation	core-L5.2.3
Rv0169	198905	C	T	3	183	synonymous_variant	LOW	mce1A	372	Thr124Thr	Virulence, detoxification, adaptation	total-L5
Rv0169	198948	G	T	8	183	missense_variant	MODERATE	mce1A	415	Val139Phe	Virulence, detoxification, adaptation	total-L5
Rv0169	199734	C	G	183	183	missense_variant	MODERATE	mce1A	1201	Pro401Ala	Virulence, detoxification, adaptation	core-L5
Rv0170	200179	C	G	2	183	synonymous_variant	LOW	mce1B	285	Ala95Ala	Virulence, detoxification, adaptation	total-L5
Rv0170	200454	C	A	2	183	missense_variant	MODERATE	mce1B	560	Thr187Asn	Virulence, detoxification, adaptation	total-L5
Rv0171	200985	C	T	2	183	synonymous_variant	LOW	mce1C	54	Val18Val	Virulence, detoxification, adaptation	total-L5
Rv0171	201937	T	G	2	183	missense_variant	MODERATE	mce1C	1006	Trp336Gly	Virulence, detoxification, adaptation	total-L5
Rv0171	202229	C	G	182	182	missense_variant	MODERATE	mce1C	1298	Ala433Gly	Virulence, detoxification, adaptation	total-L5
Rv0171	202426	A	G	2	183	missense_variant	MODERATE	mce1C	1495	Ile499Val	Virulence, detoxification, adaptation	total-L5
Rv0172	203045	C	T	2	183	synonymous_variant	LOW	mce1D	570	Thr190Thr	Virulence, detoxification, adaptation	total-L5
Rv0172	203279	C	T	42	183	synonymous_variant	LOW	mce1D	804	Phe268Phe	Virulence, detoxification, adaptation	core-L5.1.2
Rv0173	204128	C	T	2	183	synonymous_variant	LOW	lprK	64	Leu22Leu	Cell wall and cell processes	total-L5
Rv0173	204315	A	G	183	183	missense_variant	MODERATE	lprK	251	Lys84Arg	Cell wall and cell processes	core-L5
Rv0173	205095	C	G	3	183	missense_variant	MODERATE	lprK	1031	Thr344Ser	Cell wall and cell processes	total-L5
Rv0176	208299	C	T	183	183	missense_variant	MODERATE	Rv0176	848	Pro283Leu	Cell wall and cell processes	core-L5
Rv0178	209356	C	A	3	183	missense_variant	MODERATE	Rv0178	419	Ala140Asp	Cell wall and cell processes	total-L5
Rv0179c	210102	G	A	7	183	synonymous_variant	LOW	lprO	711	Tyr237Tyr	Cell wall and cell processes	total-L5
Rv0180c	211414	C	T	5	183	synonymous_variant	LOW	Rv0180c	837	Leu279Leu	Cell wall and cell processes	total-L5
Rv0180c	212098	G	T	2	183	synonymous_variant	LOW	Rv0180c	153	Pro51Pro	Cell wall and cell processes	total-L5
Rv0182c	213996	C	T	2	183	missense_variant	MODERATE	sigG	145	Glu49Lys	Information pathways	total-L5
Rv0183	214516	G	C	3	183	synonymous_variant	LOW	Rv0183	429	Val143Val	Intermediary metabolism and respiration	total-L5
Rv0183	214578	A	G	2	183	missense_variant	MODERATE	Rv0183	491	Gln164Arg	Intermediary metabolism and respiration	total-L5
Rv0184	215018	C	T	2	183	missense_variant	MODERATE	Rv0184	50	Ala17Val	Conserved hypotheticals	total-L5
Rv0184	215160	C	G	108	183	synonymous_variant	LOW	Rv0184	192	Thr64Thr	Conserved hypotheticals	total-L5
Rv0184	215639	C	G	2	183	missense_variant	MODERATE	Rv0184	671	Ala224Gly	Conserved hypotheticals	total-L5
Rv0186	217189	G	T	2	183	synonymous_variant	LOW	bglS	921	Ala307Ala	Intermediary metabolism and respiration	total-L5
Rv0186	217201	T	C	183	183	synonymous_variant	LOW	bglS	933	Asn311Asn	Intermediary metabolism and respiration	core-L5
Rv0186	217558	C	G	3	183	missense_variant	MODERATE	bglS	1290	Ile430Met	Intermediary metabolism and respiration	total-L5
Rv0186	218264	A	G	2	183	missense_variant	MODERATE	bglS	1996	Thr666Ala	Intermediary metabolism and respiration	total-L5
Rv0182c	218559	G	A	2	183	upstream_gene_variant	MODIFIER	sigG	-4419	****	Information pathways	total-L5
Rv0187	219055	C	T	2	183	synonymous_variant	LOW	Rv0187	351	Val117Val	Intermediary metabolism and respiration	total-L5
Rv0186A	219991	T	C	2	183	upstream_gene_variant	MODIFIER	mymT	-1440	****	Virulence, detoxification, adaptation	total-L5
Rv0189c	220601	T	C	2	183	missense_variant	MODERATE	ilvD	1123	Ile375Val	Intermediary metabolism and respiration	total-L5
Rv0186A	221767	T	C	25	183	upstream_gene_variant	MODIFIER	mymT	-3216	****	Virulence, detoxification, adaptation	total-L5
Rv0192	223950	T	C	2	183	synonymous_variant	LOW	Rv0192	387	Val129Val	Conserved hypotheticals	total-L5
Rv0192	224414	A	G	183	183	missense_variant	MODERATE	Rv0192	851	Asn284Ser	Conserved hypotheticals	core-L5
Rv0192	224547	C	T	2	183	synonymous_variant	LOW	Rv0192	984	Leu328Leu	Conserved hypotheticals	total-L5
Rv0193c	225105	C	T	7	183	synonymous_variant	LOW	Rv0193c	1467	Arg489Arg	Conserved hypotheticals	total-L5
Rv0193c	225500	C	T	5	183	missense_variant	MODERATE	Rv0193c	1072	Gly358Ser	Conserved hypotheticals	total-L5
Rv0193c	225657	G	A	7	183	synonymous_variant	LOW	Rv0193c	915	Ala305Ala	Conserved hypotheticals	core-L5.2.2
Rv0193c	225733	C	T	2	183	missense_variant	MODERATE	Rv0193c	839	Arg280His	Conserved hypotheticals	total-L5
Rv0193c	226415	G	A	3	183	stop_gained	HIGH	Rv0193c	157	Gln53*	Conserved hypotheticals	total-L5
Rv0194	227468	C	T	183	183	synonymous_variant	LOW	Rv0194	591	Val197Val	Cell wall and cell processes	core-L5
Rv0194	228184	C	A	6	183	missense_variant	MODERATE	Rv0194	1307	Thr436Lys	Cell wall and cell processes	total-L5
Rv0194	228422	G	A	25	183	synonymous_variant	LOW	Rv0194	1545	Glu515Glu	Cell wall and cell processes	total-L5
Rv0194	229234	G	A	2	183	missense_variant	MODERATE	Rv0194	2357	Arg786His	Cell wall and cell processes	total-L5
Rv0194	229400	G	A	2	183	synonymous_variant	LOW	Rv0194	2523	Gly841Gly	Cell wall and cell processes	total-L5
Rv0194	229448	G	C	183	183	missense_variant	MODERATE	Rv0194	2571	Leu857Phe	Cell wall and cell processes	core-L5
Rv0194	230197	C	T	157	183	missense_variant	MODERATE	Rv0194	3320	Thr1107Ile	Cell wall and cell processes	core-L5.1
Rv0193c	230641	C	T	3	183	upstream_gene_variant	MODIFIER	Rv0193c	-4070	****	Conserved hypotheticals	total-L5
Rv0195	231261	G	A	9	183	synonymous_variant	LOW	Rv0195	363	Leu121Leu	Regulatory proteins	total-L5
Rv0195	231512	C	T	3	183	missense_variant	MODERATE	Rv0195	614	Ala205Val	Regulatory proteins	total-L5
Rv0196	232061	G	A	6	183	missense_variant	MODERATE	Rv0196	415	Ala139Thr	Regulatory proteins	total-L5
Rv0197	233023	G	A	2	183	missense_variant	MODERATE	Rv0197	793	Ala265Thr	Intermediary metabolism and respiration	total-L5
Rv0197	233377	C	T	183	183	missense_variant	MODERATE	Rv0197	1147	His383Tyr	Intermediary metabolism and respiration	core-L5
Rv0198c	234855	A	G	2	183	synonymous_variant	LOW	zmp1	1653	His551His	Intermediary metabolism and respiration	total-L5
Rv0198c	235457	G	T	3	183	missense_variant	MODERATE	zmp1	1051	Pro351Thr	Intermediary metabolism and respiration	total-L5
Rv0198c	235513	A	G	3	183	missense_variant	MODERATE	zmp1	995	Val332Ala	Intermediary metabolism and respiration	total-L5
Rv0198c	235856	T	G	2	183	missense_variant	MODERATE	zmp1	652	Lys218Gln	Intermediary metabolism and respiration	total-L5
Rv0198c	236027	C	T	2	183	missense_variant	MODERATE	zmp1	481	Glu161Lys	Intermediary metabolism and respiration	total-L5
Rv0198c	236455	G	A	2	183	missense_variant	MODERATE	zmp1	53	Ala18Val	Intermediary metabolism and respiration	total-L5
Rv0201c	238240	C	T	2	183	synonymous_variant	LOW	Rv0201c	156	Ala52Ala	Conserved hypotheticals	total-L5
Rv0202c	239231	C	A	4	183	missense_variant	MODERATE	mmpL11	2062	Val688Leu	Cell wall and cell processes	total-L5
Rv0202c	240032	C	A	183	183	missense_variant	MODERATE	mmpL11	1261	Ala421Ser	Cell wall and cell processes	core-L5
Rv0202c	240754	T	G	9	183	missense_variant	MODERATE	mmpL11	539	Asn180Thr	Cell wall and cell processes	total-L5
Rv0202c	241233	C	T	3	183	synonymous_variant	LOW	mmpL11	60	Leu20Leu	Cell wall and cell processes	total-L5
Rv0203	241585	C	T	25	183	synonymous_variant	LOW	Rv0203	72	Ala24Ala	Cell wall and cell processes	total-L5
Rv0203	241628	G	A	3	183	missense_variant	MODERATE	Rv0203	115	Asp39Asn	Cell wall and cell processes	total-L5
Rv0204c	242138	G	A	81	183	synonymous_variant	LOW	Rv0204c	1077	Thr359Thr	Cell wall and cell processes	total-L5
Rv0204c	242304	C	T	8	183	missense_variant	MODERATE	Rv0204c	911	Gly304Asp	Cell wall and cell processes	total-L5
Rv0204c	242653	T	C	2	183	missense_variant	MODERATE	Rv0204c	562	Thr188Ala	Cell wall and cell processes	total-L5
Rv0204c	242700	C	G	2	183	missense_variant	MODERATE	Rv0204c	515	Gly172Ala	Cell wall and cell processes	total-L5
Rv0204c	243050	C	G	2	183	synonymous_variant	LOW	Rv0204c	165	Val55Val	Cell wall and cell processes	total-L5
Rv0205	243886	C	A	2	183	missense_variant	MODERATE	Rv0205	503	Ala168Glu	Cell wall and cell processes	total-L5
Rv0205	244387	C	T	2	183	missense_variant	MODERATE	Rv0205	1004	Pro335Leu	Cell wall and cell processes	total-L5
Rv0206c	245548	T	C	42	183	missense_variant	MODERATE	mmpL3	1771	Ser591Gly	Cell wall and cell processes	core-L5.1.2
Rv0206c	246255	G	A	2	183	missense_variant	MODERATE	mmpL3	1064	Ala355Val	Cell wall and cell processes	total-L5
Rv0206c	246951	G	C	5	183	missense_variant	MODERATE	mmpL3	368	Ala123Gly	Cell wall and cell processes	total-L5
Rv0206c	247128	T	G	2	183	missense_variant	MODERATE	mmpL3	191	Asp64Ala	Cell wall and cell processes	total-L5
Rv0206c	247157	C	T	7	183	synonymous_variant	LOW	mmpL3	162	Ser54Ser	Cell wall and cell processes	total-L5
Rv0206c	247283	G	A	39	183	synonymous_variant	LOW	mmpL3	36	Tyr12Tyr	Cell wall and cell processes	total-L5
Rv0206c	247297	T	G	2	183	missense_variant	MODERATE	mmpL3	22	Thr8Pro	Cell wall and cell processes	total-L5
Rv0206c	248946	C	T	183	183	upstream_gene_variant	MODIFIER	mmpL3	-1628	****	Cell wall and cell processes	core-L5
Rv0209	249810	C	T	2	183	missense_variant	MODERATE	Rv0209	773	Ala258Val	Conserved hypotheticals	total-L5
Rv0210	251176	C	A	183	183	missense_variant	MODERATE	Rv0210	1057	Leu353Met	Conserved hypotheticals	core-L5
Rv0211	251811	T	G	5	183	missense_variant	MODERATE	pckA	30	Asp10Glu	Intermediary metabolism and respiration	total-L5
Rv0211	252552	G	T	2	183	synonymous_variant	LOW	pckA	771	Ser257Ser	Intermediary metabolism and respiration	total-L5
Rv0211	253046	A	C	183	183	missense_variant	MODERATE	pckA	1265	Lys422Thr	Intermediary metabolism and respiration	core-L5
Rv0212c	256001	G	T	183	183	upstream_gene_variant	MODIFIER	nadR	-1361	****	Regulatory proteins	core-L5
Rv0214	256363	C	T	2	183	synonymous_variant	LOW	fadD4	300	Arg100Arg	Lipid metabolism	total-L5
Rv0215c	257968	G	A	4	183	missense_variant	MODERATE	fadE3	889	Leu297Phe	Lipid metabolism	total-L5
Rv0215c	258051	T	C	3	183	missense_variant	MODERATE	fadE3	806	Tyr269Cys	Lipid metabolism	total-L5
Rv0215c	258120	G	A	3	183	missense_variant	MODERATE	fadE3	737	Thr246Met	Lipid metabolism	total-L5
Rv0215c	258458	C	G	2	183	synonymous_variant	LOW	fadE3	399	Leu133Leu	Lipid metabolism	total-L5
Rv0215c	258470	A	G	183	183	synonymous_variant	LOW	fadE3	387	Gly129Gly	Lipid metabolism	core-L5
Rv0215c	258561	A	C	183	183	missense_variant	MODERATE	fadE3	296	Leu99Arg	Lipid metabolism	core-L5
Rv0215c	258631	G	A	3	183	synonymous_variant	LOW	fadE3	226	Leu76Leu	Lipid metabolism	total-L5
Rv0217c	260454	G	T	7	183	stop_gained	HIGH	lipW	378	Tyr126*	Intermediary metabolism and respiration	core-L5.2.2
Rv0217c	260802	C	A	7	183	synonymous_variant	LOW	lipW	30	Leu10Leu	Intermediary metabolism and respiration	core-L5.2.1
Rv0218	261628	G	C	7	183	synonymous_variant	LOW	Rv0218	705	Val235Val	Cell wall and cell processes	core-L5.2.2
Rv0218	261863	G	A	2	183	missense_variant	MODERATE	Rv0218	940	Val314Met	Cell wall and cell processes	total-L5
Rv0219	262745	G	A	3	183	synonymous_variant	LOW	Rv0219	492	Ala164Ala	Cell wall and cell processes	total-L5
Rv0220	263226	C	A	2	183	missense_variant	MODERATE	lipC	415	Pro139Thr	Intermediary metabolism and respiration	total-L5
Rv0220	263856	T	G	2	183	missense_variant	MODERATE	lipC	1045	Leu349Val	Intermediary metabolism and respiration	total-L5
Rv0221	264694	T	G	3	183	missense_variant	MODERATE	Rv0221	628	Ser210Ala	Lipid metabolism	total-L5
Rv0221	265188	C	T	4	183	synonymous_variant	LOW	Rv0221	1122	Leu374Leu	Lipid metabolism	total-L5
Rv0221	265284	C	T	2	183	synonymous_variant	LOW	Rv0221	1218	Ala406Ala	Lipid metabolism	total-L5
Rv0221	265401	C	T	157	183	synonymous_variant	LOW	Rv0221	1335	Asp445Asp	Lipid metabolism	core-L5.1
Rv0221	265422	C	A	3	183	synonymous_variant	LOW	Rv0221	1356	Ala452Ala	Lipid metabolism	total-L5
Rv0222	265554	A	C	183	183	synonymous_variant	LOW	echA1	48	Val16Val	Lipid metabolism	core-L5
Rv0223c	266852	C	T	5	183	missense_variant	MODERATE	Rv0223c	913	Val305Met	Intermediary metabolism and respiration	total-L5
Rv0225	268837	G	A	4	183	missense_variant	MODERATE	Rv0225	175	Gly59Arg	Cell wall and cell processes	total-L5
Rv0225	268974	G	C	3	183	missense_variant	MODERATE	Rv0225	312	Trp104Cys	Cell wall and cell processes	total-L5
Rv0225	269350	G	A	2	183	missense_variant	MODERATE	Rv0225	688	Gly230Ser	Cell wall and cell processes	total-L5
Rv0226c	269970	C	A	2	183	missense_variant	MODERATE	Rv0226c	1595	Arg532Leu	Cell wall and cell processes	total-L5
Rv0226c	270305	C	T	2	183	missense_variant	MODERATE	Rv0226c	1260	Met420Ile	Cell wall and cell processes	total-L5
Rv0226c	270757	C	T	3	183	missense_variant	MODERATE	Rv0226c	808	Val270Met	Cell wall and cell processes	total-L5
Rv0226c	270805	T	G	2	183	missense_variant	MODERATE	Rv0226c	760	Ile254Leu	Cell wall and cell processes	total-L5
Rv0227c	272315	T	C	7	183	synonymous_variant	LOW	Rv0227c	525	Ala175Ala	Cell wall and cell processes	core-L5.2.2
Rv0228	273527	C	T	3	183	missense_variant	MODERATE	Rv0228	473	Thr158Ile	Intermediary metabolism and respiration	total-L5
Rv0228	273806	C	T	2	183	missense_variant	MODERATE	Rv0228	752	Ala251Val	Intermediary metabolism and respiration	total-L5
Rv0229c	274582	G	A	3	183	synonymous_variant	LOW	Rv0229c	405	Ser135Ser	Cell wall and cell processes	total-L5
Rv0229c	274584	A	G	183	183	missense_variant	MODERATE	Rv0229c	403	Ser135Pro	Cell wall and cell processes	core-L5
Rv0231	277375	C	T	2	183	synonymous_variant	LOW	fadE4	1318	Leu440Leu	Lipid metabolism	total-L5
Rv0229c	277855	G	A	7	183	upstream_gene_variant	MODIFIER	Rv0229c	-2869	****	Cell wall and cell processes	core-L5.2.1
Rv0229c	277865	G	C	183	183	upstream_gene_variant	MODIFIER	Rv0229c	-2879	****	Cell wall and cell processes	core-L5
Rv0234c	279803	G	T	80	183	synonymous_variant	LOW	gabD1	1338	Ser446Ser	Intermediary metabolism and respiration	total-L5
Rv0234c	280350	C	T	2	183	missense_variant	MODERATE	gabD1	791	Ser264Asn	Intermediary metabolism and respiration	total-L5
Rv0235c	281405	G	T	183	183	missense_variant	MODERATE	Rv0235c	1210	Pro404Thr	Cell wall and cell processes	core-L5
Rv0236c	283482	C	T	2	183	missense_variant	MODERATE	aftD	3370	Val1124Met	Cell wall and cell processes	total-L5
Rv0236c	283865	A	G	5	183	missense_variant	MODERATE	aftD	2987	Val996Ala	Cell wall and cell processes	core-L5.2.3
Rv0236c	284954	C	T	3	183	missense_variant	MODERATE	aftD	1898	Gly633Asp	Cell wall and cell processes	total-L5
Rv0236c	285395	C	T	4	183	missense_variant	MODERATE	aftD	1457	Gly486Asp	Cell wall and cell processes	total-L5
Rv0236c	285400	C	T	2	183	synonymous_variant	LOW	aftD	1452	Pro484Pro	Cell wall and cell processes	total-L5
Rv0236c	285653	C	T	183	183	missense_variant	MODERATE	aftD	1199	Arg400Gln	Cell wall and cell processes	core-L5
Rv0236c	286130	G	A	2	183	missense_variant	MODERATE	aftD	722	Pro241Leu	Cell wall and cell processes	total-L5
Rv0236c	286325	C	T	2	183	missense_variant	MODERATE	aftD	527	Gly176Glu	Cell wall and cell processes	total-L5
Rv0236c	286723	G	C	4	183	missense_variant	MODERATE	aftD	129	Phe43Leu	Cell wall and cell processes	total-L5
Rv0236c	286810	C	T	2	183	synonymous_variant	LOW	aftD	42	Ala14Ala	Cell wall and cell processes	total-L5
Rv0237	287838	T	C	2	183	missense_variant	MODERATE	lpqI	653	Val218Ala	Cell wall and cell processes	total-L5
Rv0241c	289950	C	T	2	183	synonymous_variant	LOW	htdX	705	Ser235Ser	Intermediary metabolism and respiration	total-L5
Rv0242c	291021	C	T	2	183	missense_variant	MODERATE	fabG4	1009	Gly337Arg	Lipid metabolism	total-L5
Rv0242c	291165	C	T	3	183	missense_variant	MODERATE	fabG4	865	Ala289Thr	Lipid metabolism	total-L5
Rv0242c	291521	G	T	5	183	missense_variant	MODERATE	fabG4	509	Ala170Glu	Lipid metabolism	core-L5.2.3
Rv0242c	291603	C	T	2	183	missense_variant	MODERATE	fabG4	427	Gly143Ser	Lipid metabolism	total-L5
Rv0242c	291830	T	G	183	183	missense_variant	MODERATE	fabG4	200	Asp67Ala	Lipid metabolism	core-L5
Rv0242c	291831	C	T	2	183	missense_variant	MODERATE	fabG4	199	Asp67Asn	Lipid metabolism	total-L5
Rv0243	292598	C	T	17	183	missense_variant	MODERATE	fadA2	428	Thr143Ile	Lipid metabolism	total-L5
Rv0243	292646	T	G	2	183	missense_variant	MODERATE	fadA2	476	Leu159Arg	Lipid metabolism	total-L5
Rv0243	292686	C	T	3	183	synonymous_variant	LOW	fadA2	516	Pro172Pro	Lipid metabolism	total-L5
Rv0244c	293872	G	A	2	183	synonymous_variant	LOW	fadE5	1762	Leu588Leu	Lipid metabolism	total-L5
Rv0244c	294052	C	A	7	183	missense_variant	MODERATE	fadE5	1582	Vacore-L528Leu	Lipid metabolism	core-L5.2.2
Rv0244c	295190	C	T	3	183	synonymous_variant	LOW	fadE5	444	Lys148Lys	Lipid metabolism	total-L5
Rv0244c	295324	T	C	7	183	missense_variant	MODERATE	fadE5	310	Met104Val	Lipid metabolism	core-L5.2.2
Rv0241c	295644	C	T	11	183	upstream_gene_variant	MODIFIER	htdX	-4990	****	Intermediary metabolism and respiration	total-L5
Rv0241c	295645	C	T	183	183	upstream_gene_variant	MODIFIER	htdX	-4991	****	Intermediary metabolism and respiration	core-L5
Rv0245	296012	C	T	2	183	missense_variant	MODERATE	Rv0245	8	Ser3Leu	Intermediary metabolism and respiration	total-L5
Rv0246	298071	T	C	2	183	synonymous_variant	LOW	Rv0246	1263	Arg421Arg	Cell wall and cell processes	total-L5
Rv0248c	299356	T	C	3	183	missense_variant	MODERATE	Rv0248c	1448	Asn483Ser	Intermediary metabolism and respiration	total-L5
Rv0249c	301136	T	C	3	183	missense_variant	MODERATE	Rv0249c	520	Ile174Val	Intermediary metabolism and respiration	total-L5
Rv0249c	301267	G	A	3	183	missense_variant	MODERATE	Rv0249c	389	Thr130Ile	Intermediary metabolism and respiration	total-L5
Rv0249c	301621	C	G	2	183	missense_variant	MODERATE	Rv0249c	35	Gly12Ala	Intermediary metabolism and respiration	total-L5
Rv0249c	301634	G	A	7	183	missense_variant	MODERATE	Rv0249c	22	Arg8Cys	Intermediary metabolism and respiration	total-L5
Rv0250c	301839	C	T	2	183	missense_variant	MODERATE	Rv0250c	190	Ala64Thr	Conserved hypotheticals	total-L5
Rv0250c	302010	G	A	7	183	missense_variant	MODERATE	Rv0250c	19	Leu7Phe	Conserved hypotheticals	core-L5.2.2
Rv0251c	302191	G	T	17	183	synonymous_variant	LOW	hsp	462	Arg154Arg	Virulence, detoxification, adaptation	total-L5
Rv0252	303288	C	G	5	183	synonymous_variant	LOW	nirB	423	Thr141Thr	Intermediary metabolism and respiration	core-L5.2.3
Rv0252	303735	A	C	2	183	synonymous_variant	LOW	nirB	870	Thr290Thr	Intermediary metabolism and respiration	total-L5
Rv0252	303779	A	G	2	183	missense_variant	MODERATE	nirB	914	Asp305Gly	Intermediary metabolism and respiration	total-L5
Rv0252	304056	G	A	8	183	synonymous_variant	LOW	nirB	1191	Ser397Ser	Intermediary metabolism and respiration	total-L5
Rv0253	305550	G	A	2	183	missense_variant	MODERATE	nirD	98	Ser33Asn	Intermediary metabolism and respiration	total-L5
Rv0254c	306089	C	G	2	183	synonymous_variant	LOW	cobU	261	Thr87Thr	Intermediary metabolism and respiration	total-L5
Rv0254c	306201	T	C	183	183	missense_variant	MODERATE	cobU	149	His50Arg	Intermediary metabolism and respiration	core-L5
Rv0255c	306569	G	T	5	183	missense_variant	MODERATE	cobQ1	1290	Asp430Glu	Intermediary metabolism and respiration	core-L5.2.3
Rv0254c	309681	C	G	157	183	upstream_gene_variant	MODIFIER	cobU	-3332	****	Intermediary metabolism and respiration	core-L5.1
Rv0257	309829	C	T	3	183	missense_variant	MODERATE	Rv0257	131	Ser44Leu	Conserved hypotheticals	total-L5
Rv0257	309863	C	A	2	183	missense_variant	MODERATE	Rv0257	165	Ser55Arg	Conserved hypotheticals	total-L5
Rv0254c	310260	C	T	3	183	upstream_gene_variant	MODIFIER	cobU	-3911	****	Intermediary metabolism and respiration	total-L5
Rv0258c	310608	G	A	2	183	synonymous_variant	LOW	Rv0258c	142	Leu48Leu	Conserved hypotheticals	total-L5
Rv0259c	310991	C	T	3	183	missense_variant	MODERATE	Rv0259c	527	Arg176Gln	Conserved hypotheticals	total-L5
Rv0259c	311268	G	A	2	183	missense_variant	MODERATE	Rv0259c	250	His84Tyr	Conserved hypotheticals	total-L5
Rv0260c	311633	G	A	3	183	missense_variant	MODERATE	Rv0260c	1027	His343Tyr	Regulatory proteins	total-L5
Rv0260c	311722	G	A	3	183	missense_variant	MODERATE	Rv0260c	938	Ala313Val	Regulatory proteins	total-L5
Rv0261c	313492	G	T	10	183	missense_variant	MODERATE	narK3	677	Ala226Glu	Cell wall and cell processes	total-L5
Rv0261c	314157	G	A	2	183	synonymous_variant	LOW	narK3	12	Ser4Ser	Cell wall and cell processes	total-L5
Rv0262c	314654	C	G	5	183	synonymous_variant	LOW	aac	201	Arg67Arg	Virulence, detoxification, adaptation	total-L5
Rv0263c	315610	C	A	7	183	missense_variant	MODERATE	Rv0263c	157	Ala53Ser	Conserved hypotheticals	core-L5.2.1
Rv0265c	317221	C	G	5	183	missense_variant	MODERATE	Rv0265c	283	Ala95Pro	Cell wall and cell processes	core-L5.2.3
Rv0265c	317242	G	A	2	183	missense_variant	MODERATE	Rv0265c	262	Pro88Ser	Cell wall and cell processes	total-L5
Rv0266c	317641	C	G	3	183	missense_variant	MODERATE	oplA	3514	Val1172Leu	Intermediary metabolism and respiration	total-L5
Rv0266c	318779	G	C	2	183	missense_variant	MODERATE	oplA	2376	Ile792Met	Intermediary metabolism and respiration	total-L5
Rv0266c	318809	C	G	2	183	synonymous_variant	LOW	oplA	2346	Pro782Pro	Intermediary metabolism and respiration	total-L5
Rv0266c	319165	C	G	7	183	missense_variant	MODERATE	oplA	1990	Glu664Gln	Intermediary metabolism and respiration	total-L5
Rv0266c	319278	G	A	4	183	missense_variant	MODERATE	oplA	1877	Pro626Leu	Intermediary metabolism and respiration	total-L5
Rv0266c	319625	A	G	2	183	synonymous_variant	LOW	oplA	1530	Val510Val	Intermediary metabolism and respiration	total-L5
Rv0266c	320524	A	C	4	183	missense_variant	MODERATE	oplA	631	Tyr211Asp	Intermediary metabolism and respiration	total-L5
Rv0267	321893	C	A	3	183	missense_variant	MODERATE	narU	563	Ala188Glu	Cell wall and cell processes	total-L5
Rv0267	322220	C	A	2	183	missense_variant	MODERATE	narU	890	Ala297Asp	Cell wall and cell processes	total-L5
Rv0268c	322964	G	T	5	183	missense_variant	MODERATE	Rv0268c	310	Arg104Ser	Conserved hypotheticals	core-L5.2.3
Rv0270	325328	C	T	7	183	synonymous_variant	LOW	fadD2	762	His254His	Lipid metabolism	total-L5
Rv0270	325424	G	C	3	183	synonymous_variant	LOW	fadD2	858	Ser286Ser	Lipid metabolism	total-L5
Rv0271c	327362	G	C	3	183	missense_variant	MODERATE	fadE6	1100	Pro367Arg	Lipid metabolism	total-L5
Rv0271c	327970	C	A	42	183	missense_variant	MODERATE	fadE6	492	Trp164Cys	Lipid metabolism	core-L5.1.2
Rv0272c	328774	A	G	2	183	missense_variant	MODERATE	Rv0272c	935	Ile312Thr	Conserved hypotheticals	total-L5
Rv0272c	329532	C	A	4	183	missense_variant	MODERATE	Rv0272c	177	Glu59Asp	Conserved hypotheticals	total-L5
Rv0275c	331309	A	G	183	183	missense_variant	MODERATE	Rv0275c	350	Leu117Pro	Regulatory proteins	core-L5
Rv0276	332206	C	G	3	183	synonymous_variant	LOW	Rv0276	459	Thr153Thr	Conserved hypotheticals	total-L5
Rv0271c	332681	C	T	5	183	upstream_gene_variant	MODIFIER	fadE6	-4220	****	Lipid metabolism	total-L5
Rv0277c	332735	A	C	2	183	synonymous_variant	LOW	vapC25	402	Ser134Ser	Virulence, detoxification, adaptation	total-L5
Rv0277c	332802	C	G	3	183	missense_variant	MODERATE	vapC25	335	Gly112Ala	Virulence, detoxification, adaptation	total-L5
Rv0277c	332869	C	T	3	183	missense_variant	MODERATE	vapC25	268	Val90Met	Virulence, detoxification, adaptation	total-L5
Rv0277c	332870	C	G	3	183	synonymous_variant	LOW	vapC25	267	Leu89Leu	Virulence, detoxification, adaptation	total-L5
Rv0277c	332904	T	C	2	183	missense_variant	MODERATE	vapC25	233	His78Arg	Virulence, detoxification, adaptation	total-L5
Rv0277c	333044	A	G	4	183	synonymous_variant	LOW	vapC25	93	Leu31Leu	Virulence, detoxification, adaptation	total-L5
Rv0277c	333086	A	G	8	183	synonymous_variant	LOW	vapC25	51	His17His	Virulence, detoxification, adaptation	total-L5
Rv0275c	336388	G	T	2	183	upstream_gene_variant	MODIFIER	Rv0275c	-4730	****	Regulatory proteins	total-L5
Rv0281	341348	C	T	2	183	synonymous_variant	LOW	Rv0281	351	Pro117Pro	Lipid metabolism	total-L5
Rv0282	343238	G	A	5	183	missense_variant	MODERATE	eccA3	1109	Arg370His	Cell wall and cell processes	total-L5
Rv0282	343428	C	T	2	183	synonymous_variant	LOW	eccA3	1299	Thr433Thr	Cell wall and cell processes	total-L5
Rv0283	344258	G	A	183	183	synonymous_variant	LOW	eccB3	237	Val79Val	Cell wall and cell processes	core-L5
Rv0283	344550	A	G	2	183	missense_variant	MODERATE	eccB3	529	Asn177Asp	Cell wall and cell processes	total-L5
Rv0283	345317	G	C	183	183	synonymous_variant	LOW	eccB3	1296	Val432Val	Cell wall and cell processes	core-L5
Rv0284	345700	C	T	5	183	synonymous_variant	LOW	eccC3	66	Ile22Ile	Cell wall and cell processes	total-L5
Rv0284	346627	G	A	3	183	synonymous_variant	LOW	eccC3	993	Ala331Ala	Cell wall and cell processes	total-L5
Rv0284	347410	A	C	108	183	synonymous_variant	LOW	eccC3	1776	Thr592Thr	Cell wall and cell processes	total-L5
Rv0284	348118	C	T	5	183	synonymous_variant	LOW	eccC3	2484	His828His	Cell wall and cell processes	total-L5
Rv0284	348794	A	G	2	183	missense_variant	MODERATE	eccC3	3160	Met1054Val	Cell wall and cell processes	total-L5
Rv0287	351748	A	G	2	183	missense_variant	MODERATE	esxG	224	Asn75Ser	Cell wall and cell processes	total-L5
Rv0289	352420	C	A	2	183	missense_variant	MODERATE	espG3	272	Pro91Gln	Cell wall and cell processes	total-L5
Rv0289	352646	G	A	183	183	synonymous_variant	LOW	espG3	498	Pro166Pro	Cell wall and cell processes	core-L5
Rv0289	352758	T	G	3	183	missense_variant	MODERATE	espG3	610	Phe204Val	Cell wall and cell processes	total-L5
Rv0290	353371	C	A	8	183	missense_variant	MODERATE	eccD3	289	Pro97Thr	Cell wall and cell processes	total-L5
Rv0290	353427	G	T	4	183	synonymous_variant	LOW	eccD3	345	Thr115Thr	Cell wall and cell processes	total-L5
Rv0290	354106	T	G	3	183	missense_variant	MODERATE	eccD3	1024	Ser342Ala	Cell wall and cell processes	total-L5
Rv0290	354174	G	A	2	183	synonymous_variant	LOW	eccD3	1092	Ala364Ala	Cell wall and cell processes	total-L5
Rv0290	354234	G	A	7	183	synonymous_variant	LOW	eccD3	1152	Leu384Leu	Cell wall and cell processes	core-L5.2.1
Rv0291	354855	C	T	2	183	synonymous_variant	LOW	mycP3	358	Leu120Leu	Intermediary metabolism and respiration	total-L5
Rv0292	355942	G	T	3	183	synonymous_variant	LOW	eccE3	63	Val21Val	Cell wall and cell processes	total-L5
Rv0292	356645	G	A	81	183	missense_variant	MODERATE	eccE3	766	Ala256Thr	Cell wall and cell processes	total-L5
Rv0293c	357538	T	C	183	183	missense_variant	MODERATE	Rv0293c	527	His176Arg	Conserved hypotheticals	core-L5
Rv0293c	357542	T	C	3	183	missense_variant	MODERATE	Rv0293c	523	Ile175Val	Conserved hypotheticals	total-L5
Rv0293c	357984	C	A	2	183	missense_variant	MODERATE	Rv0293c	81	Glu27Asp	Conserved hypotheticals	total-L5
Rv0293c	358120	A	C	4	183	upstream_gene_variant	MODIFIER	Rv0293c	-56	****	Conserved hypotheticals	total-L5
Rv0294	358394	A	G	2	183	missense_variant	MODERATE	tam	224	Asp75Gly	Intermediary metabolism and respiration	total-L5
Rv0294	358516	C	T	3	183	synonymous_variant	LOW	tam	346	Leu116Leu	Intermediary metabolism and respiration	total-L5
Rv0296c	359959	C	T	2	183	synonymous_variant	LOW	Rv0296c	1197	Gln399Gln	Intermediary metabolism and respiration	total-L5
Rv0299	363538	C	G	2	183	synonymous_variant	LOW	Rv0299	63	Val21Val	Conserved hypotheticals	total-L5
Rv0295c	363781	C	T	15	183	upstream_gene_variant	MODIFIER	Rv0295c	-4033	****	Conserved hypotheticals	total-L5
Rv0301	364222	A	G	3	183	missense_variant	MODERATE	vapC2	179	Glu60Gly	Virulence, detoxification, adaptation	total-L5
Rv0295c	364496	C	T	81	183	upstream_gene_variant	MODIFIER	Rv0295c	-4748	****	Conserved hypotheticals	total-L5
Rv0302	364862	C	A	7	183	synonymous_variant	LOW	Rv0302	258	Pro86Pro	Regulatory proteins	total-L5
Rv0306	376237	G	A	183	183	synonymous_variant	LOW	Rv0306	324	Leu108Leu	Intermediary metabolism and respiration	core-L5
Rv0308	377704	T	C	11	183	missense_variant	MODERATE	Rv0308	592	Phe198Leu	Cell wall and cell processes	total-L5
Rv0309	378192	A	T	2	183	missense_variant	MODERATE	Rv0309	262	Ser88Cys	Cell wall and cell processes	total-L5
Rv0310c	378924	C	T	2	183	synonymous_variant	LOW	Rv0310c	225	Pro75Pro	Conserved hypotheticals	total-L5
Rv0311	379380	T	G	4	183	missense_variant	MODERATE	Rv0311	209	Phe70Cys	Conserved hypotheticals	total-L5
Rv0311	379687	C	T	183	183	synonymous_variant	LOW	Rv0311	516	Val172Val	Conserved hypotheticals	core-L5
Rv0311	379993	A	G	39	183	synonymous_variant	LOW	Rv0311	822	Gly274Gly	Conserved hypotheticals	total-L5
Rv0312	382069	C	T	3	183	missense_variant	MODERATE	Rv0312	1514	Thr505Ile	Conserved hypotheticals	total-L5
Rv0313	382505	C	T	4	183	missense_variant	MODERATE	Rv0313	16	Pro6Ser	Conserved hypotheticals	total-L5
Rv0314c	383190	C	T	3	183	missense_variant	MODERATE	Rv0314c	352	Ala118Thr	Cell wall and cell processes	total-L5
Rv0314c	383384	G	C	3	183	missense_variant	MODERATE	Rv0314c	158	Pro53Arg	Cell wall and cell processes	total-L5
Rv0314c	383490	C	T	3	183	missense_variant	MODERATE	Rv0314c	52	Ala18Thr	Cell wall and cell processes	total-L5
Rv0315	384138	C	T	8	183	synonymous_variant	LOW	Rv0315	537	Gly179Gly	Intermediary metabolism and respiration	total-L5
Rv0315	384317	C	T	2	183	missense_variant	MODERATE	Rv0315	716	Ala239Val	Intermediary metabolism and respiration	total-L5
Rv0316	385030	C	T	5	183	missense_variant	MODERATE	Rv0316	496	Arg166Trp	Intermediary metabolism and respiration	total-L5
Rv0317c	385254	C	T	2	183	missense_variant	MODERATE	glpQ2	690	Met230Ile	Intermediary metabolism and respiration	total-L5
Rv0314c	386181	T	C	2	183	upstream_gene_variant	MODIFIER	Rv0314c	-2640	****	Cell wall and cell processes	total-L5
Rv0318c	386809	G	T	3	183	synonymous_variant	LOW	Rv0318c	291	Gly97Gly	Cell wall and cell processes	total-L5
Rv0318c	386826	C	T	3	183	missense_variant	MODERATE	Rv0318c	274	Val92Met	Cell wall and cell processes	total-L5
Rv0322	390450	C	T	2	183	synonymous_variant	LOW	udgA	1191	Phe397Phe	Intermediary metabolism and respiration	total-L5
Rv0322	390576	G	C	25	183	synonymous_variant	LOW	udgA	1317	Pro439Pro	Intermediary metabolism and respiration	total-L5
Rv0323c	390634	C	T	2	183	synonymous_variant	LOW	Rv0323c	618	Leu206Leu	Conserved hypotheticals	total-L5
Rv0323c	390917	A	C	3	183	missense_variant	MODERATE	Rv0323c	335	Leu112Arg	Conserved hypotheticals	total-L5
Rv0323c	391173	G	A	2	183	missense_variant	MODERATE	Rv0323c	79	Leu27Phe	Conserved hypotheticals	total-L5
Rv0326	392543	C	T	3	183	missense_variant	MODERATE	Rv0326	271	His91Tyr	Conserved hypotheticals	total-L5
Rv0323c	394052	T	C	5	183	upstream_gene_variant	MODIFIER	Rv0323c	-2801	****	Conserved hypotheticals	total-L5
Rv0328	394660	G	A	6	183	missense_variant	MODERATE	Rv0328	550	Val184Ile	Regulatory proteins	total-L5
Rv0329c	394992	A	G	3	183	missense_variant	MODERATE	Rv0329c	329	Leu110Pro	Conserved hypotheticals	total-L5
Rv0329c	395136	C	G	3	183	missense_variant	MODERATE	Rv0329c	185	Arg62Pro	Conserved hypotheticals	total-L5
Rv0330c	395956	C	T	2	183	synonymous_variant	LOW	Rv0330c	132	Thr44Thr	Conserved hypotheticals	total-L5
Rv0323c	396165	A	T	2	183	upstream_gene_variant	MODIFIER	Rv0323c	-4914	****	Conserved hypotheticals	total-L5
Rv0323c	396198	C	T	2	183	upstream_gene_variant	MODIFIER	Rv0323c	-4947	****	Conserved hypotheticals	total-L5
Rv0329c	400057	C	A	4	183	upstream_gene_variant	MODIFIER	Rv0329c	-4737	****	Conserved hypotheticals	total-L5
Rv0329c	400146	T	C	2	183	upstream_gene_variant	MODIFIER	Rv0329c	-4826	****	Conserved hypotheticals	total-L5
Rv0329c	400151	A	C	2	183	upstream_gene_variant	MODIFIER	Rv0329c	-4831	****	Conserved hypotheticals	total-L5
Rv0337c	402065	C	T	7	183	synonymous_variant	LOW	aspC	1098	Glu366Glu	Intermediary metabolism and respiration	total-L5
Rv0337c	402427	T	C	17	183	missense_variant	MODERATE	aspC	736	Ile246Val	Intermediary metabolism and respiration	total-L5
Rv0337c	402797	G	A	2	183	synonymous_variant	LOW	aspC	366	Asp122Asp	Intermediary metabolism and respiration	total-L5
Rv0338c	405539	G	A	3	183	synonymous_variant	LOW	Rv0338c	303	His101His	Intermediary metabolism and respiration	total-L5
Rv0338c	405553	C	T	2	183	missense_variant	MODERATE	Rv0338c	289	Glu97Lys	Intermediary metabolism and respiration	total-L5
Rv0339c	406251	T	G	183	183	missense_variant	MODERATE	Rv0339c	2198	Asp733Ala	Regulatory proteins	core-L5
Rv0339c	407849	C	A	2	183	missense_variant	MODERATE	Rv0339c	600	Met200Ile	Regulatory proteins	total-L5
Rv0339c	408006	G	T	183	183	missense_variant	MODERATE	Rv0339c	443	Pro148Gln	Regulatory proteins	core-L5
Rv0340	408935	C	T	183	183	missense_variant	MODERATE	Rv0340	302	Ala101Val	Conserved hypotheticals	core-L5
Rv0340	409079	G	A	183	183	missense_variant	MODERATE	Rv0340	446	Gly149Glu	Conserved hypotheticals	core-L5
Rv0338c	409217	A	T	2	183	upstream_gene_variant	MODIFIER	Rv0338c	-3376	****	Intermediary metabolism and respiration	total-L5
Rv0341	409708	G	T	2	183	missense_variant	MODERATE	iniB	347	Gly116Val	Cell wall and cell processes	total-L5
Rv0342	412017	C	T	2	183	stop_gained	HIGH	iniA	1180	Gln394*	Cell wall and cell processes	total-L5
Rv0345	414338	C	T	2	183	upstream_gene_variant	MODIFIER	Rv0345	-712	****	Conserved hypotheticals	total-L5
Rv0344c	414876	G	C	183	183	synonymous_variant	LOW	lpqJ	66	Gly22Gly	Cell wall and cell processes	core-L5
Rv0344c	415485	C	G	2	183	upstream_gene_variant	MODIFIER	lpqJ	-544	****	Cell wall and cell processes	total-L5
Rv0346c	415887	A	G	9	183	missense_variant	MODERATE	ansP2	1079	Ile360Thr	Cell wall and cell processes	total-L5
Rv0346c	416918	C	T	2	183	synonymous_variant	LOW	ansP2	48	Thr16Thr	Cell wall and cell processes	total-L5
Rv0348	418459	C	G	3	183	missense_variant	MODERATE	Rv0348	167	Thr56Arg	Regulatory proteins	total-L5
Rv0349	419324	A	G	2	183	missense_variant	MODERATE	Rv0349	376	Met126Val	Conserved hypotheticals	total-L5
Rv0349	419344	C	T	25	183	synonymous_variant	LOW	Rv0349	396	His132His	Conserved hypotheticals	total-L5
Rv0344c	419664	C	A	2	183	upstream_gene_variant	MODIFIER	lpqJ	-4723	****	Cell wall and cell processes	total-L5
Rv0357c	435666	C	T	4	183	synonymous_variant	LOW	purA	1104	Lys368Lys	Intermediary metabolism and respiration	total-L5
Rv0357c	435675	G	A	2	183	synonymous_variant	LOW	purA	1095	Cys365Cys	Intermediary metabolism and respiration	total-L5
Rv0357c	435948	G	A	5	183	synonymous_variant	LOW	purA	822	Gly274Gly	Intermediary metabolism and respiration	core-L5.2.3
Rv0357c	436134	C	T	3	183	synonymous_variant	LOW	purA	636	Leu212Leu	Intermediary metabolism and respiration	total-L5
Rv0358	437112	C	T	2	183	missense_variant	MODERATE	Rv0358	253	Arg85Cys	Conserved hypotheticals	total-L5
Rv0360c	438373	C	T	2	183	missense_variant	MODERATE	Rv0360c	367	Asp123Asn	Conserved hypotheticals	total-L5
Rv0360c	438474	C	T	4	183	stop_gained	HIGH	Rv0360c	266	Trp89*	Conserved hypotheticals	total-L5
Rv0361	439034	C	T	2	183	synonymous_variant	LOW	Rv0361	213	Pro71Pro	Cell wall and cell processes	total-L5
Rv0361	439148	C	G	4	183	synonymous_variant	LOW	Rv0361	327	Pro109Pro	Cell wall and cell processes	total-L5
Rv0362	440725	G	A	2	183	stop_gained	HIGH	mgtE	855	Trp285*	Cell wall and cell processes	total-L5
Rv0362	440866	C	T	3	183	synonymous_variant	LOW	mgtE	996	Thr332Thr	Cell wall and cell processes	total-L5
Rv0362	441037	G	C	2	183	synonymous_variant	LOW	mgtE	1167	Val389Val	Cell wall and cell processes	total-L5
Rv0362	441062	G	T	183	183	missense_variant	MODERATE	mgtE	1192	Ala398Ser	Cell wall and cell processes	core-L5
Rv0357c	441262	G	A	3	183	upstream_gene_variant	MODIFIER	purA	-4493	****	Intermediary metabolism and respiration	total-L5
Rv0363c	441752	C	T	2	183	missense_variant	MODERATE	fba	548	Ser183Asn	Intermediary metabolism and respiration	total-L5
Rv0363c	441754	G	A	2	183	synonymous_variant	LOW	fba	546	Thr182Thr	Intermediary metabolism and respiration	total-L5
Rv0364	442468	G	A	183	183	missense_variant	MODERATE	Rv0364	74	Gly25Asp	Cell wall and cell processes	core-L5
Rv0364	442997	A	G	2	183	synonymous_variant	LOW	Rv0364	603	Ala201Ala	Cell wall and cell processes	total-L5
Rv0365c	443471	C	T	183	183	missense_variant	MODERATE	Rv0365c	727	Ala243Thr	Conserved hypotheticals	core-L5
Rv0365c	443997	C	T	2	183	synonymous_variant	LOW	Rv0365c	201	Pro67Pro	Conserved hypotheticals	total-L5
Rv0368c	445525	C	T	2	183	missense_variant	MODERATE	Rv0368c	1001	Ser334Asn	Conserved hypotheticals	total-L5
Rv0368c	445696	G	T	183	183	stop_gained	HIGH	Rv0368c	830	Ser277*	Conserved hypotheticals	core-L5
Rv0368c	446464	G	A	2	183	missense_variant	MODERATE	Rv0368c	62	Ala21Val	Conserved hypotheticals	total-L5
Rv0369c	447020	A	G	7	183	synonymous_variant	LOW	Rv0369c	27	His9His	Intermediary metabolism and respiration	total-L5
Rv0370c	447227	C	G	7	183	missense_variant	MODERATE	Rv0370c	817	Gly273Arg	Intermediary metabolism and respiration	total-L5
Rv0370c	447524	C	A	2	183	missense_variant	MODERATE	Rv0370c	520	Ala174Ser	Intermediary metabolism and respiration	total-L5
Rv0371c	448192	C	T	3	183	missense_variant	MODERATE	Rv0371c	442	Glu148Lys	Conserved hypotheticals	total-L5
Rv0373c	449567	C	T	3	183	missense_variant	MODERATE	Rv0373c	2237	Gly746Asp	Intermediary metabolism and respiration	total-L5
Rv0373c	450607	C	A	2	183	synonymous_variant	LOW	Rv0373c	1197	Leu399Leu	Intermediary metabolism and respiration	total-L5
Rv0373c	451077	C	T	3	183	missense_variant	MODERATE	Rv0373c	727	Ala243Thr	Intermediary metabolism and respiration	total-L5
Rv0373c	451240	C	T	2	183	synonymous_variant	LOW	Rv0373c	564	Val188Val	Intermediary metabolism and respiration	total-L5
Rv0375c	452367	C	G	2	183	missense_variant	MODERATE	Rv0375c	788	Gly263Ala	Intermediary metabolism and respiration	total-L5
Rv0375c	452714	C	G	3	183	synonymous_variant	LOW	Rv0375c	441	Gly147Gly	Intermediary metabolism and respiration	total-L5
Rv0375c	453021	G	T	3	183	missense_variant	MODERATE	Rv0375c	134	Ala45Asp	Intermediary metabolism and respiration	total-L5
Rv0371c	453208	T	C	4	183	upstream_gene_variant	MODIFIER	Rv0371c	-4575	****	Conserved hypotheticals	total-L5
Rv0376c	453619	C	G	3	183	missense_variant	MODERATE	Rv0376c	754	Ala252Pro	Conserved hypotheticals	total-L5
Rv0376c	454229	C	T	5	183	synonymous_variant	LOW	Rv0376c	144	Glu48Glu	Conserved hypotheticals	core-L5.2.3
Rv0373c	454418	T	G	183	183	upstream_gene_variant	MODIFIER	Rv0373c	-2615	****	Intermediary metabolism and respiration	core-L5
Rv0377	454661	G	A	5	183	missense_variant	MODERATE	Rv0377	241	Glu81Lys	Regulatory proteins	core-L5.2.3
Rv0380c	456527	G	A	11	183	missense_variant	MODERATE	Rv0380c	293	Ala98Val	Intermediary metabolism and respiration	total-L5
Rv0380c	456574	C	T	3	183	synonymous_variant	LOW	Rv0380c	246	Gln82Gln	Intermediary metabolism and respiration	total-L5
Rv0380c	456731	C	T	183	183	missense_variant	MODERATE	Rv0380c	89	Arg30His	Intermediary metabolism and respiration	core-L5
Rv0382c	458116	C	T	183	183	missense_variant	MODERATE	pyrE	265	Asp89Asn	Intermediary metabolism and respiration	core-L5
Rv0376c	458442	G	A	2	183	upstream_gene_variant	MODIFIER	Rv0376c	-4070	****	Conserved hypotheticals	total-L5
Rv0383c	458513	C	A	5	183	missense_variant	MODERATE	Rv0383c	803	Arg268Leu	Cell wall and cell processes	core-L5.2.3
Rv0383c	459262	C	T	3	183	synonymous_variant	LOW	Rv0383c	54	Val18Val	Cell wall and cell processes	total-L5
Rv0384c	459789	C	T	3	183	synonymous_variant	LOW	clpB	2214	Thr738Thr	Virulence, detoxification, adaptation	total-L5
Rv0384c	459793	G	T	42	183	missense_variant	MODERATE	clpB	2210	Ala737Asp	Virulence, detoxification, adaptation	core-L5.1.2
Rv0384c	461289	G	A	5	183	synonymous_variant	LOW	clpB	714	Val238Val	Virulence, detoxification, adaptation	core-L5.2.3
Rv0384c	461333	C	T	3	183	missense_variant	MODERATE	clpB	670	Val224Met	Virulence, detoxification, adaptation	total-L5
Rv0382c	463344	A	C	5	183	upstream_gene_variant	MODIFIER	pyrE	-4964	****	Intermediary metabolism and respiration	total-L5
Rv0386	464480	G	A	183	183	missense_variant	MODERATE	Rv0386	1070	Arg357Gln	Regulatory proteins	core-L5
Rv0386	464958	C	T	157	183	synonymous_variant	LOW	Rv0386	1548	Gly516Gly	Regulatory proteins	core-L5.1
Rv0386	465031	C	T	3	183	missense_variant	MODERATE	Rv0386	1621	Pro541Ser	Regulatory proteins	total-L5
Rv0386	465164	G	A	3	183	stop_gained	HIGH	Rv0386	1754	Trp585*	Regulatory proteins	total-L5
Rv0386	466175	A	C	183	183	missense_variant	MODERATE	Rv0386	2765	Glu922Ala	Regulatory proteins	core-L5
Rv0386	466348	A	G	7	183	missense_variant	MODERATE	Rv0386	2938	Thr980Ala	Regulatory proteins	total-L5
Rv0389	469312	A	C	6	183	missense_variant	MODERATE	purT	978	Glu326Asp	Intermediary metabolism and respiration	total-L5
Rv0389	469523	G	T	3	183	stop_gained	HIGH	purT	1189	Glu397*	Intermediary metabolism and respiration	total-L5
Rv0391	470659	G	C	3	183	missense_variant	MODERATE	metZ	650	Gly217Ala	Intermediary metabolism and respiration	total-L5
Rv0392c	471275	C	T	2	183	synonymous_variant	LOW	ndhA	1365	Leu455Leu	Intermediary metabolism and respiration	total-L5
Rv0392c	471341	G	A	3	183	synonymous_variant	LOW	ndhA	1299	Ile433Ile	Intermediary metabolism and respiration	total-L5
Rv0394c	474191	G	A	4	183	synonymous_variant	LOW	Rv0394c	651	Leu217Leu	Cell wall and cell processes	total-L5
Rv0399c	477517	A	G	2	183	missense_variant	MODERATE	lpqK	1040	Met347Thr	Cell wall and cell processes	total-L5
Rv0399c	477754	C	T	2	183	stop_gained	HIGH	lpqK	803	Trp268*	Cell wall and cell processes	total-L5
Rv0399c	477988	T	G	183	183	missense_variant	MODERATE	lpqK	569	His190Pro	Cell wall and cell processes	core-L5
Rv0399c	478395	C	T	2	183	synonymous_variant	LOW	lpqK	162	Leu54Leu	Cell wall and cell processes	total-L5
Rv0399c	478505	C	T	2	183	missense_variant	MODERATE	lpqK	52	Ala18Thr	Cell wall and cell processes	total-L5
Rv0400c	479350	T	C	183	183	missense_variant	MODERATE	fadE7	404	Asp135Gly	Lipid metabolism	core-L5
Rv0401	479893	C	G	39	183	synonymous_variant	LOW	Rv0401	105	Thr35Thr	Cell wall and cell processes	total-L5
Rv0398c	480239	C	G	183	183	upstream_gene_variant	MODIFIER	Rv0398c	-2919	****	Cell wall and cell processes	core-L5
Rv0402c	480356	T	G	2	183	stop_lost&splice_region_variant	HIGH	mmpL1	2876	Ter959Serext*?	Cell wall and cell processes	total-L5
Rv0402c	480358	C	A	5	183	missense_variant	MODERATE	mmpL1	2874	Gln958His	Cell wall and cell processes	total-L5
Rv0402c	480625	G	C	2	183	synonymous_variant	LOW	mmpL1	2607	Val869Val	Cell wall and cell processes	total-L5
Rv0402c	482106	G	A	183	183	stop_gained	HIGH	mmpL1	1126	Arg376*	Cell wall and cell processes	core-L5
Rv0402c	482440	C	T	2	183	synonymous_variant	LOW	mmpL1	792	Thr264Thr	Cell wall and cell processes	total-L5
Rv0402c	483208	C	A	42	183	synonymous_variant	LOW	mmpL1	24	Gly8Gly	Cell wall and cell processes	core-L5.1.2
Rv0400c	483699	G	A	3	183	upstream_gene_variant	MODIFIER	fadE7	-3946	****	Lipid metabolism	total-L5
Rv0404	484141	T	C	2	183	synonymous_variant	LOW	fadD30	165	Tyr55Tyr	Lipid metabolism	total-L5
Rv0404	484267	C	A	2	183	synonymous_variant	LOW	fadD30	291	Gly97Gly	Lipid metabolism	total-L5
Rv0404	484343	G	A	2	183	missense_variant	MODERATE	fadD30	367	Glu123Lys	Lipid metabolism	total-L5
Rv0404	484499	A	C	2	183	missense_variant	MODERATE	fadD30	523	Thr175Pro	Lipid metabolism	total-L5
Rv0404	485098	T	G	2	183	synonymous_variant	LOW	fadD30	1122	Arg374Arg	Lipid metabolism	total-L5
Rv0404	485341	A	T	3	183	synonymous_variant	LOW	fadD30	1365	Val455Val	Lipid metabolism	total-L5
Rv0405	485835	G	T	5	182	synonymous_variant	LOW	pks6	105	Pro35Pro	Lipid metabolism	core-L5.2.3
Rv0405	486654	G	T	2	182	missense_variant	MODERATE	pks6	924	Arg308Ser	Lipid metabolism	total-L5
Rv0405	487463	A	G	182	182	missense_variant	MODERATE	pks6	1733	Asp578Gly	Lipid metabolism	total-L5
Rv0405	487909	G	A	9	183	missense_variant	MODERATE	pks6	2179	Ala727Thr	Lipid metabolism	total-L5
Rv0405	489024	C	T	157	183	synonymous_variant	LOW	pks6	3294	Ser1098Ser	Lipid metabolism	core-L5.1
Rv0405	489284	C	A	4	183	missense_variant	MODERATE	pks6	3554	Ala1185Glu	Lipid metabolism	total-L5
Rv0405	489850	C	T	2	183	missense_variant	MODERATE	pks6	4120	His1374Tyr	Lipid metabolism	total-L5
Rv0406c	490034	C	G	2	183	missense_variant	MODERATE	Rv0406c	672	Gln224His	Conserved hypotheticals	total-L5
Rv0407	491595	C	T	11	183	synonymous_variant	LOW	fgd1	813	Ala271Ala	Intermediary metabolism and respiration	total-L5	yes
Rv0408	492091	G	A	2	183	synonymous_variant	LOW	pta	306	Val102Val	Intermediary metabolism and respiration	total-L5
Rv0408	492114	C	T	2	183	missense_variant	MODERATE	pta	329	Thr110Ile	Intermediary metabolism and respiration	total-L5
Rv0408	492357	G	T	2	183	missense_variant	MODERATE	pta	572	Ser191Ile	Intermediary metabolism and respiration	total-L5
Rv0408	492769	G	T	17	183	synonymous_variant	LOW	pta	984	Thr328Thr	Intermediary metabolism and respiration	total-L5
Rv0408	493553	C	A	2	183	synonymous_variant	LOW	pta	1768	Arg590Arg	Intermediary metabolism and respiration	total-L5
Rv0406c	495032	G	A	5	183	upstream_gene_variant	MODIFIER	Rv0406c	-4327	****	Conserved hypotheticals	total-L5
Rv0410c	495232	C	T	2	183	missense_variant	MODERATE	pknG	2083	Asp695Asn	Regulatory proteins	total-L5
Rv0410c	495322	C	T	183	183	missense_variant	MODERATE	pknG	1993	Ala665Thr	Regulatory proteins	core-L5
Rv0410c	496264	C	T	2	183	missense_variant	MODERATE	pknG	1051	Asp351Asn	Regulatory proteins	total-L5
Rv0410c	496919	G	T	11	183	synonymous_variant	LOW	pknG	396	Gly132Gly	Regulatory proteins	total-L5
Rv0410c	497108	C	T	3	183	synonymous_variant	LOW	pknG	207	Pro69Pro	Regulatory proteins	total-L5
Rv0410c	497285	C	T	2	183	synonymous_variant	LOW	pknG	30	Ser10Ser	Regulatory proteins	total-L5
Rv0411c	497732	C	T	5	183	missense_variant	MODERATE	glnH	569	Arg190His	Cell wall and cell processes	core-L5.2.3
Rv0412c	499048	G	A	2	183	missense_variant	MODERATE	Rv0412c	572	Thr191Ile	Cell wall and cell processes	total-L5
Rv0412c	499306	C	T	2	183	missense_variant	MODERATE	Rv0412c	314	Gly105Asp	Cell wall and cell processes	total-L5
Rv0412c	499356	C	T	2	183	synonymous_variant	LOW	Rv0412c	264	Val88Val	Cell wall and cell processes	total-L5
Rv0413	500223	G	T	183	183	missense_variant	MODERATE	mutT3	511	Val171Leu	Information pathways	core-L5
Rv0415	501517	G	A	183	183	missense_variant	MODERATE	thiO	370	Glu124Lys	Intermediary metabolism and respiration	core-L5
Rv0415	502080	G	A	2	183	synonymous_variant	LOW	thiO	933	Ala311Ala	Intermediary metabolism and respiration	total-L5
Rv0417	502452	G	A	3	183	synonymous_variant	LOW	thiG	87	Val29Val	Intermediary metabolism and respiration	total-L5
Rv0418	504324	G	C	7	183	missense_variant	MODERATE	lpqL	829	Glu277Gln	Cell wall and cell processes	core-L5.2.1
Rv0419	506167	C	T	5	183	missense_variant	MODERATE	lpqM	1082	Thr361Ile	Cell wall and cell processes	core-L5.2.3
Rv0421c	507423	T	G	3	183	synonymous_variant	LOW	Rv0421c	339	Ala113Ala	Conserved hypotheticals	total-L5
Rv0422c	507953	C	T	5	183	synonymous_variant	LOW	thiD	603	Ala201Ala	Intermediary metabolism and respiration	core-L5.2.3
Rv0422c	507969	C	A	2	183	missense_variant	MODERATE	thiD	587	Cys196Phe	Intermediary metabolism and respiration	total-L5
Rv0422c	508349	G	C	8	183	synonymous_variant	LOW	thiD	207	Thr69Thr	Intermediary metabolism and respiration	total-L5
Rv0423c	509281	C	A	2	183	synonymous_variant	LOW	thiC	945	Ala315Ala	Intermediary metabolism and respiration	total-L5
Rv0423c	509368	G	A	2	183	synonymous_variant	LOW	thiC	858	Leu286Leu	Intermediary metabolism and respiration	total-L5
Rv0423c	509374	C	T	3	183	synonymous_variant	LOW	thiC	852	Glu284Glu	Intermediary metabolism and respiration	total-L5
Rv0423c	509560	G	A	2	183	synonymous_variant	LOW	thiC	666	Tyr222Tyr	Intermediary metabolism and respiration	total-L5
Rv0425c	510711	G	A	3	183	synonymous_variant	LOW	ctpH	4611	Pro1537Pro	Cell wall and cell processes	total-L5
Rv0425c	511149	C	T	2	183	synonymous_variant	LOW	ctpH	4173	Ala1391Ala	Cell wall and cell processes	total-L5
Rv0425c	511296	G	A	2	183	synonymous_variant	LOW	ctpH	4026	Asp1342Asp	Cell wall and cell processes	total-L5
Rv0425c	511350	G	A	7	183	synonymous_variant	LOW	ctpH	3972	Asn1324Asn	Cell wall and cell processes	core-L5.2.2
Rv0425c	511406	C	G	4	183	missense_variant	MODERATE	ctpH	3916	Gly1306Arg	Cell wall and cell processes	total-L5
Rv0425c	512156	C	T	2	183	missense_variant	MODERATE	ctpH	3166	Glu1056Lys	Cell wall and cell processes	total-L5
Rv0425c	512659	C	T	183	183	missense_variant	MODERATE	ctpH	2663	Ser888Asn	Cell wall and cell processes	core-L5
Rv0425c	512739	G	C	2	183	synonymous_variant	LOW	ctpH	2583	Ala861Ala	Cell wall and cell processes	total-L5
Rv0425c	512767	C	A	3	183	missense_variant	MODERATE	ctpH	2555	Gly852Val	Cell wall and cell processes	total-L5
Rv0425c	513015	G	A	3	183	synonymous_variant	LOW	ctpH	2307	Val769Val	Cell wall and cell processes	total-L5
Rv0425c	513880	C	T	3	183	missense_variant	MODERATE	ctpH	1442	Arg481Gln	Cell wall and cell processes	total-L5
Rv0425c	513905	A	C	4	183	missense_variant	MODERATE	ctpH	1417	Leu473Val	Cell wall and cell processes	total-L5
Rv0428c	517090	C	T	2	183	synonymous_variant	LOW	Rv0428c	714	Glu238Glu	Intermediary metabolism and respiration	total-L5
Rv0428c	517359	C	T	2	183	missense_variant	MODERATE	Rv0428c	445	Asp149Asn	Intermediary metabolism and respiration	total-L5
Rv0428c	517429	G	T	2	183	missense_variant	MODERATE	Rv0428c	375	Ser125Arg	Intermediary metabolism and respiration	total-L5
Rv0431	519432	G	A	4	183	synonymous_variant	LOW	Rv0431	360	Thr120Thr	Cell wall and cell processes	total-L5
Rv0432	519752	C	T	5	183	synonymous_variant	LOW	sodC	153	Thr51Thr	Virulence, detoxification, adaptation	total-L5
Rv0432	519872	C	T	183	183	synonymous_variant	LOW	sodC	273	Phe91Phe	Virulence, detoxification, adaptation	core-L5
Rv0433	521013	A	G	3	183	missense_variant	MODERATE	Rv0433	690	Ile230Met	Conserved hypotheticals	total-L5
Rv0428c	522170	G	A	2	183	upstream_gene_variant	MODIFIER	Rv0428c	-4367	****	Intermediary metabolism and respiration	total-L5
Rv0435c	524020	C	T	11	183	missense_variant	MODERATE	Rv0435c	514	Asp172Asn	Cell wall and cell processes	total-L5
Rv0436c	525205	G	A	183	183	synonymous_variant	LOW	pssA	186	Arg62Arg	Lipid metabolism	core-L5
Rv0437c	525540	T	G	183	183	synonymous_variant	LOW	psd	543	Ala181Ala	Lipid metabolism	core-L5
Rv0437c	525656	G	T	5	183	missense_variant	MODERATE	psd	427	Pro143Thr	Lipid metabolism	total-L5
Rv0437c	526052	G	C	2	183	missense_variant	MODERATE	psd	31	Gln11Glu	Lipid metabolism	total-L5
Rv0439c	528090	C	T	2	183	synonymous_variant	LOW	Rv0439c	225	Thr75Thr	Intermediary metabolism and respiration	total-L5
Rv0444c	533162	A	G	2	183	missense_variant	MODERATE	rskA	628	Phe210Leu	Information pathways	total-L5
Rv0444c	533199	C	A	4	183	synonymous_variant	LOW	rskA	591	Ala197Ala	Information pathways	total-L5
Rv0445c	533859	G	A	2	183	synonymous_variant	LOW	sigK	538	Leu180Leu	Information pathways	total-L5
Rv0445c	534205	C	T	157	183	synonymous_variant	LOW	sigK	192	Arg64Arg	Information pathways	core-L5.1
Rv0446c	534910	C	T	4	183	synonymous_variant	LOW	Rv0446c	306	Lys102Lys	Cell wall and cell processes	total-L5
Rv0447c	536070	C	T	183	183	synonymous_variant	LOW	ufaA1	438	Arg146Arg	Lipid metabolism	core-L5
Rv0449c	537589	G	C	3	183	synonymous_variant	LOW	Rv0449c	960	Arg320Arg	Conserved hypotheticals	total-L5
Rv0449c	538127	G	A	3	183	missense_variant	MODERATE	Rv0449c	422	Ala141Val	Conserved hypotheticals	total-L5
Rv0449c	538246	G	A	5	183	synonymous_variant	LOW	Rv0449c	303	Asp101Asp	Conserved hypotheticals	total-L5
Rv0450c	539019	G	A	183	183	missense_variant	MODERATE	mmpL4	2473	His825Tyr	Cell wall and cell processes	core-L5
Rv0450c	539653	G	A	2	183	synonymous_variant	LOW	mmpL4	1839	Gly613Gly	Cell wall and cell processes	total-L5
Rv0452	542621	C	T	2	183	synonymous_variant	LOW	Rv0452	480	Leu160Leu	Regulatory proteins	total-L5
Rv0452	542777	T	C	2	183	synonymous_variant	LOW	Rv0452	636	Leu212Leu	Regulatory proteins	total-L5
Rv0454	545185	G	A	6	183	splice_region_variant&stop_retained_variant	LOW	Rv0454	351	Ter117Ter	Conserved hypotheticals	total-L5
Rv0456c	546273	C	T	2	183	synonymous_variant	LOW	echA2	531	Leu177Leu	Lipid metabolism	total-L5
Rv0451c	546878	G	A	81	183	upstream_gene_variant	MODIFIER	mmpS4	-4968	****	Cell wall and cell processes	total-L5
Rv0455c	546965	T	C	3	183	upstream_gene_variant	MODIFIER	Rv0455c	-1144	****	Conserved hypotheticals	total-L5
Rv0455c	547056	G	A	5	183	upstream_gene_variant	MODIFIER	Rv0455c	-1235	****	Conserved hypotheticals	core-L5.2.3
Rv0457c	547613	C	T	2	183	synonymous_variant	LOW	Rv0457c	1995	Ala665Ala	Intermediary metabolism and respiration	total-L5
Rv0457c	548362	C	T	2	183	missense_variant	MODERATE	Rv0457c	1246	Ala416Thr	Intermediary metabolism and respiration	total-L5
Rv0457c	548744	G	A	3	183	synonymous_variant	LOW	Rv0457c	864	Thr288Thr	Intermediary metabolism and respiration	total-L5
Rv0458	550976	T	G	15	183	synonymous_variant	LOW	Rv0458	1302	Gly434Gly	Intermediary metabolism and respiration	total-L5
Rv0461	552307	G	A	2	183	synonymous_variant	LOW	Rv0461	282	Leu94Leu	Cell wall and cell processes	total-L5
Rv0461	552502	C	T	3	183	synonymous_variant	LOW	Rv0461	477	Tyr159Tyr	Cell wall and cell processes	total-L5
Rv0462	553457	G	A	8	183	missense_variant	MODERATE	lpdC	844	Gly282Ser	Intermediary metabolism and respiration	total-L5
Rv0463	554124	C	T	2	183	synonymous_variant	LOW	Rv0463	109	Leu37Leu	Cell wall and cell processes	total-L5
Rv0463	554297	C	T	183	183	synonymous_variant	LOW	Rv0463	282	Asp94Asp	Cell wall and cell processes	core-L5
Rv0464c	554493	C	A	157	183	synonymous_variant	LOW	Rv0464c	393	Ala131Ala	Conserved hypotheticals	core-L5.1
Rv0465c	555621	T	G	183	183	missense_variant	MODERATE	Rv0465c	686	Lys229Thr	Regulatory proteins	core-L5
Rv0466	556867	G	T	2	183	missense_variant	MODERATE	Rv0466	410	Gly137Val	Conserved hypotheticals	total-L5
Rv0466	556879	C	A	2	183	missense_variant	MODERATE	Rv0466	422	Thr141Asn	Conserved hypotheticals	total-L5
Rv0466	556997	G	C	3	183	missense_variant	MODERATE	Rv0466	540	Met180Ile	Conserved hypotheticals	total-L5
Rv0466	557060	G	C	3	183	synonymous_variant	LOW	Rv0466	603	Arg201Arg	Conserved hypotheticals	total-L5
Rv0467	558289	C	A	17	183	synonymous_variant	LOW	icl1	763	Arg255Arg	Intermediary metabolism and respiration	total-L5
Rv0467	558750	C	T	115	183	synonymous_variant	LOW	icl1	1224	Thr408Thr	Intermediary metabolism and respiration	total-L5
Rv0468	559408	G	C	5	183	missense_variant	MODERATE	fadB2	514	Glu172Gln	Lipid metabolism	total-L5
Rv0469	559926	G	T	5	183	synonymous_variant	LOW	umaA	39	Ser13Ser	Lipid metabolism	total-L5
Rv0469	559998	C	T	2	183	synonymous_variant	LOW	umaA	111	Phe37Phe	Lipid metabolism	total-L5
Rv0469	560664	C	T	2	183	synonymous_variant	LOW	umaA	777	Asn259Asn	Lipid metabolism	total-L5
Rv0469	560685	C	T	2	183	synonymous_variant	LOW	umaA	798	Thr266Thr	Lipid metabolism	total-L5
Rv0470c	561511	C	T	2	183	synonymous_variant	LOW	pcaA	201	Thr67Thr	Lipid metabolism	total-L5
Rv0471c	562322	T	G	183	183	missense_variant	MODERATE	Rv0471c	392	Glu131Ala	Conserved hypotheticals	core-L5
Rv0472c	562840	G	A	2	183	synonymous_variant	LOW	Rv0472c	588	Tyr196Tyr	Regulatory proteins	total-L5
Rv0473	563781	G	T	3	183	missense_variant	MODERATE	Rv0473	218	Arg73Leu	Cell wall and cell processes	total-L5
Rv0473	563965	C	T	183	183	synonymous_variant	LOW	Rv0473	402	Gly134Gly	Cell wall and cell processes	core-L5
Rv0473	564301	C	T	2	183	synonymous_variant	LOW	Rv0473	738	Asn246Asn	Cell wall and cell processes	total-L5
Rv0477	567142	G	A	3	183	missense_variant	MODERATE	Rv0477	367	Glu123Lys	Cell wall and cell processes	total-L5
Rv0479c	568675	G	C	2	183	missense_variant	MODERATE	Rv0479c	293	Ala98Gly	Cell wall and cell processes	total-L5
Rv0481c	570422	T	G	2	183	synonymous_variant	LOW	Rv0481c	91	Arg31Arg	Conserved hypotheticals	total-L5
Rv0482	570676	G	A	2	183	synonymous_variant	LOW	murB	138	Val46Val	Cell wall and cell processes	total-L5
Rv0483	572971	C	T	2	183	missense_variant	MODERATE	lprQ	1262	Ala421Val	Cell wall and cell processes	total-L5
Rv0484c	573190	G	A	183	183	synonymous_variant	LOW	Rv0484c	612	Gly204Gly	Intermediary metabolism and respiration	core-L5
Rv0486	576157	C	T	2	183	synonymous_variant	LOW	mshA	810	Phe270Phe	Intermediary metabolism and respiration	total-L5
Rv0487	576939	C	T	2	183	synonymous_variant	LOW	Rv0487	153	Ile51Ile	Conserved hypotheticals	total-L5
Rv0487	577047	G	A	2	183	synonymous_variant	LOW	Rv0487	261	Leu87Leu	Conserved hypotheticals	total-L5
Rv0489	578482	C	T	5	183	synonymous_variant	LOW	gpm1	57	Ala19Ala	Intermediary metabolism and respiration	total-L5
Rv0489	579003	A	G	2	183	missense_variant	MODERATE	gpm1	578	His193Arg	Intermediary metabolism and respiration	total-L5
Rv0489	579139	C	T	2	183	synonymous_variant	LOW	gpm1	714	Ala238Ala	Intermediary metabolism and respiration	total-L5
Rv0490	579384	T	G	3	183	synonymous_variant	LOW	senX3	36	Val12Val	Regulatory proteins	total-L5
Rv0491	580971	C	T	2	183	synonymous_variant	LOW	regX3	163	Leu55Leu	Regulatory proteins	total-L5
Rv0492c	582380	G	A	2	183	synonymous_variant	LOW	Rv0492c	999	Cys333Cys	Intermediary metabolism and respiration	total-L5
Rv0493c	584502	G	A	2	183	synonymous_variant	LOW	Rv0493c	189	Pro63Pro	Conserved hypotheticals	total-L5
Rv0493c	584511	G	T	183	183	synonymous_variant	LOW	Rv0493c	180	Thr60Thr	Conserved hypotheticals	core-L5
Rv0494	585219	C	T	2	183	synonymous_variant	LOW	Rv0494	525	Leu175Leu	Regulatory proteins	total-L5
Rv0496	587218	C	T	2	183	synonymous_variant	LOW	Rv0496	825	Cys275Cys	Conserved hypotheticals	total-L5
Rv0496	587305	C	T	9	183	synonymous_variant	LOW	Rv0496	912	His304His	Conserved hypotheticals	total-L5
Rv0496	587327	G	A	5	183	missense_variant	MODERATE	Rv0496	934	Gly312Ser	Conserved hypotheticals	total-L5
Rv0497	588160	G	T	183	183	missense_variant	MODERATE	Rv0497	784	Ala262Ser	Cell wall and cell processes	core-L5
Rv0498	588733	C	G	183	183	missense_variant	MODERATE	Rv0498	409	Pro137Ala	Conserved hypotheticals	core-L5
Rv0499	589225	G	A	2	183	missense_variant	MODERATE	Rv0499	43	Asp15Asn	Conserved hypotheticals	total-L5
Rv0499	589808	A	C	183	183	missense_variant	MODERATE	Rv0499	626	Asp209Ala	Conserved hypotheticals	core-L5
Rv0500	590355	C	T	2	183	synonymous_variant	LOW	proC	273	Ala91Ala	Intermediary metabolism and respiration	total-L5
Rv0500B	591470	G	A	183	183	upstream_gene_variant	MODIFIER	Rv0500B	-5	****	Conserved hypotheticals	core-L5
Rv0501	591594	C	A	2	183	upstream_gene_variant	MODIFIER	galE2	-60	****	Intermediary metabolism and respiration	total-L5
Rv0502	593724	G	A	2	183	missense_variant	MODERATE	Rv0502	934	Glu312Lys	Conserved hypotheticals	total-L5
Rv0503c	593911	T	G	2	183	missense_variant	MODERATE	cmaA2	869	Asp290Ala	Lipid metabolism	total-L5
Rv0507	597385	A	G	2	183	missense_variant	MODERATE	mmpL2	187	Ile63Val	Cell wall and cell processes	total-L5
Rv0507	597676	C	T	7	183	missense_variant	MODERATE	mmpL2	478	Arg160Trp	Cell wall and cell processes	total-L5
Rv0507	598688	G	T	30	183	missense_variant	MODERATE	mmpL2	1490	Ser497Ile	Cell wall and cell processes	total-L5
Rv0507	598840	G	A	2	183	missense_variant	MODERATE	mmpL2	1642	Asp548Asn	Cell wall and cell processes	total-L5
Rv0507	599037	G	C	2	183	missense_variant	MODERATE	mmpL2	1839	Met613Ile	Cell wall and cell processes	total-L5
Rv0509	600612	G	A	2	183	missense_variant	MODERATE	hemA	172	Val58Ile	Intermediary metabolism and respiration	total-L5
Rv0509	600719	C	T	5	183	synonymous_variant	LOW	hemA	279	Ser93Ser	Intermediary metabolism and respiration	core-L5.2.3
Rv0509	600962	G	C	11	183	missense_variant	MODERATE	hemA	522	Glu174Asp	Intermediary metabolism and respiration	total-L5
Rv0509	601315	G	A	183	183	missense_variant	MODERATE	hemA	875	Arg292His	Intermediary metabolism and respiration	core-L5
Rv0511	603133	C	T	6	183	synonymous_variant	LOW	hemD	315	Pro105Pro	Intermediary metabolism and respiration	total-L5
Rv0511	603202	C	T	2	183	synonymous_variant	LOW	hemD	384	Gly128Gly	Intermediary metabolism and respiration	total-L5
Rv0511	604144	G	T	2	183	synonymous_variant	LOW	hemD	1326	Thr442Thr	Intermediary metabolism and respiration	total-L5
Rv0511	604391	C	T	2	183	missense_variant	MODERATE	hemD	1573	Arg525Trp	Intermediary metabolism and respiration	total-L5
Rv0513	606072	C	T	5	183	missense_variant	MODERATE	Rv0513	469	Pro157Ser	Cell wall and cell processes	total-L5
Rv0514	606233	C	T	2	183	missense_variant	MODERATE	Rv0514	85	Arg29Cys	Cell wall and cell processes	total-L5
Rv0514	606235	C	T	5	183	synonymous_variant	LOW	Rv0514	87	Arg29Arg	Cell wall and cell processes	total-L5
Rv0516c	608259	C	T	3	183	missense_variant	MODERATE	Rv0516c	277	Asp93Asn	Information pathways	total-L5
Rv0516c	608480	C	T	6	183	missense_variant	MODERATE	Rv0516c	56	Gly19Glu	Information pathways	total-L5
Rv0516c	608508	A	G	2	183	missense_variant	MODERATE	Rv0516c	28	Ser10Pro	Information pathways	total-L5
Rv0517	609003	C	G	183	183	missense_variant	MODERATE	Rv0517	258	Ile86Met	Intermediary metabolism and respiration	core-L5
Rv0517	609321	G	A	2	183	synonymous_variant	LOW	Rv0517	576	Leu192Leu	Intermediary metabolism and respiration	total-L5
Rv0517	609384	G	A	3	183	synonymous_variant	LOW	Rv0517	639	Leu213Leu	Intermediary metabolism and respiration	total-L5
Rv0517	609461	G	C	2	183	missense_variant	MODERATE	Rv0517	716	Ser239Thr	Intermediary metabolism and respiration	total-L5
Rv0517	610051	G	T	2	183	missense_variant	MODERATE	Rv0517	1306	Val436Leu	Intermediary metabolism and respiration	total-L5
Rv0518	610787	G	A	183	183	synonymous_variant	LOW	Rv0518	600	Glu200Glu	Cell wall and cell processes	core-L5
Rv0518	610806	G	A	2	183	missense_variant	MODERATE	Rv0518	619	Val207Met	Cell wall and cell processes	total-L5
Rv0519c	611660	C	G	2	183	missense_variant	MODERATE	Rv0519c	415	Val139Leu	Cell wall and cell processes	total-L5
Rv0519c	611984	C	A	3	183	missense_variant	MODERATE	Rv0519c	91	Gly31Cys	Cell wall and cell processes	total-L5
Rv0521	612835	C	T	2	183	synonymous_variant	LOW	Rv0521	238	Leu80Leu	Intermediary metabolism and respiration	total-L5
Rv0522	613533	A	C	39	183	missense_variant	MODERATE	gabP	496	Asn166His	Cell wall and cell processes	total-L5
Rv0522	613957	G	T	183	183	missense_variant	MODERATE	gabP	920	Arg307Leu	Cell wall and cell processes	core-L5
Rv0522	613975	T	C	30	183	missense_variant	MODERATE	gabP	938	Phe313Ser	Cell wall and cell processes	total-L5
Rv0519c	614794	C	T	2	183	upstream_gene_variant	MODIFIER	Rv0519c	-2720	****	Cell wall and cell processes	total-L5
Rv0524	614966	C	T	3	183	synonymous_variant	LOW	hemL	132	Gly44Gly	Intermediary metabolism and respiration	total-L5
Rv0527	617988	G	T	25	183	missense_variant	MODERATE	ccdA	496	Val166Leu	Intermediary metabolism and respiration	total-L5
Rv0528	619049	G	A	2	183	missense_variant	MODERATE	Rv0528	745	Ala249Thr	Cell wall and cell processes	total-L5
Rv0528	619465	C	T	3	183	synonymous_variant	LOW	Rv0528	1161	Thr387Thr	Cell wall and cell processes	total-L5
Rv0529	620476	T	C	4	183	missense_variant	MODERATE	ccsA	586	Phe196Leu	Intermediary metabolism and respiration	total-L5
Rv0529	620528	C	T	2	183	missense_variant	MODERATE	ccsA	638	Ala213Val	Intermediary metabolism and respiration	total-L5
Rv0530	621114	C	A	3	183	missense_variant	MODERATE	Rv0530	208	Pro70Thr	Conserved hypotheticals	total-L5
Rv0530	621728	C	G	2	183	synonymous_variant	LOW	Rv0530	822	Thr274Thr	Conserved hypotheticals	total-L5
Rv0530	622074	G	A	2	183	missense_variant	MODERATE	Rv0530	1168	Ala390Thr	Conserved hypotheticals	total-L5
Rv0531	622361	G	A	183	183	synonymous_variant	LOW	Rv0531	33	Arg11Arg	Cell wall and cell processes	core-L5
Rv0533c	624958	C	T	2	183	missense_variant	MODERATE	fabH	523	Val175Met	Lipid metabolism	total-L5
Rv0534c	625626	C	T	2	183	missense_variant	MODERATE	menA	815	Gly272Glu	Intermediary metabolism and respiration	total-L5
Rv0535	626738	C	T	4	183	synonymous_variant	LOW	pnp	282	Asp94Asp	Intermediary metabolism and respiration	total-L5
Rv0536	627564	C	T	2	183	missense_variant	MODERATE	galE3	317	Ala106Val	Intermediary metabolism and respiration	total-L5
Rv0533c	629882	C	A	2	183	upstream_gene_variant	MODIFIER	fabH	-4402	****	Lipid metabolism	total-L5
Rv0533c	629999	A	G	2	183	upstream_gene_variant	MODIFIER	fabH	-4519	****	Lipid metabolism	total-L5
Rv0538	630688	G	A	3	183	missense_variant	MODERATE	Rv0538	649	Ala217Thr	Cell wall and cell processes	total-L5
Rv0538	631424	C	G	3	183	missense_variant	MODERATE	Rv0538	1385	Thr462Arg	Cell wall and cell processes	total-L5
Rv0538	631562	A	G	2	183	missense_variant	MODERATE	Rv0538	1523	Gln508Arg	Cell wall and cell processes	total-L5
Rv0540	632959	C	T	7	183	synonymous_variant	LOW	Rv0540	588	Asp196Asp	Conserved hypotheticals	total-L5
Rv0541c	633626	G	T	2	183	missense_variant	MODERATE	Rv0541c	779	Ala260Glu	Cell wall and cell processes	total-L5
Rv0543c	635775	C	T	183	183	missense_variant	MODERATE	Rv0543c	101	Arg34His	Conserved hypotheticals	core-L5
Rv0547c	638250	G	A	2	183	missense_variant	MODERATE	Rv0547c	667	Pro223Ser	Intermediary metabolism and respiration	total-L5
Rv0547c	638589	C	T	5	183	missense_variant	MODERATE	Rv0547c	328	Asp110Asn	Intermediary metabolism and respiration	total-L5
Rv0547c	638616	T	C	2	183	missense_variant	MODERATE	Rv0547c	301	Met101Val	Intermediary metabolism and respiration	total-L5
Rv0548c	639753	C	T	3	183	synonymous_variant	LOW	menB	204	Glu68Glu	Intermediary metabolism and respiration	total-L5
Rv0548c	639895	T	G	5	183	missense_variant	MODERATE	menB	62	Asp21Ala	Intermediary metabolism and respiration	core-L5.2.3
Rv0549c	640251	G	T	2	183	missense_variant	MODERATE	vapC3	391	Pro131Thr	Virulence, detoxification, adaptation	total-L5
Rv0551c	641679	A	G	3	183	missense_variant	MODERATE	fadD8	1133	Leu378Pro	Lipid metabolism	total-L5
Rv0551c	641768	G	A	3	183	synonymous_variant	LOW	fadD8	1044	Phe348Phe	Lipid metabolism	total-L5
Rv0551c	642520	C	T	3	183	missense_variant	MODERATE	fadD8	292	Gly98Arg	Lipid metabolism	total-L5
Rv0551c	642602	G	T	2	183	synonymous_variant	LOW	fadD8	210	Gly70Gly	Lipid metabolism	total-L5
Rv0546c	642813	T	G	2	183	upstream_gene_variant	MODIFIER	Rv0546c	-4844	****	Conserved hypotheticals	total-L5
Rv0552	643018	C	T	2	183	synonymous_variant	LOW	Rv0552	130	Leu44Leu	Conserved hypotheticals	total-L5
Rv0552	644240	C	G	3	183	missense_variant	MODERATE	Rv0552	1352	Ala451Gly	Conserved hypotheticals	total-L5
Rv0552	644472	T	C	183	183	synonymous_variant	LOW	Rv0552	1584	Gly528Gly	Conserved hypotheticals	core-L5
Rv0553	644831	T	C	2	183	synonymous_variant	LOW	menC	342	Pro114Pro	Intermediary metabolism and respiration	total-L5
Rv0554	646048	C	G	183	183	synonymous_variant	LOW	bpoC	582	Pro194Pro	Virulence, detoxification, adaptation	core-L5
Rv0555	647278	G	C	2	183	synonymous_variant	LOW	menD	981	Ala327Ala	Intermediary metabolism and respiration	total-L5
Rv0556	648130	A	T	5	183	missense_variant	MODERATE	Rv0556	172	Ile58Phe	Cell wall and cell processes	total-L5
Rv0557	648756	C	T	183	183	missense_variant	MODERATE	mgtA	221	Thr74Met	Lipid metabolism	core-L5
Rv0557	649213	T	G	4	183	synonymous_variant	LOW	mgtA	678	Gly226Gly	Lipid metabolism	total-L5
Rv0557	649446	G	A	183	183	missense_variant	MODERATE	mgtA	911	Gly304Asp	Lipid metabolism	core-L5
Rv0557	649528	C	T	8	183	synonymous_variant	LOW	mgtA	993	Ala331Ala	Lipid metabolism	total-L5
Rv0558	649994	C	T	2	183	synonymous_variant	LOW	menH	306	Thr102Thr	Intermediary metabolism and respiration	total-L5
Rv0558	650359	C	A	2	183	missense_variant	MODERATE	menH	671	Ala224Asp	Intermediary metabolism and respiration	total-L5
Rv0561c	651804	C	T	3	183	missense_variant	MODERATE	Rv0561c	952	Asp318Asn	Intermediary metabolism and respiration	total-L5
Rv0561c	652147	G	A	3	183	synonymous_variant	LOW	Rv0561c	609	Arg203Arg	Intermediary metabolism and respiration	total-L5
Rv0562	653493	C	T	2	183	synonymous_variant	LOW	grcC1	723	Thr241Thr	Intermediary metabolism and respiration	total-L5
Rv0562	653533	G	T	2	183	missense_variant	MODERATE	grcC1	763	Ala255Ser	Intermediary metabolism and respiration	total-L5
Rv0563	653888	C	A	2	183	missense_variant	MODERATE	htpX	10	His4Asn	Virulence, detoxification, adaptation	total-L5
Rv0563	653957	G	A	3	183	missense_variant	MODERATE	htpX	79	Gly27Ser	Virulence, detoxification, adaptation	total-L5
Rv0563	654343	A	G	2	183	synonymous_variant	LOW	htpX	465	Ala155Ala	Virulence, detoxification, adaptation	total-L5
Rv0564c	655613	C	G	4	183	missense_variant	MODERATE	gpdA1	337	Gly113Arg	Lipid metabolism	total-L5
Rv0565c	657302	C	T	2	183	missense_variant	MODERATE	Rv0565c	169	Gly57Ser	Intermediary metabolism and respiration	total-L5
Rv0565c	657352	A	G	5	183	missense_variant	MODERATE	Rv0565c	119	Leu40Pro	Intermediary metabolism and respiration	total-L5
Rv0566c	657649	C	T	2	183	missense_variant	MODERATE	Rv0566c	391	Val131Ile	Conserved hypotheticals	total-L5
Rv0566c	657957	A	G	3	183	missense_variant	MODERATE	Rv0566c	83	Leu28Pro	Conserved hypotheticals	total-L5
Rv0568	660153	T	G	183	183	missense_variant	MODERATE	cyp135B1	704	Leu235Arg	Intermediary metabolism and respiration	core-L5
Rv0568	660448	C	T	2	183	synonymous_variant	LOW	cyp135B1	999	Ala333Ala	Intermediary metabolism and respiration	total-L5
Rv0565c	660995	G	A	2	183	upstream_gene_variant	MODIFIER	Rv0565c	-3525	****	Intermediary metabolism and respiration	total-L5
Rv0570	661317	A	G	30	183	missense_variant	MODERATE	nrdZ	23	Lys8Arg	Information pathways	total-L5
Rv0570	662363	G	C	2	183	missense_variant	MODERATE	nrdZ	1069	Asp357His	Information pathways	total-L5
Rv0571c	664247	C	T	5	183	missense_variant	MODERATE	Rv0571c	572	Gly191Asp	Conserved hypotheticals	core-L5.2.3
Rv0571c	664343	G	C	7	183	missense_variant	MODERATE	Rv0571c	476	Pro159Arg	Conserved hypotheticals	core-L5.2.1
Rv0571c	664560	T	C	6	183	missense_variant	MODERATE	Rv0571c	259	Thr87Ala	Conserved hypotheticals	total-L5
Rv0571c	664782	G	A	2	183	stop_gained	HIGH	Rv0571c	37	Gln13*	Conserved hypotheticals	total-L5
Rv0572c	665152	C	T	2	183	missense_variant	MODERATE	Rv0572c	232	Asp78Asn	Conserved hypotheticals	total-L5
Rv0571c	665548	C	T	2	183	upstream_gene_variant	MODIFIER	Rv0571c	-730	****	Conserved hypotheticals	total-L5
Rv0573c	666006	G	C	5	183	missense_variant	MODERATE	pncB2	1237	Pro413Ala	Intermediary metabolism and respiration	total-L5
Rv0573c	666713	A	C	183	183	missense_variant	MODERATE	pncB2	530	Leu177Arg	Intermediary metabolism and respiration	core-L5
Rv0573c	667156	C	A	2	183	synonymous_variant	LOW	pncB2	87	Ser29Ser	Intermediary metabolism and respiration	total-L5
Rv0574c	667950	G	A	183	183	stop_gained	HIGH	Rv0574c	445	Gln149*	Conserved hypotheticals	core-L5
Rv0574c	668161	G	A	5	183	synonymous_variant	LOW	Rv0574c	234	Thr78Thr	Conserved hypotheticals	total-L5
Rv0571c	668534	C	G	2	183	upstream_gene_variant	MODIFIER	Rv0571c	-3716	****	Conserved hypotheticals	total-L5
Rv0575c	668744	G	A	8	183	synonymous_variant	LOW	Rv0575c	1002	Gly334Gly	Intermediary metabolism and respiration	total-L5
Rv0575c	669016	C	T	7	183	missense_variant	MODERATE	Rv0575c	730	Gly244Ser	Intermediary metabolism and respiration	total-L5
Rv0575c	669406	C	T	181	181	missense_variant	MODERATE	Rv0575c	340	Glu114Lys	Intermediary metabolism and respiration	total-L5
Rv0576	670339	C	T	2	181	synonymous_variant	LOW	Rv0576	492	Asp164Asp	Regulatory proteins	total-L5
Rv0576	671037	G	T	2	181	missense_variant	MODERATE	Rv0576	1190	Arg397Leu	Regulatory proteins	total-L5
Rv0579	676350	A	C	3	183	missense_variant	MODERATE	Rv0579	113	Asp38Ala	Conserved hypotheticals	total-L5
Rv0581	677718	G	C	4	183	missense_variant	MODERATE	vapB26	9	Lys3Asn	Virulence, detoxification, adaptation	total-L5
Rv0583c	678572	C	T	5	183	stop_gained	HIGH	lpqN	504	Trp168*	Cell wall and cell processes	total-L5
Rv0583c	678934	C	A	183	183	missense_variant	MODERATE	lpqN	142	Ala48Ser	Cell wall and cell processes	core-L5
Rv0584	681101	C	T	2	183	synonymous_variant	LOW	Rv0584	1873	Leu625Leu	Cell wall and cell processes	total-L5
Rv0584	681403	C	T	5	183	synonymous_variant	LOW	Rv0584	2175	Asp725Asp	Cell wall and cell processes	total-L5
Rv0585c	682325	C	T	2	183	missense_variant	MODERATE	Rv0585c	1948	Val650Ile	Cell wall and cell processes	total-L5
Rv0585c	682367	C	A	2	183	missense_variant	MODERATE	Rv0585c	1906	Ala636Ser	Cell wall and cell processes	total-L5
Rv0585c	682625	C	T	2	183	missense_variant	MODERATE	Rv0585c	1648	Ala550Thr	Cell wall and cell processes	total-L5
Rv0585c	684163	G	A	2	183	missense_variant	MODERATE	Rv0585c	110	Ala37Val	Cell wall and cell processes	total-L5
Rv0589	687367	G	A	3	183	missense_variant	MODERATE	mce2A	547	Gly183Ser	Virulence, detoxification, adaptation	total-L5
Rv0589	687504	G	C	2	183	missense_variant	MODERATE	mce2A	684	Trp228Cys	Virulence, detoxification, adaptation	total-L5
Rv0589	687841	G	C	2	183	missense_variant	MODERATE	mce2A	1021	Val341Leu	Virulence, detoxification, adaptation	total-L5
Rv0590	688195	T	C	2	183	missense_variant	MODERATE	mce2B	164	Val55Ala	Virulence, detoxification, adaptation	total-L5
Rv0590	688682	C	A	2	183	synonymous_variant	LOW	mce2B	651	Arg217Arg	Virulence, detoxification, adaptation	total-L5
Rv0591	689263	C	T	3	183	missense_variant	MODERATE	mce2C	205	Arg69Cys	Virulence, detoxification, adaptation	total-L5
Rv0591	689300	G	T	7	183	missense_variant	MODERATE	mce2C	242	Gly81Val	Virulence, detoxification, adaptation	core-L5.2.2
Rv0591	689386	A	G	3	183	missense_variant	MODERATE	mce2C	328	Ile110Val	Virulence, detoxification, adaptation	total-L5
Rv0592	690682	C	T	2	183	missense_variant	MODERATE	mce2D	182	Pro61Leu	Virulence, detoxification, adaptation	total-L5
Rv0592	690706	G	A	2	183	missense_variant	MODERATE	mce2D	206	Gly69Asp	Virulence, detoxification, adaptation	total-L5
Rv0592	690863	G	A	3	183	synonymous_variant	LOW	mce2D	363	Pro121Pro	Virulence, detoxification, adaptation	total-L5
Rv0592	690968	C	T	42	183	synonymous_variant	LOW	mce2D	468	Leu156Leu	Virulence, detoxification, adaptation	core-L5.1.2
Rv0592	692021	C	T	2	183	synonymous_variant	LOW	mce2D	1521	Gly507Gly	Virulence, detoxification, adaptation	total-L5
Rv0593	692366	G	A	11	183	missense_variant	MODERATE	lprL	343	Val115Met	Cell wall and cell processes	total-L5
Rv0593	692990	C	T	3	183	missense_variant	MODERATE	lprL	967	Pro323Ser	Cell wall and cell processes	total-L5
Rv0594	693655	T	G	11	183	missense_variant	MODERATE	mce2F	419	Leu140Arg	Virulence, detoxification, adaptation	total-L5
Rv0594	693759	C	T	2	183	missense_variant	MODERATE	mce2F	523	Arg175Cys	Virulence, detoxification, adaptation	total-L5
Rv0595c	695659	T	G	3	183	upstream_gene_variant	MODIFIER	vapC4	-428	****	Virulence, detoxification, adaptation	total-L5
Rv0597c	695862	C	T	2	183	missense_variant	MODERATE	Rv0597c	1042	Asp348Asn	Conserved hypotheticals	total-L5
Rv0597c	696148	C	T	2	181	synonymous_variant	LOW	Rv0597c	756	Leu252Leu	Conserved hypotheticals	total-L5
Rv0597c	696414	C	T	2	183	missense_variant	MODERATE	Rv0597c	490	Ala164Thr	Conserved hypotheticals	total-L5
Rv0595c	696990	C	T	11	183	upstream_gene_variant	MODIFIER	vapC4	-1759	****	Virulence, detoxification, adaptation	total-L5
Rv0598c	697196	G	A	183	183	synonymous_variant	LOW	vapC27	372	Asp124Asp	Virulence, detoxification, adaptation	core-L5
Rv0600c	698246	A	G	2	183	synonymous_variant	LOW	Rv0600c	165	Gly55Gly	Regulatory proteins	total-L5
Rv0601c	698548	G	T	13	183	synonymous_variant	LOW	Rv0601c	447	Ala149Ala	Regulatory proteins	total-L5
Rv0601c	698677	C	G	2	183	synonymous_variant	LOW	Rv0601c	318	Thr106Thr	Regulatory proteins	total-L5
Rv0595c	699802	C	A	5	183	upstream_gene_variant	MODIFIER	vapC4	-4571	****	Virulence, detoxification, adaptation	total-L5
Rv0604	701125	A	G	3	183	missense_variant	MODERATE	lpqO	887	Glu296Gly	Cell wall and cell processes	total-L5
Rv0607	702998	T	G	2	183	synonymous_variant	LOW	Rv0607	186	Arg62Arg	Conserved hypotheticals	total-L5
Rv0602c	704216	G	A	10	183	upstream_gene_variant	MODIFIER	tcrA	-4417	****	Regulatory proteins	total-L5
Rv0613c	707043	C	T	5	183	missense_variant	MODERATE	Rv0613c	2473	Ala825Thr	Conserved hypotheticals	core-L5.2.3
Rv0613c	707278	C	A	2	183	synonymous_variant	LOW	Rv0613c	2238	Pro746Pro	Conserved hypotheticals	total-L5
Rv0613c	708263	A	G	182	182	missense_variant	MODERATE	Rv0613c	1253	Leu418Ser	Conserved hypotheticals	total-L5
Rv0613c	708999	G	A	7	183	missense_variant	MODERATE	Rv0613c	517	Arg173Trp	Conserved hypotheticals	core-L5.2.2
Rv0614	709643	G	C	2	183	synonymous_variant	LOW	Rv0614	288	Leu96Leu	Conserved hypotheticals	total-L5
Rv0614	709657	T	C	25	183	missense_variant	MODERATE	Rv0614	302	Leu101Pro	Conserved hypotheticals	total-L5
Rv0616c	710639	G	T	2	183	missense_variant	MODERATE	Rv0616c	212	Ala71Asp	Conserved hypotheticals	total-L5
Rv0617	711137	C	T	2	183	synonymous_variant	LOW	vapC29	132	Ser44Ser	Virulence, detoxification, adaptation	total-L5
Rv0613c	711483	G	C	3	183	upstream_gene_variant	MODIFIER	Rv0613c	-1968	****	Conserved hypotheticals	total-L5
Rv0616c	715351	C	T	2	183	upstream_gene_variant	MODIFIER	Rv0616c	-4501	****	Conserved hypotheticals	total-L5
Rv0622	715499	A	C	2	183	missense_variant	MODERATE	Rv0622	130	Thr44Pro	Cell wall and cell processes	total-L5
Rv0622	715517	C	T	80	183	missense_variant	MODERATE	Rv0622	148	Pro50Ser	Cell wall and cell processes	total-L5
Rv0623	716414	C	T	2	183	missense_variant	MODERATE	vapB30	5	Ala2Val	Virulence, detoxification, adaptation	total-L5
Rv0626	718057	C	T	2	183	synonymous_variant	LOW	vapB5	33	Asn11Asn	Virulence, detoxification, adaptation	total-L5
Rv0628c	719614	A	T	2	183	missense_variant	MODERATE	Rv0628c	299	Leu100Gln	Conserved hypotheticals	total-L5
Rv0629c	720889	G	A	6	183	synonymous_variant	LOW	recD	844	Leu282Leu	Information pathways	total-L5
Rv0629c	721581	A	G	15	183	missense_variant	MODERATE	recD	152	Val51Ala	Information pathways	total-L5
Rv0630c	722593	C	G	3	183	missense_variant	MODERATE	recB	2421	Glu807Asp	Information pathways	total-L5
Rv0630c	723375	C	T	3	183	missense_variant	MODERATE	recB	1639	Gly547Ser	Information pathways	total-L5
Rv0630c	723650	G	T	2	183	missense_variant	MODERATE	recB	1364	Thr455Asn	Information pathways	total-L5
Rv0631c	725167	G	A	3	183	missense_variant	MODERATE	recC	3140	Pro1047Leu	Information pathways	total-L5
Rv0631c	727318	C	T	2	183	missense_variant	MODERATE	recC	989	Arg330His	Information pathways	total-L5
Rv0630c	728532	A	C	183	183	upstream_gene_variant	MODIFIER	recB	-3519	****	Information pathways	core-L5
Rv0633c	729986	C	T	2	183	missense_variant	MODERATE	Rv0633c	181	Val61Met	Cell wall and cell processes	total-L5
Rv0634c	730639	C	T	2	183	missense_variant	MODERATE	Rv0634c	395	Ser132Asn	Virulence, detoxification, adaptation	total-L5
Rv0634B	731750	G	C	183	183	missense_variant	MODERATE	rpmG2	39	Leu13Phe	Information pathways	core-L5
Rv0635	732017	G	A	2	183	missense_variant	MODERATE	hadA	88	Val30Ile	Intermediary metabolism and respiration	total-L5
Rv0635	732061	C	T	17	183	synonymous_variant	LOW	hadA	132	Gly44Gly	Intermediary metabolism and respiration	total-L5
Rv0636	732680	C	T	3	183	synonymous_variant	LOW	hadB	288	Asp96Asp	Intermediary metabolism and respiration	total-L5
Rv0637	733274	C	T	2	183	synonymous_variant	LOW	hadC	450	Ser150Ser	Intermediary metabolism and respiration	total-L5
Rv0632c	733426	T	G	2	183	upstream_gene_variant	MODIFIER	echA3	-4148	****	Lipid metabolism	total-L5
Rv0639	734279	C	T	3	183	missense_variant	MODERATE	nusG	26	Ser9Phe	Information pathways	total-L5
Rv0639	734782	G	A	2	183	missense_variant	MODERATE	nusG	529	Glu177Lys	Information pathways	total-L5
Rv0640	735111	C	G	2	182	synonymous_variant	LOW	rplK	90	Leu30Leu	Information pathways	total-L5
Rv0640	735135	G	A	181	183	missense_variant	MODERATE	rplK	114	Met38Ile	Information pathways	total-L5
Rv0642c	737108	G	A	3	183	synonymous_variant	LOW	mmaA4	96	Phe32Phe	Lipid metabolism	total-L5
Rv0643c	737903	A	G	7	183	missense_variant	MODERATE	mmaA3	247	Ser83Pro	Lipid metabolism	total-L5
Rv0644c	738893	C	T	2	183	missense_variant	MODERATE	mmaA2	268	Val90Ile	Lipid metabolism	total-L5
Rv0644c	738899	C	T	183	183	missense_variant	MODERATE	mmaA2	262	Val88Ile	Lipid metabolism	core-L5
Rv0645c	740038	G	C	183	183	synonymous_variant	LOW	mmaA1	150	Ala50Ala	Lipid metabolism	core-L5
Rv0647c	742278	T	C	2	183	missense_variant	MODERATE	Rv0647c	340	Ile114Val	Conserved hypotheticals	total-L5
Rv0648	743445	C	A	2	183	missense_variant	MODERATE	Rv0648	727	Leu243Met	Intermediary metabolism and respiration	total-L5
Rv0648	744023	C	T	5	183	synonymous_variant	LOW	Rv0648	1305	Leu435Leu	Intermediary metabolism and respiration	core-L5.2.3
Rv0648	744242	C	T	2	183	synonymous_variant	LOW	Rv0648	1524	Thr508Thr	Intermediary metabolism and respiration	total-L5
Rv0648	744421	C	T	2	183	missense_variant	MODERATE	Rv0648	1703	Pro568Leu	Intermediary metabolism and respiration	total-L5
Rv0648	744839	G	A	4	183	synonymous_variant	LOW	Rv0648	2121	Leu707Leu	Intermediary metabolism and respiration	total-L5
Rv0648	745835	C	G	182	182	synonymous_variant	LOW	Rv0648	3117	Gly1039Gly	Intermediary metabolism and respiration	total-L5
Rv0648	746040	G	C	2	183	missense_variant	MODERATE	Rv0648	3322	Asp1108His	Intermediary metabolism and respiration	total-L5
Rv0648	746145	G	C	4	183	missense_variant	MODERATE	Rv0648	3427	Glu1143Gln	Intermediary metabolism and respiration	total-L5
Rv0649	746739	T	C	2	182	missense_variant	MODERATE	fabD2	377	Phe126Ser	Lipid metabolism	total-L5
Rv0650	747363	C	T	5	180	synonymous_variant	LOW	Rv0650	327	Asp109Asp	Intermediary metabolism and respiration	total-L5
Rv0655	751678	G	A	3	183	synonymous_variant	LOW	mkl	162	Glu54Glu	Cell wall and cell processes	total-L5
Rv0655	752059	C	A	11	183	missense_variant	MODERATE	mkl	543	Asp181Glu	Cell wall and cell processes	total-L5
Rv0653c	752718	A	G	2	183	upstream_gene_variant	MODIFIER	Rv0653c	-2789	****	Regulatory proteins	total-L5
Rv0653c	752915	C	T	2	183	upstream_gene_variant	MODIFIER	Rv0653c	-2986	****	Regulatory proteins	total-L5
Rv0658c	754030	C	G	3	183	missense_variant	MODERATE	Rv0658c	380	Gly127Ala	Cell wall and cell processes	total-L5
Rv0658c	754119	G	C	99	183	synonymous_variant	LOW	Rv0658c	291	Gly97Gly	Cell wall and cell processes	core-L5.1.1
Rv0653c	754671	C	T	108	183	upstream_gene_variant	MODIFIER	Rv0653c	-4742	****	Regulatory proteins	total-L5
Rv0661c	755568	G	C	2	183	missense_variant	MODERATE	vapC7	205	Pro69Ala	Virulence, detoxification, adaptation	total-L5
Rv0663	756470	G	A	5	183	missense_variant	MODERATE	atsD	334	Glu112Lys	Intermediary metabolism and respiration	total-L5
Rv0663	757449	G	T	4	183	missense_variant	MODERATE	atsD	1313	Gly438Val	Intermediary metabolism and respiration	total-L5
Rv0663	757927	G	A	5	183	synonymous_variant	LOW	atsD	1791	Arg597Arg	Intermediary metabolism and respiration	total-L5
Rv0663	758095	T	G	3	183	stop_gained	HIGH	atsD	1959	Tyr653*	Intermediary metabolism and respiration	total-L5
Rv0659c	759543	G	A	3	183	upstream_gene_variant	MODIFIER	mazF2	-4550	****	Virulence, detoxification, adaptation	total-L5
Rv0667	761100	C	G	2	183	missense_variant	MODERATE	rpoB	1294	Gln432Glu	Information pathways	total-L5	yes
Rv0667	761110	A	T	3	183	missense_variant	MODERATE	rpoB	1304	Asp435Val	Information pathways	total-L5	yes
Rv0667	761128	C	T	2	183	missense_variant	MODERATE	rpoB	1322	Ser441Leu	Information pathways	total-L5	yes
Rv0667	761161	T	C	4	183	missense_variant	MODERATE	rpoB	1355	Leu452Pro	Information pathways	total-L5	yes
Rv0667	761931	C	T	2	183	synonymous_variant	LOW	rpoB	2125	Leu709Leu	Information pathways	total-L5	yes
Rv0667	762060	G	T	2	183	missense_variant	MODERATE	rpoB	2254	Asp752Tyr	Information pathways	total-L5	yes
Rv0667	762983	C	T	2	183	synonymous_variant	LOW	rpoB	3177	Gly1059Gly	Information pathways	total-L5	yes
Rv0667	762989	G	C	2	183	synonymous_variant	LOW	rpoB	3183	Arg1061Arg	Information pathways	total-L5	yes
Rv0667	762995	G	C	2	183	synonymous_variant	LOW	rpoB	3189	Gly1063Gly	Information pathways	total-L5	yes
Rv0667	763005	T	G	2	183	missense_variant	MODERATE	rpoB	3199	Cys1067Gly	Information pathways	total-L5	yes
Rv0667	763006	G	T	2	183	missense_variant	MODERATE	rpoB	3200	Cys1067Phe	Information pathways	total-L5	yes
Rv0667	763280	C	T	80	183	synonymous_variant	LOW	rpoB	3474	Ile1158Ile	Information pathways	total-L5	yes
Rv0668	763904	G	T	2	183	missense_variant	MODERATE	rpoC	535	Ala179Ser	Information pathways	total-L5
Rv0668	764335	G	A	2	183	synonymous_variant	LOW	rpoC	966	Pro322Pro	Information pathways	total-L5
Rv0668	764575	T	G	2	183	synonymous_variant	LOW	rpoC	1206	Leu402Leu	Information pathways	total-L5
Rv0668	764581	T	C	2	183	synonymous_variant	LOW	rpoC	1212	Asp404Asp	Information pathways	total-L5
Rv0668	764582	C	A	2	183	missense_variant	MODERATE	rpoC	1213	Leu405Met	Information pathways	total-L5
Rv0668	764653	G	A	2	183	synonymous_variant	LOW	rpoC	1284	Ser428Ser	Information pathways	total-L5
Rv0668	764817	T	G	5	183	missense_variant	MODERATE	rpoC	1448	Val483Gly	Information pathways	total-L5
Rv0669c	768257	G	A	2	183	synonymous_variant	LOW	Rv0669c	1341	Thr447Thr	Intermediary metabolism and respiration	total-L5
Rv0669c	768398	G	A	2	183	synonymous_variant	LOW	Rv0669c	1200	Pro400Pro	Intermediary metabolism and respiration	total-L5
Rv0669c	768443	T	C	2	183	synonymous_variant	LOW	Rv0669c	1155	Ala385Ala	Intermediary metabolism and respiration	total-L5
Rv0669c	769198	C	T	2	183	missense_variant	MODERATE	Rv0669c	400	Glu134Lys	Intermediary metabolism and respiration	total-L5
Rv0669c	769406	C	T	183	183	synonymous_variant	LOW	Rv0669c	192	Leu64Leu	Intermediary metabolism and respiration	core-L5
Rv0669c	769729	C	A	2	183	upstream_gene_variant	MODIFIER	Rv0669c	-132	****	Intermediary metabolism and respiration	total-L5
Rv0670	770196	T	C	3	183	synonymous_variant	LOW	end	405	Asp135Asp	Information pathways	total-L5
Rv0672	771654	A	G	7	183	synonymous_variant	LOW	fadE8	171	Gly57Gly	Lipid metabolism	core-L5.2.2
Rv0672	771854	A	C	3	183	missense_variant	MODERATE	fadE8	371	Glu124Ala	Lipid metabolism	total-L5
Rv0672	772167	C	T	4	183	synonymous_variant	LOW	fadE8	684	Asp228Asp	Lipid metabolism	total-L5
Rv0672	772215	C	A	2	183	synonymous_variant	LOW	fadE8	732	Arg244Arg	Lipid metabolism	total-L5
Rv0672	772434	G	A	5	183	synonymous_variant	LOW	fadE8	951	Gln317Gln	Lipid metabolism	core-L5.2.3
Rv0672	773021	G	A	183	183	missense_variant	MODERATE	fadE8	1538	Arg513Gln	Lipid metabolism	core-L5
Rv0672	773062	G	T	2	183	missense_variant	MODERATE	fadE8	1579	Ala527Ser	Lipid metabolism	total-L5
Rv0672	773066	G	T	2	183	missense_variant	MODERATE	fadE8	1583	Gly528Val	Lipid metabolism	total-L5
Rv0673	773196	C	T	3	183	missense_variant	MODERATE	echA4	74	Ala25Val	Lipid metabolism	total-L5
Rv0674	774212	G	C	8	183	missense_variant	MODERATE	Rv0674	149	Gly50Ala	Conserved hypotheticals	total-L5
Rv0674	774649	C	T	10	183	synonymous_variant	LOW	Rv0674	586	Leu196Leu	Conserved hypotheticals	total-L5
Rv0676c	776109	A	G	2	183	missense_variant	MODERATE	mmpL5	2372	Met791Thr	Cell wall and cell processes	total-L5
Rv0676c	777827	C	T	2	183	missense_variant	MODERATE	mmpL5	654	Met218Ile	Cell wall and cell processes	total-L5
Rv0679c	779737	C	T	4	183	missense_variant	MODERATE	Rv0679c	304	Ala102Thr	Conserved hypotheticals	total-L5
Rv0680c	780175	A	C	15	183	missense_variant	MODERATE	Rv0680c	242	Val81Gly	Cell wall and cell processes	total-L5
Rv0680c	780278	C	T	2	183	missense_variant	MODERATE	Rv0680c	139	Asp47Asn	Cell wall and cell processes	total-L5
Rv0676c	780598	C	A	7	183	upstream_gene_variant	MODIFIER	mmpL5	-2118	****	Cell wall and cell processes	total-L5
Rv0676c	781444	C	T	5	183	upstream_gene_variant	MODIFIER	mmpL5	-2964	****	Cell wall and cell processes	total-L5
Rv0676c	781487	C	T	2	183	upstream_gene_variant	MODIFIER	mmpL5	-3007	****	Cell wall and cell processes	total-L5
Rv0683	782398	C	G	81	183	synonymous_variant	LOW	rpsG	465	Arg155Arg	Information pathways	total-L5
Rv0684	782977	A	G	17	183	missense_variant	MODERATE	fusA1	493	Ile165Val	Information pathways	total-L5
Rv0684	784098	C	A	2	183	synonymous_variant	LOW	fusA1	1614	Gly538Gly	Information pathways	total-L5
Rv0685	785135	C	T	11	183	synonymous_variant	LOW	tuf	315	Ile105Ile	Information pathways	total-L5
Rv0686	786691	G	A	2	183	missense_variant	MODERATE	Rv0686	543	Met181Ile	Cell wall and cell processes	total-L5
Rv0687	787381	G	C	2	183	missense_variant	MODERATE	Rv0687	283	Val95Leu	Intermediary metabolism and respiration	total-L5
Rv0688	788097	C	T	2	183	missense_variant	MODERATE	Rv0688	158	Pro53Leu	Intermediary metabolism and respiration	total-L5
Rv0688	788649	C	A	2	183	missense_variant	MODERATE	Rv0688	710	Thr237Asn	Intermediary metabolism and respiration	total-L5
Rv0689c	789183	C	T	4	183	missense_variant	MODERATE	Rv0689c	229	Ala77Thr	Conserved hypotheticals	total-L5
Rv0691c	791157	C	T	2	183	stop_gained	HIGH	Rv0691c	510	Trp170*	Regulatory proteins	total-L5
Rv0691c	791186	C	A	2	183	missense_variant	MODERATE	Rv0691c	481	Gly161Trp	Regulatory proteins	total-L5
Rv0691c	791281	G	A	5	183	missense_variant	MODERATE	Rv0691c	386	Ala129Val	Regulatory proteins	total-L5
Rv0693	792727	A	G	2	183	missense_variant	MODERATE	pqqE	571	Thr191Ala	Intermediary metabolism and respiration	total-L5
Rv0697	796952	A	G	2	183	missense_variant	MODERATE	Rv0697	20	His7Arg	Intermediary metabolism and respiration	total-L5
Rv0697	797574	G	T	2	183	synonymous_variant	LOW	Rv0697	642	Pro214Pro	Intermediary metabolism and respiration	total-L5
Rv0697	798321	A	G	9	183	synonymous_variant	LOW	Rv0697	1389	Pro463Pro	Intermediary metabolism and respiration	total-L5
Rv0698	798920	C	T	2	183	missense_variant	MODERATE	Rv0698	88	Pro30Ser	Conserved hypotheticals	total-L5
Rv0699	799805	C	G	3	183	synonymous_variant	LOW	Rv0699	177	Ala59Ala	Conserved hypotheticals	total-L5
Rv0700	799989	C	T	5	183	upstream_gene_variant	MODIFIER	rpsJ	-498	****	Information pathways	total-L5
Rv0701	800793	G	C	7	183	upstream_gene_variant	MODIFIER	rplC	-16	****	Information pathways	core-L5.2.2	yes
Rv0702	801959	C	T	183	183	synonymous_variant	LOW	rplD	498	Arg166Arg	Information pathways	core-L5
Rv0704	803298	C	T	3	183	synonymous_variant	LOW	rplB	771	Thr257Thr	Information pathways	total-L5
Rv0706	803782	G	A	2	183	missense_variant	MODERATE	rplV	94	Asp32Asn	Information pathways	total-L5
Rv0706	803932	G	A	2	183	missense_variant	MODERATE	rplV	244	Ala82Thr	Information pathways	total-L5
Rv0710	805794	T	A	5	183	synonymous_variant	LOW	rpsQ	39	Pro13Pro	Information pathways	total-L5
Rv0711	806793	G	T	5	183	synonymous_variant	LOW	atsA	459	Ala153Ala	Intermediary metabolism and respiration	total-L5
Rv0711	806968	G	A	2	183	missense_variant	MODERATE	atsA	634	Glu212Lys	Intermediary metabolism and respiration	total-L5
Rv0711	807202	C	T	2	183	missense_variant	MODERATE	atsA	868	Pro290Ser	Intermediary metabolism and respiration	total-L5
Rv0711	807342	A	G	2	183	synonymous_variant	LOW	atsA	1008	Gly336Gly	Intermediary metabolism and respiration	total-L5
Rv0712	809109	G	A	2	183	missense_variant	MODERATE	Rv0712	364	Ala122Thr	Conserved hypotheticals	total-L5
Rv0713	809813	G	C	25	183	upstream_gene_variant	MODIFIER	Rv0713	-133	****	Cell wall and cell processes	total-L5
Rv0713	809981	G	A	7	183	synonymous_variant	LOW	Rv0713	36	Ala12Ala	Cell wall and cell processes	core-L5.2.1
Rv0713	810720	A	G	2	183	missense_variant	MODERATE	Rv0713	775	Thr259Ala	Cell wall and cell processes	total-L5
Rv0714	810904	C	T	2	183	upstream_gene_variant	MODIFIER	rplN	-469	****	Information pathways	total-L5
Rv0714	811048	A	C	2	183	upstream_gene_variant	MODIFIER	rplN	-325	****	Information pathways	total-L5
Rv0716	812088	C	T	2	183	synonymous_variant	LOW	rplE	30	Arg10Arg	Information pathways	total-L5
Rv0718	813236	G	A	3	183	synonymous_variant	LOW	rpsH	261	Val87Val	Information pathways	total-L5
Rv0719	813467	A	G	14	183	missense_variant	MODERATE	rplF	70	Ile24Val	Information pathways	total-L5
Rv0721	814366	C	T	2	183	synonymous_variant	LOW	rpsE	39	Asp13Asp	Information pathways	total-L5
Rv0724	816104	T	C	2	183	missense_variant	MODERATE	sppA	442	Ser148Pro	Cell wall and cell processes	total-L5
Rv0724	817237	C	T	5	183	synonymous_variant	LOW	sppA	1575	Thr525Thr	Cell wall and cell processes	core-L5.2.3
Rv0725c	818117	C	T	2	183	missense_variant	MODERATE	Rv0725c	328	Gly110Arg	Conserved hypotheticals	total-L5
Rv0728c	821437	G	A	80	183	missense_variant	MODERATE	serA2	40	Arg14Cys	Intermediary metabolism and respiration	total-L5
Rv0729	821811	G	C	2	183	missense_variant	MODERATE	xylB	305	Arg102Thr	Intermediary metabolism and respiration	total-L5
Rv0729	821895	C	T	6	183	missense_variant	MODERATE	xylB	389	Ala130Val	Intermediary metabolism and respiration	total-L5
Rv0729	821989	C	T	2	183	synonymous_variant	LOW	xylB	483	Ala161Ala	Intermediary metabolism and respiration	total-L5
Rv0730	822869	C	G	3	183	missense_variant	MODERATE	Rv0730	4	His2Asp	Intermediary metabolism and respiration	total-L5
Rv0730	823004	G	A	2	183	missense_variant	MODERATE	Rv0730	139	Glu47Lys	Intermediary metabolism and respiration	total-L5
Rv0730	823011	C	T	3	183	missense_variant	MODERATE	Rv0730	146	Ala49Val	Intermediary metabolism and respiration	total-L5
Rv0731c	824112	G	A	5	183	synonymous_variant	LOW	Rv0731c	528	Ala176Ala	Lipid metabolism	total-L5
Rv0732	825470	C	T	6	183	missense_variant	MODERATE	secY	671	Ala224Val	Cell wall and cell processes	total-L5
Rv0732	825939	C	T	4	183	synonymous_variant	LOW	secY	1140	Gly380Gly	Cell wall and cell processes	total-L5
Rv0733	826607	C	A	2	183	synonymous_variant	LOW	adk	486	Val162Val	Intermediary metabolism and respiration	total-L5
Rv0735	827866	C	T	2	183	synonymous_variant	LOW	sigL	324	Asn108Asn	Information pathways	total-L5
Rv0736	828859	T	G	4	183	missense_variant	MODERATE	rslA	720	Asp240Glu	Information pathways	total-L5
Rv0738	830199	C	A	2	183	synonymous_variant	LOW	Rv0738	138	Gly46Gly	Conserved hypotheticals	total-L5
Rv0739	830890	G	A	4	183	synonymous_variant	LOW	Rv0739	36	Leu12Leu	Conserved hypotheticals	total-L5
Rv0739	831364	G	A	2	183	synonymous_variant	LOW	Rv0739	510	Val170Val	Conserved hypotheticals	total-L5
Rv0740	832136	G	C	3	183	missense_variant	MODERATE	Rv0740	361	Val121Leu	Conserved hypotheticals	total-L5
Rv0743c	833960	C	A	3	183	stop_gained	HIGH	Rv0743c	484	Glu162*	Conserved hypotheticals	total-L5
Rv0743c	834214	C	T	3	183	missense_variant	MODERATE	Rv0743c	230	Arg77His	Conserved hypotheticals	total-L5
Rv0744c	834527	G	T	2	183	synonymous_variant	LOW	Rv0744c	420	Gly140Gly	Regulatory proteins	total-L5
Rv0744c	834619	C	T	2	183	missense_variant	MODERATE	Rv0744c	328	Val110Ile	Regulatory proteins	total-L5
Rv0744c	834675	G	A	2	183	missense_variant	MODERATE	Rv0744c	272	Ser91Leu	Regulatory proteins	total-L5
Rv0745	835446	C	A	5	183	stop_gained	HIGH	Rv0745	293	Ser98*	Conserved hypotheticals	total-L5
Rv0748	841139	C	T	183	183	synonymous_variant	LOW	vapB31	193	Leu65Leu	Virulence, detoxification, adaptation	core-L5
Rv0749	841227	A	G	3	183	upstream_gene_variant	MODIFIER	vapC31	-1	****	Virulence, detoxification, adaptation	total-L5
Rv0749	841244	C	T	3	183	missense_variant	MODERATE	vapC31	17	Ala6Val	Virulence, detoxification, adaptation	total-L5
Rv0749	841495	A	C	2	183	missense_variant	MODERATE	vapC31	268	Met90Leu	Virulence, detoxification, adaptation	total-L5
Rv0751c	842824	G	A	2	183	synonymous_variant	LOW	mmsB	408	Gly136Gly	Intermediary metabolism and respiration	total-L5
Rv0751c	842860	G	C	2	183	synonymous_variant	LOW	mmsB	372	Gly124Gly	Intermediary metabolism and respiration	total-L5
Rv0751c	843107	G	A	2	183	missense_variant	MODERATE	mmsB	125	Ala42Val	Intermediary metabolism and respiration	total-L5
Rv0751c	847928	T	C	3	183	upstream_gene_variant	MODIFIER	mmsB	-4697	****	Intermediary metabolism and respiration	total-L5
Rv0753c	850041	C	T	5	183	upstream_gene_variant	MODIFIER	mmsA	-4088	****	Intermediary metabolism and respiration	total-L5
Rv0753c	850047	C	T	183	183	upstream_gene_variant	MODIFIER	mmsA	-4094	****	Intermediary metabolism and respiration	core-L5
Rv0753c	850318	A	G	2	183	upstream_gene_variant	MODIFIER	mmsA	-4365	****	Intermediary metabolism and respiration	total-L5
Rv0756c	851332	G	T	2	183	synonymous_variant	LOW	Rv0756c	135	Gly45Gly	Conserved hypotheticals	total-L5
Rv0758	852984	A	G	2	183	missense_variant	MODERATE	phoR	589	Ile197Val	Regulatory proteins	total-L5
Rv0758	853291	T	C	2	183	missense_variant	MODERATE	phoR	896	Leu299Pro	Regulatory proteins	total-L5
Rv0758	853578	G	A	2	183	missense_variant	MODERATE	phoR	1183	Ala395Thr	Regulatory proteins	total-L5
Rv0760c	854607	C	T	2	183	missense_variant	MODERATE	Rv0760c	80	Gly27Asp	Conserved hypotheticals	total-L5
Rv0762c	856006	C	A	6	183	missense_variant	MODERATE	Rv0762c	465	Gln155His	Conserved hypotheticals	total-L5
Rv0763c	856523	C	T	5	183	missense_variant	MODERATE	Rv0763c	157	Val53Met	Intermediary metabolism and respiration	total-L5
Rv0764c	856741	T	C	4	183	missense_variant	MODERATE	cyp51	1297	Met433Val	Intermediary metabolism and respiration	total-L5
Rv0764c	856883	A	C	2	183	missense_variant	MODERATE	cyp51	1155	Ile385Met	Intermediary metabolism and respiration	total-L5
Rv0764c	857816	C	T	5	183	synonymous_variant	LOW	cyp51	222	Lys74Lys	Intermediary metabolism and respiration	core-L5.2.3
Rv0765c	858860	G	C	2	183	missense_variant	MODERATE	Rv0765c	5	Pro2Arg	Intermediary metabolism and respiration	total-L5
Rv0766c	859061	A	C	2	183	missense_variant	MODERATE	cyp123	1012	Cys338Gly	Intermediary metabolism and respiration	total-L5
Rv0768	861188	A	G	2	183	missense_variant	MODERATE	aldA	277	Ile93Val	Intermediary metabolism and respiration	total-L5
Rv0768	861279	A	C	183	183	missense_variant	MODERATE	aldA	368	Glu123Ala	Intermediary metabolism and respiration	core-L5
Rv0768	861561	G	T	42	182	missense_variant	MODERATE	aldA	650	Ser217Ile	Intermediary metabolism and respiration	core-L5.1.2
Rv0768	862150	C	G	3	183	synonymous_variant	LOW	aldA	1239	Ala413Ala	Intermediary metabolism and respiration	total-L5
Rv0768	862204	C	T	2	183	synonymous_variant	LOW	aldA	1293	Arg431Arg	Intermediary metabolism and respiration	total-L5
Rv0769	862783	C	T	2	183	synonymous_variant	LOW	Rv0769	372	Arg124Arg	Intermediary metabolism and respiration	total-L5
Rv0770	863975	G	T	183	183	synonymous_variant	LOW	Rv0770	720	Arg240Arg	Intermediary metabolism and respiration	core-L5
Rv0770	864012	G	A	5	183	missense_variant	MODERATE	Rv0770	757	Asp253Asn	Intermediary metabolism and respiration	total-L5
Rv0770	864022	T	G	2	183	missense_variant	MODERATE	Rv0770	767	Leu256Arg	Intermediary metabolism and respiration	total-L5
Rv0772	865256	C	G	11	183	missense_variant	MODERATE	purD	671	Thr224Ser	Intermediary metabolism and respiration	total-L5
Rv0773c	866599	C	T	2	183	stop_gained	HIGH	ggtA	791	Trp264*	Intermediary metabolism and respiration	total-L5
Rv0773c	866948	A	G	5	183	synonymous_variant	LOW	ggtA	442	Leu148Leu	Intermediary metabolism and respiration	total-L5
Rv0773c	867216	G	T	2	183	synonymous_variant	LOW	ggtA	174	Ile58Ile	Intermediary metabolism and respiration	total-L5
Rv0774c	867685	C	T	2	183	missense_variant	MODERATE	Rv0774c	667	Gly223Ser	Cell wall and cell processes	total-L5
Rv0774c	868283	G	C	5	183	synonymous_variant	LOW	Rv0774c	69	Gly23Gly	Cell wall and cell processes	core-L5.2.3
Rv0775	868744	A	G	5	183	missense_variant	MODERATE	Rv0775	338	Gln113Arg	Conserved hypotheticals	total-L5
Rv0775	868838	C	T	2	183	synonymous_variant	LOW	Rv0775	432	Ala144Ala	Conserved hypotheticals	total-L5
Rv0776c	869036	G	A	183	183	missense_variant	MODERATE	Rv0776c	728	Thr243Ile	Conserved hypotheticals	core-L5
Rv0776c	869679	C	T	2	183	missense_variant	MODERATE	Rv0776c	85	Gly29Arg	Conserved hypotheticals	total-L5
Rv0777	870026	C	T	5	183	synonymous_variant	LOW	purB	19	Leu7Leu	Intermediary metabolism and respiration	core-L5.2.3
Rv0778	871497	C	T	7	183	missense_variant	MODERATE	cyp126	67	Pro23Ser	Intermediary metabolism and respiration	total-L5
Rv0778	871558	A	G	3	183	missense_variant	MODERATE	cyp126	128	Glu43Gly	Intermediary metabolism and respiration	total-L5
Rv0778	872445	G	T	4	183	missense_variant	MODERATE	cyp126	1015	Asp339Tyr	Intermediary metabolism and respiration	total-L5
Rv0779c	872863	T	G	183	183	missense_variant	MODERATE	Rv0779c	430	Thr144Pro	Cell wall and cell processes	core-L5
Rv0779c	873203	C	T	2	183	synonymous_variant	LOW	Rv0779c	90	Thr30Thr	Cell wall and cell processes	total-L5
Rv0780	874127	C	T	2	183	missense_variant	MODERATE	purC	785	Pro262Leu	Intermediary metabolism and respiration	total-L5
Rv0782	875732	T	C	2	183	missense_variant	MODERATE	ptrBb	1001	Val334Ala	Intermediary metabolism and respiration	total-L5
Rv0779c	876639	C	T	2	183	upstream_gene_variant	MODIFIER	Rv0779c	-3347	****	Cell wall and cell processes	total-L5
Rv0783c	877885	G	A	3	183	synonymous_variant	LOW	emrB	556	Leu186Leu	Cell wall and cell processes	total-L5
Rv0783c	878022	A	G	3	183	missense_variant	MODERATE	emrB	419	Val140Ala	Cell wall and cell processes	total-L5
Rv0783c	878241	C	G	2	183	missense_variant	MODERATE	emrB	200	Arg67Pro	Cell wall and cell processes	total-L5
Rv0785	879889	G	T	2	183	missense_variant	MODERATE	Rv0785	550	Ala184Ser	Conserved hypotheticals	total-L5
Rv0785	880273	A	C	2	183	missense_variant	MODERATE	Rv0785	934	Ile312Leu	Conserved hypotheticals	total-L5
Rv0785	880647	A	G	2	183	synonymous_variant	LOW	Rv0785	1308	Ala436Ala	Conserved hypotheticals	total-L5
Rv0785	880877	A	C	11	183	missense_variant	MODERATE	Rv0785	1538	Lys513Thr	Conserved hypotheticals	total-L5
Rv0786c	881453	G	A	5	183	synonymous_variant	LOW	Rv0786c	12	Gly4Gly	Conserved hypotheticals	total-L5
Rv0787	881717	T	C	2	183	missense_variant	MODERATE	Rv0787	259	Tyr87His	Conserved hypotheticals	total-L5
Rv0787	882110	C	T	3	183	missense_variant	MODERATE	Rv0787	652	Arg218Cys	Conserved hypotheticals	total-L5
Rv0787A	882708	C	T	9	183	missense_variant	MODERATE	Rv0787A	185	Ser62Leu	Conserved hypotheticals	total-L5
Rv0788	883072	C	T	183	183	missense_variant	MODERATE	purQ	313	Arg105Cys	Intermediary metabolism and respiration	core-L5
Rv0789c	883525	C	T	3	183	missense_variant	MODERATE	Rv0789c	526	Glu176Lys	Conserved hypotheticals	total-L5
Rv0790c	884308	G	A	3	183	missense_variant	MODERATE	Rv0790c	493	Pro165Ser	Conserved hypotheticals	total-L5
Rv0790c	884759	C	T	2	183	synonymous_variant	LOW	Rv0790c	42	Leu14Leu	Conserved hypotheticals	total-L5
Rv0792c	886373	C	T	2	183	missense_variant	MODERATE	Rv0792c	274	Glu92Lys	Regulatory proteins	total-L5
Rv0789c	887136	G	A	4	183	upstream_gene_variant	MODIFIER	Rv0789c	-3086	****	Conserved hypotheticals	total-L5
Rv0794c	888238	C	T	3	183	synonymous_variant	LOW	Rv0794c	399	Leu133Leu	Intermediary metabolism and respiration	total-L5
Rv0794c	888319	A	G	2	183	synonymous_variant	LOW	Rv0794c	318	Tyr106Tyr	Intermediary metabolism and respiration	total-L5
Rv0789c	888849	G	A	2	183	upstream_gene_variant	MODIFIER	Rv0789c	-4799	****	Conserved hypotheticals	total-L5
Rv0798c	892111	G	A	4	183	synonymous_variant	LOW	cfp29	159	Gly53Gly	Virulence, detoxification, adaptation	total-L5
Rv0799c	892659	G	A	183	183	synonymous_variant	LOW	Rv0799c	615	Thr205Thr	Conserved hypotheticals	core-L5
Rv0799c	893051	G	T	2	183	missense_variant	MODERATE	Rv0799c	223	Pro75Thr	Conserved hypotheticals	total-L5
Rv0800	893849	C	T	4	183	missense_variant	MODERATE	pepC	532	Arg178Trp	Intermediary metabolism and respiration	total-L5
Rv0800	894015	C	T	2	183	missense_variant	MODERATE	pepC	698	Ala233Val	Intermediary metabolism and respiration	total-L5
Rv0800	894045	T	G	3	183	missense_variant	MODERATE	pepC	728	Leu243Arg	Intermediary metabolism and respiration	total-L5
Rv0803	897210	A	C	2	183	missense_variant	MODERATE	purL	1391	Glu464Ala	Intermediary metabolism and respiration	total-L5
Rv0804	898672	C	T	2	183	synonymous_variant	LOW	Rv0804	592	Leu198Leu	Conserved hypotheticals	total-L5
Rv0804	898704	A	G	3	183	synonymous_variant	LOW	Rv0804	624	Arg208Arg	Conserved hypotheticals	total-L5
Rv0805	899303	C	T	3	183	missense_variant	MODERATE	Rv0805	473	Thr158Met	Intermediary metabolism and respiration	total-L5
Rv0805	899443	G	T	2	183	missense_variant	MODERATE	Rv0805	613	Ala205Ser	Intermediary metabolism and respiration	total-L5
Rv0806c	901029	T	G	3	183	missense_variant	MODERATE	cpsY	302	Glu101Ala	Cell wall and cell processes	total-L5
Rv0806c	901358	G	A	183	183	upstream_gene_variant	MODIFIER	cpsY	-28	****	Cell wall and cell processes	core-L5
Rv0809	904224	C	T	2	183	missense_variant	MODERATE	purM	500	Ser167Phe	Intermediary metabolism and respiration	total-L5
Rv0809	904232	G	A	11	183	missense_variant	MODERATE	purM	508	Gly170Ser	Intermediary metabolism and respiration	total-L5
Rv0809	904244	G	C	7	183	missense_variant	MODERATE	purM	520	Val174Leu	Intermediary metabolism and respiration	core-L5.2.2
Rv0809	904362	A	G	4	183	missense_variant	MODERATE	purM	638	Glu213Gly	Intermediary metabolism and respiration	total-L5
Rv0809	904367	G	C	183	183	missense_variant	MODERATE	purM	643	Asp215His	Intermediary metabolism and respiration	core-L5
Rv0806c	905223	G	C	5	183	upstream_gene_variant	MODIFIER	cpsY	-3893	****	Cell wall and cell processes	total-L5
Rv0811c	905344	C	A	183	183	missense_variant	MODERATE	Rv0811c	997	Gly333Cys	Conserved hypotheticals	core-L5
Rv0811c	905376	C	T	39	183	missense_variant	MODERATE	Rv0811c	965	Arg322Gln	Conserved hypotheticals	total-L5
Rv0811c	905964	G	A	3	183	missense_variant	MODERATE	Rv0811c	377	Ala126Val	Conserved hypotheticals	total-L5
Rv0812	906878	C	A	5	183	synonymous_variant	LOW	Rv0812	456	Ser152Ser	Intermediary metabolism and respiration	core-L5.2.3
Rv0812	907172	G	A	4	183	synonymous_variant	LOW	Rv0812	750	Leu250Leu	Intermediary metabolism and respiration	total-L5
Rv0813c	907906	C	T	183	183	missense_variant	MODERATE	Rv0813c	113	Arg38His	Conserved hypotheticals	core-L5
Rv0810c	908033	G	C	183	183	upstream_gene_variant	MODIFIER	Rv0810c	-2946	****	Conserved hypotheticals	core-L5
Rv0810c	908036	C	T	2	183	upstream_gene_variant	MODIFIER	Rv0810c	-2949	****	Conserved hypotheticals	total-L5
Rv0817c	910282	G	T	183	183	synonymous_variant	LOW	Rv0817c	561	Ser187Ser	Cell wall and cell processes	core-L5
Rv0817c	910655	A	G	3	183	missense_variant	MODERATE	Rv0817c	188	Ile63Thr	Cell wall and cell processes	total-L5
Rv0817c	910663	G	T	3	183	missense_variant	MODERATE	Rv0817c	180	Phe60Leu	Cell wall and cell processes	total-L5
Rv0811c	910910	T	C	3	183	upstream_gene_variant	MODIFIER	Rv0811c	-4570	****	Conserved hypotheticals	total-L5
Rv0811c	910956	A	G	2	183	upstream_gene_variant	MODIFIER	Rv0811c	-4616	****	Conserved hypotheticals	total-L5
Rv0818	911468	G	A	2	183	missense_variant	MODERATE	Rv0818	497	Gly166Asp	Regulatory proteins	total-L5
Rv0823c	916698	C	T	2	183	missense_variant	MODERATE	Rv0823c	949	Gly317Ser	Regulatory proteins	total-L5
Rv0823c	917371	G	A	5	183	synonymous_variant	LOW	Rv0823c	276	Thr92Thr	Regulatory proteins	total-L5
Rv0825c	919007	A	C	183	183	missense_variant	MODERATE	Rv0825c	547	Cys183Gly	Conserved hypotheticals	core-L5
Rv0825c	919255	A	C	3	183	missense_variant	MODERATE	Rv0825c	299	Leu100Arg	Conserved hypotheticals	total-L5
Rv0825c	919461	C	T	2	183	synonymous_variant	LOW	Rv0825c	93	Val31Val	Conserved hypotheticals	total-L5
Rv0828c	921429	G	A	183	183	missense_variant	MODERATE	Rv0828c	185	Pro62Leu	Intermediary metabolism and respiration	core-L5
Rv0828c	921599	C	T	2	183	missense_variant	MODERATE	Rv0828c	15	Met5Ile	Intermediary metabolism and respiration	total-L5
Rv0825c	923985	A	C	2	183	upstream_gene_variant	MODIFIER	Rv0825c	-4432	****	Conserved hypotheticals	total-L5
Rv0825c	924475	G	A	2	183	upstream_gene_variant	MODIFIER	Rv0825c	-4922	****	Conserved hypotheticals	total-L5
Rv0825c	924527	G	T	3	183	upstream_gene_variant	MODIFIER	Rv0825c	-4974	****	Conserved hypotheticals	total-L5
Rv0831c	927628	C	G	2	183	upstream_gene_variant	MODIFIER	Rv0831c	-3919	****	Conserved hypotheticals	total-L5
Rv0835	930996	G	A	2	183	missense_variant	MODERATE	lpqQ	44	Cys15Tyr	Cell wall and cell processes	total-L5
Rv0835	931023	C	A	2	183	stop_gained	HIGH	lpqQ	71	Ser24*	Cell wall and cell processes	total-L5
Rv0836c	932868	C	T	5	183	missense_variant	MODERATE	Rv0836c	65	Arg22Gln	Conserved hypotheticals	total-L5
Rv0837c	933167	T	C	5	183	missense_variant	MODERATE	Rv0837c	865	Ser289Gly	Conserved hypotheticals	total-L5
Rv0837c	933429	C	T	2	183	synonymous_variant	LOW	Rv0837c	603	Leu201Leu	Conserved hypotheticals	total-L5
Rv0838	934912	G	A	4	183	missense_variant	MODERATE	lpqR	193	Gly65Arg	Cell wall and cell processes	total-L5
Rv0840c	936471	G	A	2	183	synonymous_variant	LOW	pip	847	Leu283Leu	Intermediary metabolism and respiration	total-L5
Rv0840c	936832	T	G	2	183	missense_variant	MODERATE	pip	486	Glu162Asp	Intermediary metabolism and respiration	total-L5
Rv0836c	937564	G	T	3	183	upstream_gene_variant	MODIFIER	Rv0836c	-4632	****	Conserved hypotheticals	total-L5
Rv0841	937621	G	A	4	183	missense_variant	MODERATE	Rv0841	29	Ser10Asn	Cell wall and cell processes	total-L5
Rv0842	938530	C	T	2	183	missense_variant	MODERATE	Rv0842	419	Ala140Val	Cell wall and cell processes	total-L5
Rv0843	939994	G	A	2	183	missense_variant	MODERATE	Rv0843	607	Ala203Thr	Intermediary metabolism and respiration	total-L5
Rv0844c	941050	T	C	3	183	synonymous_variant	LOW	narL	57	Leu19Leu	Regulatory proteins	total-L5
Rv0845	941309	C	T	3	183	synonymous_variant	LOW	Rv0845	120	Tyr40Tyr	Regulatory proteins	total-L5
Rv0845	941849	A	C	183	183	missense_variant	MODERATE	Rv0845	660	Glu220Asp	Regulatory proteins	core-L5
Rv0844c	942621	T	C	3	182	upstream_gene_variant	MODIFIER	narL	-1515	****	Regulatory proteins	total-L5
Rv0846c	943124	C	T	2	183	synonymous_variant	LOW	Rv0846c	1071	Pro357Pro	Intermediary metabolism and respiration	total-L5
Rv0846c	943460	G	T	2	183	synonymous_variant	LOW	Rv0846c	735	Ile245Ile	Intermediary metabolism and respiration	total-L5
Rv0847	944509	A	G	13	183	missense_variant	MODERATE	lpqS	167	His56Arg	Cell wall and cell processes	total-L5
Rv0844c	944787	C	T	2	183	upstream_gene_variant	MODIFIER	narL	-3681	****	Regulatory proteins	total-L5
Rv0848	945143	C	A	7	183	missense_variant	MODERATE	cysK2	206	Ala69Glu	Intermediary metabolism and respiration	core-L5.2.2
Rv0848	945981	C	T	2	183	synonymous_variant	LOW	cysK2	1044	Ala348Ala	Intermediary metabolism and respiration	total-L5
Rv0851c	948172	G	A	4	183	synonymous_variant	LOW	Rv0851c	297	Ile99Ile	Intermediary metabolism and respiration	total-L5
Rv0851c	948383	C	T	3	183	missense_variant	MODERATE	Rv0851c	86	Arg29His	Intermediary metabolism and respiration	total-L5
Rv0852	949357	C	T	2	183	missense_variant	MODERATE	fadD16	799	Arg267Trp	Lipid metabolism	total-L5
Rv0853c	949711	C	G	2	183	missense_variant	MODERATE	pdc	1408	Val470Leu	Intermediary metabolism and respiration	total-L5
Rv0856	952904	C	T	3	183	missense_variant	MODERATE	Rv0856	80	Pro27Leu	Conserved hypotheticals	total-L5
Rv0856	953179	C	T	2	183	synonymous_variant	LOW	Rv0856	355	Leu119Leu	Conserved hypotheticals	total-L5
Rv0858c	953748	G	A	7	183	synonymous_variant	LOW	dapC	1173	Leu391Leu	Intermediary metabolism and respiration	core-L5.2.2
Rv0858c	954013	G	A	2	183	missense_variant	MODERATE	dapC	908	Thr303Met	Intermediary metabolism and respiration	total-L5
Rv0858c	954131	C	T	157	183	missense_variant	MODERATE	dapC	790	Val264Met	Intermediary metabolism and respiration	core-L5.1
Rv0858c	954162	C	G	4	183	synonymous_variant	LOW	dapC	759	Gly253Gly	Intermediary metabolism and respiration	total-L5
Rv0858c	954740	G	A	3	183	missense_variant	MODERATE	dapC	181	Pro61Ser	Intermediary metabolism and respiration	total-L5
Rv0859	955631	C	T	183	183	synonymous_variant	LOW	fadA	555	Gly185Gly	Lipid metabolism	core-L5
Rv0860	957108	A	G	2	183	synonymous_variant	LOW	fadB	816	Ala272Ala	Lipid metabolism	total-L5
Rv0860	957365	T	G	4	183	missense_variant	MODERATE	fadB	1073	Leu358Arg	Lipid metabolism	total-L5
Rv0861c	958667	G	A	3	183	synonymous_variant	LOW	ercc3	1485	Asp495Asp	Information pathways	total-L5
Rv0861c	958703	C	G	4	183	synonymous_variant	LOW	ercc3	1449	Ala483Ala	Information pathways	total-L5
Rv0861c	960080	C	T	6	183	synonymous_variant	LOW	ercc3	72	Ala24Ala	Information pathways	total-L5
Rv0862c	960517	T	C	2	183	missense_variant	MODERATE	Rv0862c	2096	Asp699Gly	Conserved hypotheticals	total-L5
Rv0864	963022	T	C	7	183	synonymous_variant	LOW	moaC2	133	Leu45Leu	Intermediary metabolism and respiration	core-L5.2.1
Rv0866	963932	C	T	2	183	synonymous_variant	LOW	moaE2	64	Leu22Leu	Intermediary metabolism and respiration	total-L5
Rv0862c	965648	G	T	183	183	upstream_gene_variant	MODIFIER	Rv0862c	-3036	****	Conserved hypotheticals	core-L5
Rv0869c	966765	C	A	7	183	missense_variant	MODERATE	moaA2	583	Gly195Cys	Intermediary metabolism and respiration	total-L5
Rv0869c	967123	T	C	2	183	synonymous_variant	LOW	moaA2	225	Glu75Glu	Intermediary metabolism and respiration	total-L5
Rv0867c	967739	C	G	4	183	upstream_gene_variant	MODIFIER	rpfA	-2204	****	Cell wall and cell processes	total-L5
Rv0871	967927	C	T	3	183	synonymous_variant	LOW	cspB	30	Asp10Asp	Virulence, detoxification, adaptation	total-L5
Rv0873	970919	G	T	2	183	missense_variant	MODERATE	fadE10	415	Gly139Trp	Lipid metabolism	total-L5
Rv0873	971634	G	A	2	183	missense_variant	MODERATE	fadE10	1130	Cys377Tyr	Lipid metabolism	total-L5
Rv0873	971983	G	A	2	183	synonymous_variant	LOW	fadE10	1479	Ala493Ala	Lipid metabolism	total-L5
Rv0874c	973339	A	C	11	183	missense_variant	MODERATE	Rv0874c	368	Leu123Arg	Conserved hypotheticals	total-L5
Rv0876c	974573	G	A	2	183	synonymous_variant	LOW	Rv0876c	1365	Ala455Ala	Cell wall and cell processes	total-L5
Rv0877	976361	C	A	4	183	missense_variant	MODERATE	Rv0877	287	Pro96Gln	Conserved hypotheticals	total-L5
Rv0877	976363	G	A	2	183	missense_variant	MODERATE	Rv0877	289	Gly97Arg	Conserved hypotheticals	total-L5
Rv0880	979204	C	T	5	183	synonymous_variant	LOW	Rv0880	271	Leu91Leu	Regulatory proteins	total-L5
Rv0880	979260	G	A	2	183	synonymous_variant	LOW	Rv0880	327	Arg109Arg	Regulatory proteins	total-L5
Rv0880	979273	G	C	2	183	missense_variant	MODERATE	Rv0880	340	Ala114Pro	Regulatory proteins	total-L5
Rv0882	980505	G	A	17	183	missense_variant	MODERATE	Rv0882	281	Gly94Asp	Cell wall and cell processes	total-L5
Rv0884c	982212	C	T	6	183	missense_variant	MODERATE	serC	343	Ala115Thr	Intermediary metabolism and respiration	total-L5
Rv0885	983334	G	T	3	181	missense_variant	MODERATE	Rv0885	573	Lys191Asn	Conserved hypotheticals	total-L5
Rv0886	984833	C	T	2	181	missense_variant	MODERATE	fprB	1031	Pro344Leu	Intermediary metabolism and respiration	total-L5
Rv0886	985293	G	C	2	181	synonymous_variant	LOW	fprB	1491	Ala497Ala	Intermediary metabolism and respiration	total-L5
Rv0887c	985670	C	T	2	181	missense_variant	MODERATE	Rv0887c	302	Gly101Asp	Conserved hypotheticals	total-L5
Rv0887c	985781	T	G	4	181	missense_variant	MODERATE	Rv0887c	191	Gln64Pro	Conserved hypotheticals	total-L5
Rv0883c	986156	C	T	2	181	upstream_gene_variant	MODIFIER	Rv0883c	-4889	****	Conserved hypotheticals	total-L5
Rv0884c	986869	G	T	2	183	upstream_gene_variant	MODIFIER	serC	-4315	****	Intermediary metabolism and respiration	total-L5
Rv0888	987528	T	C	3	183	missense_variant	MODERATE	Rv0888	296	Val99Ala	Cell wall and cell processes	total-L5
Rv0888	987868	C	T	2	183	synonymous_variant	LOW	Rv0888	636	Phe212Phe	Cell wall and cell processes	total-L5
Rv0889c	989569	G	A	7	183	missense_variant	MODERATE	citA	293	Ala98Val	Intermediary metabolism and respiration	total-L5
Rv0889c	989577	C	T	5	183	stop_gained	HIGH	citA	285	Trp95*	Intermediary metabolism and respiration	core-L5.2.3
Rv0890c	990789	T	C	6	183	missense_variant	MODERATE	Rv0890c	1808	Glu603Gly	Regulatory proteins	total-L5
Rv0890c	991740	T	C	183	183	missense_variant	MODERATE	Rv0890c	857	Gln286Arg	Regulatory proteins	core-L5
Rv0890c	992504	T	C	2	183	synonymous_variant	LOW	Rv0890c	93	Ala31Ala	Regulatory proteins	total-L5
Rv0891c	992636	A	G	23	183	missense_variant	MODERATE	Rv0891c	820	Phe274Leu	Regulatory proteins	total-L5
Rv0891c	993453	C	A	3	183	synonymous_variant	LOW	Rv0891c	3	Val1Val	Regulatory proteins	total-L5
Rv0892	993992	A	G	2	183	missense_variant	MODERATE	Rv0892	140	Asp47Gly	Intermediary metabolism and respiration	total-L5
Rv0892	994064	A	G	2	183	missense_variant	MODERATE	Rv0892	212	Asn71Ser	Intermediary metabolism and respiration	total-L5
Rv0892	994270	C	T	3	183	missense_variant	MODERATE	Rv0892	418	Pro140Ser	Intermediary metabolism and respiration	total-L5
Rv0892	994781	A	G	3	183	missense_variant	MODERATE	Rv0892	929	Asp310Gly	Intermediary metabolism and respiration	total-L5
Rv0892	995052	T	G	4	183	synonymous_variant	LOW	Rv0892	1200	Ala400Ala	Intermediary metabolism and respiration	total-L5
Rv0893c	996017	C	T	2	183	synonymous_variant	LOW	Rv0893c	279	Thr93Thr	Lipid metabolism	total-L5
Rv0894	996591	C	G	3	183	missense_variant	MODERATE	Rv0894	68	Pro23Arg	Regulatory proteins	total-L5
Rv0895	997808	C	T	2	183	synonymous_variant	LOW	Rv0895	27	Val9Val	Lipid metabolism	total-L5
Rv0895	997892	C	T	3	183	synonymous_variant	LOW	Rv0895	111	Ala37Ala	Lipid metabolism	total-L5
Rv0895	998007	G	A	7	183	missense_variant	MODERATE	Rv0895	226	Val76Met	Lipid metabolism	core-L5.2.1
Rv0895	998610	C	T	4	183	missense_variant	MODERATE	Rv0895	829	Pro277Ser	Lipid metabolism	total-L5
Rv0895	998930	G	T	2	183	missense_variant	MODERATE	Rv0895	1149	Gln383His	Lipid metabolism	total-L5
Rv0896	999736	T	G	17	183	missense_variant	MODERATE	gltA2	265	Cys89Gly	Intermediary metabolism and respiration	total-L5
Rv0896	1000002	C	T	2	183	synonymous_variant	LOW	gltA2	531	Tyr177Tyr	Intermediary metabolism and respiration	total-L5
Rv0893c	1000779	G	T	2	183	upstream_gene_variant	MODIFIER	Rv0893c	-4484	****	Lipid metabolism	total-L5
Rv0897c	1000917	A	G	6	183	missense_variant	MODERATE	Rv0897c	1499	Met500Thr	Intermediary metabolism and respiration	total-L5
Rv0898c	1002456	C	T	99	183	synonymous_variant	LOW	Rv0898c	249	Glu83Glu	Conserved hypotheticals	core-L5.1.1
Rv0898c	1002574	A	G	2	183	missense_variant	MODERATE	Rv0898c	131	Leu44Pro	Conserved hypotheticals	total-L5
Rv0899	1003056	T	G	2	183	missense_variant	MODERATE	ompA	245	Leu82Arg	Cell wall and cell processes	total-L5
Rv0901	1004177	A	C	183	183	missense_variant	MODERATE	Rv0901	221	Glu74Ala	Cell wall and cell processes	core-L5
Rv0902c	1004603	C	T	2	183	synonymous_variant	LOW	prrB	1239	Ala413Ala	Regulatory proteins	total-L5
Rv0902c	1005050	G	T	2	183	missense_variant	MODERATE	prrB	792	Asp264Glu	Regulatory proteins	total-L5
Rv0904c	1006768	T	C	2	183	synonymous_variant	LOW	accD3	1413	Leu471Leu	Lipid metabolism	total-L5
Rv0906	1009396	A	C	2	183	missense_variant	MODERATE	Rv0906	453	Gln151His	Conserved hypotheticals	total-L5
Rv0907	1010473	A	C	2	183	missense_variant	MODERATE	Rv0907	338	Asp113Ala	Cell wall and cell processes	total-L5
Rv0907	1011180	G	A	2	183	missense_variant	MODERATE	Rv0907	1045	Val349Met	Cell wall and cell processes	total-L5
Rv0907	1011206	C	G	7	183	synonymous_variant	LOW	Rv0907	1071	Thr357Thr	Cell wall and cell processes	core-L5.2.2
Rv0908	1012452	G	A	3	183	missense_variant	MODERATE	ctpE	722	Gly241Glu	Cell wall and cell processes	total-L5
Rv0908	1013165	C	A	2	183	synonymous_variant	LOW	ctpE	1435	Arg479Arg	Cell wall and cell processes	total-L5
Rv0908	1014058	G	A	15	183	synonymous_variant	LOW	ctpE	2328	Ala776Ala	Cell wall and cell processes	total-L5
Rv0909	1014222	G	C	3	183	upstream_gene_variant	MODIFIER	Rv0909	-459	****	Conserved hypotheticals	total-L5
Rv0909	1014722	C	T	7	183	synonymous_variant	LOW	Rv0909	42	Asn14Asn	Conserved hypotheticals	core-L5.2.2
Rv0911	1015822	G	A	2	183	stop_gained	HIGH	Rv0911	425	Trp142*	Conserved hypotheticals	total-L5
Rv0912	1016292	G	C	21	183	synonymous_variant	LOW	Rv0912	57	Ala19Ala	Cell wall and cell processes	total-L5
Rv0907	1016688	C	T	2	183	downstream_gene_variant	MODIFIER	Rv0907	*4954	****	Cell wall and cell processes	total-L5
Rv0908	1016863	A	G	2	183	downstream_gene_variant	MODIFIER	ctpE	*2739	****	Cell wall and cell processes	total-L5
Rv0913c	1018062	A	G	42	183	missense_variant	MODERATE	Rv0913c	664	Tyr222His	Intermediary metabolism and respiration	core-L5.1.2
Rv0913c	1018173	C	T	7	183	missense_variant	MODERATE	Rv0913c	553	Ala185Thr	Intermediary metabolism and respiration	core-L5.2.1
Rv0917	1022443	G	A	3	183	synonymous_variant	LOW	betP	357	Gly119Gly	Cell wall and cell processes	total-L5
Rv0917	1023719	A	T	3	183	missense_variant	MODERATE	betP	1633	Ile545Phe	Cell wall and cell processes	total-L5
Rv0919	1025107	G	T	2	183	missense_variant	MODERATE	Rv0919	424	Asp142Tyr	Intermediary metabolism and respiration	total-L5
Rv0919	1025135	T	C	183	183	missense_variant	MODERATE	Rv0919	452	Leu151Pro	Intermediary metabolism and respiration	core-L5
EBG00000313359	1026896	G	A	2	183	upstream_gene_variant	MODIFIER	argT	-1503	****	Unannotated	total-L5
Rv0923c	1029921	G	C	4	183	stop_gained	HIGH	Rv0923c	657	Tyr219*	Conserved hypotheticals	total-L5
Rv0923c	1030003	T	C	2	183	missense_variant	MODERATE	Rv0923c	575	Glu192Gly	Conserved hypotheticals	total-L5
Rv0923c	1030076	G	A	9	183	stop_gained	HIGH	Rv0923c	502	Gln168*	Conserved hypotheticals	total-L5
Rv0923c	1030564	C	T	2	183	missense_variant	MODERATE	Rv0923c	14	Arg5Gln	Conserved hypotheticals	total-L5
Rv0925c	1032287	C	T	2	182	missense_variant	MODERATE	Rv0925c	347	Arg116His	Conserved hypotheticals	total-L5
Rv0926c	1032782	G	A	3	182	synonymous_variant	LOW	Rv0926c	1005	Ala335Ala	Conserved hypotheticals	total-L5
Rv0928	1035490	C	T	2	183	synonymous_variant	LOW	pstS3	588	Asn196Asn	Cell wall and cell processes	total-L5
Rv0929	1036089	G	T	2	183	missense_variant	MODERATE	pstC2	62	Arg21Leu	Cell wall and cell processes	total-L5
Rv0930	1037745	C	T	7	183	synonymous_variant	LOW	pstA1	747	Phe249Phe	Cell wall and cell processes	core-L5.2.2
Rv0931c	1037946	C	T	3	183	missense_variant	MODERATE	pknD	1969	Asp657Asn	Regulatory proteins	total-L5
Rv0931c	1037964	C	A	5	183	missense_variant	MODERATE	pknD	1951	Val651Phe	Regulatory proteins	core-L5.2.3
Rv0931c	1038252	C	T	5	183	missense_variant	MODERATE	pknD	1663	Asp555Asn	Regulatory proteins	total-L5
Rv0931c	1038406	C	T	5	183	synonymous_variant	LOW	pknD	1509	Val503Val	Regulatory proteins	total-L5
Rv0931c	1038477	C	T	11	183	missense_variant	MODERATE	pknD	1438	Gly480Ser	Regulatory proteins	total-L5
Rv0931c	1038502	C	A	2	183	synonymous_variant	LOW	pknD	1413	Pro471Pro	Regulatory proteins	total-L5
Rv0931c	1038813	G	A	183	183	missense_variant	MODERATE	pknD	1102	His368Tyr	Regulatory proteins	core-L5
Rv0932c	1040556	C	T	3	183	missense_variant	MODERATE	pstS2	493	Asp165Asn	Cell wall and cell processes	total-L5
Rv0933	1041392	C	T	2	183	synonymous_variant	LOW	pstB	129	Gly43Gly	Cell wall and cell processes	total-L5
Rv0934	1042170	T	G	13	183	missense_variant	MODERATE	pstS1	56	Leu19Arg	Cell wall and cell processes	total-L5
Rv0934	1043128	G	A	2	183	stop_gained	HIGH	pstS1	1014	Trp338*	Cell wall and cell processes	total-L5
Rv0936	1044343	C	G	2	183	synonymous_variant	LOW	pstA2	27	Ser9Ser	Cell wall and cell processes	total-L5
Rv0936	1044622	G	A	2	183	synonymous_variant	LOW	pstA2	306	Val102Val	Cell wall and cell processes	total-L5
Rv0936	1044874	G	T	7	183	synonymous_variant	LOW	pstA2	558	Ala186Ala	Cell wall and cell processes	total-L5
Rv0932c	1046025	G	C	2	183	upstream_gene_variant	MODIFIER	pstS2	-4977	****	Cell wall and cell processes	total-L5
Rv0938	1046838	A	C	4	183	missense_variant	MODERATE	ligD	703	Lys235Gln	Information pathways	total-L5
Rv0938	1047165	T	C	183	183	missense_variant	MODERATE	ligD	1030	Cys344Arg	Information pathways	core-L5
Rv0938	1048134	A	G	2	183	missense_variant	MODERATE	ligD	1999	Ile667Val	Information pathways	total-L5
Rv0939	1048720	C	T	2	183	synonymous_variant	LOW	Rv0939	309	Arg103Arg	Intermediary metabolism and respiration	total-L5
Rv0939	1049161	C	T	2	183	synonymous_variant	LOW	Rv0939	750	Thr250Thr	Intermediary metabolism and respiration	total-L5
Rv0939	1049905	C	T	7	183	synonymous_variant	LOW	Rv0939	1494	His498His	Intermediary metabolism and respiration	core-L5.2.2
Rv0937c	1050523	G	T	183	183	upstream_gene_variant	MODIFIER	mku	-4503	****	Information pathways	core-L5
Rv0941c	1051676	C	G	5	183	synonymous_variant	LOW	Rv0941c	642	Leu214Leu	Conserved hypotheticals	total-L5
Rv0941c	1051781	G	A	4	183	synonymous_variant	LOW	Rv0941c	537	Asn179Asn	Conserved hypotheticals	total-L5
Rv0942	1052624	A	G	3	183	missense_variant	MODERATE	Rv0942	265	Asn89Asp	Conserved hypotheticals	total-L5
Rv0943c	1052845	G	A	3	183	missense_variant	MODERATE	Rv0943c	892	Leu298Phe	Intermediary metabolism and respiration	total-L5
Rv0943c	1053294	G	A	6	183	missense_variant	MODERATE	Rv0943c	443	Thr148Ile	Intermediary metabolism and respiration	total-L5
Rv0943c	1053653	C	T	183	183	synonymous_variant	LOW	Rv0943c	84	Arg28Arg	Intermediary metabolism and respiration	core-L5
Rv0944	1054218	C	T	3	183	missense_variant	MODERATE	Rv0944	454	Arg152Cys	Information pathways	total-L5
Rv0945	1054269	A	G	2	183	missense_variant	MODERATE	Rv0945	23	Gln8Arg	Intermediary metabolism and respiration	total-L5
Rv0946c	1055757	G	A	2	183	missense_variant	MODERATE	pgi	929	Pro310Leu	Intermediary metabolism and respiration	total-L5
Rv0946c	1055969	C	G	2	183	synonymous_variant	LOW	pgi	717	Ser239Ser	Intermediary metabolism and respiration	total-L5
Rv0946c	1056284	G	A	3	183	synonymous_variant	LOW	pgi	402	Asp134Asp	Intermediary metabolism and respiration	total-L5
Rv0941c	1056987	A	C	17	183	upstream_gene_variant	MODIFIER	Rv0941c	-4670	****	Conserved hypotheticals	total-L5
Rv0941c	1057014	G	A	5	183	upstream_gene_variant	MODIFIER	Rv0941c	-4697	****	Conserved hypotheticals	total-L5
Rv0943c	1057530	T	C	2	183	upstream_gene_variant	MODIFIER	Rv0943c	-3794	****	Intermediary metabolism and respiration	total-L5
Rv0943c	1057618	C	T	2	183	upstream_gene_variant	MODIFIER	Rv0943c	-3882	****	Intermediary metabolism and respiration	total-L5
Rv0949	1058309	A	G	183	183	missense_variant	MODERATE	uvrD1	50	Asp17Gly	Information pathways	core-L5
Rv0949	1058500	G	A	2	183	missense_variant	MODERATE	uvrD1	241	Ala81Thr	Information pathways	total-L5
Rv0949	1059099	G	T	2	183	synonymous_variant	LOW	uvrD1	840	Ala280Ala	Information pathways	total-L5
Rv0949	1059186	C	T	5	183	synonymous_variant	LOW	uvrD1	927	Arg309Arg	Information pathways	core-L5.2.3
Rv0950c	1061052	C	T	2	183	synonymous_variant	LOW	Rv0950c	603	Leu201Leu	Conserved hypotheticals	total-L5
Rv0950c	1061493	G	C	5	183	missense_variant	MODERATE	Rv0950c	162	Phe54Leu	Conserved hypotheticals	total-L5
Rv0952	1063797	G	T	2	183	missense_variant	MODERATE	sucD	658	Gly220Cys	Intermediary metabolism and respiration	total-L5
Rv0952	1063999	A	C	2	183	missense_variant	MODERATE	sucD	860	Lys287Thr	Intermediary metabolism and respiration	total-L5
Rv0953c	1064934	C	G	25	183	missense_variant	MODERATE	Rv0953c	29	Ser10Thr	Intermediary metabolism and respiration	total-L5
Rv0954	1065246	G	T	2	183	synonymous_variant	LOW	Rv0954	120	Leu40Leu	Cell wall and cell processes	total-L5
Rv0950c	1066045	G	A	2	183	upstream_gene_variant	MODIFIER	Rv0950c	-4391	****	Conserved hypotheticals	total-L5
Rv0958	1071114	G	A	4	183	missense_variant	MODERATE	Rv0958	1232	Gly411Asp	Intermediary metabolism and respiration	total-L5
Rv0959	1072460	G	A	44	183	synonymous_variant	LOW	Rv0959	1206	Ala402Ala	Conserved hypotheticals	total-L5
Rv0959	1072583	G	A	2	183	stop_gained	HIGH	Rv0959	1329	Trp443*	Conserved hypotheticals	total-L5
Rv0959A	1073288	G	A	2	183	upstream_gene_variant	MODIFIER	vapB9	-39	****	Virulence, detoxification, adaptation	total-L5
Rv0962c	1074946	G	A	4	174	stop_gained	HIGH	lprP	169	Gln57*	Cell wall and cell processes	total-L5
Rv0963c	1075606	G	A	2	175	synonymous_variant	LOW	Rv0963c	492	Ile164Ile	Conserved hypotheticals	total-L5
Rv0963c	1075997	C	T	3	183	missense_variant	MODERATE	Rv0963c	101	Arg34Gln	Conserved hypotheticals	total-L5
Rv0963c	1076051	C	T	2	183	missense_variant	MODERATE	Rv0963c	47	Arg16Lys	Conserved hypotheticals	total-L5
Rv0962c	1076135	C	T	2	183	upstream_gene_variant	MODIFIER	lprP	-1021	****	Cell wall and cell processes	total-L5
Rv0965c	1077102	C	T	183	183	synonymous_variant	LOW	Rv0965c	96	Ala32Ala	Conserved hypotheticals	core-L5
Rv0967	1077995	A	T	2	183	synonymous_variant	LOW	csoR	21	Ala7Ala	Regulatory proteins	total-L5
Rv0962c	1078387	C	T	2	183	upstream_gene_variant	MODIFIER	lprP	-3273	****	Cell wall and cell processes	total-L5
Rv0968	1078465	G	A	2	183	synonymous_variant	LOW	Rv0968	75	Glu25Glu	Conserved hypotheticals	total-L5
Rv0969	1079567	G	T	2	183	synonymous_variant	LOW	ctpV	825	Val275Val	Cell wall and cell processes	total-L5
Rv0969	1079830	G	T	2	183	missense_variant	MODERATE	ctpV	1088	Gly363Val	Cell wall and cell processes	total-L5
Rv0965c	1081701	T	C	2	183	upstream_gene_variant	MODIFIER	Rv0965c	-4504	****	Conserved hypotheticals	total-L5
Rv0971c	1082147	C	G	3	183	synonymous_variant	LOW	echA7	438	Pro146Pro	Lipid metabolism	total-L5
Rv0971c	1082432	C	T	2	183	synonymous_variant	LOW	echA7	153	Ala51Ala	Lipid metabolism	total-L5
Rv0971c	1082490	G	A	2	183	missense_variant	MODERATE	echA7	95	Ser32Leu	Lipid metabolism	total-L5
Rv0972c	1082874	C	A	5	183	stop_gained	HIGH	fadE12	877	Glu293*	Lipid metabolism	core-L5.2.3
Rv0973c	1084188	A	G	2	183	synonymous_variant	LOW	accA2	1563	Gly521Gly	Lipid metabolism	total-L5
Rv0974c	1085951	G	T	4	183	synonymous_variant	LOW	accD2	1395	Ala465Ala	Lipid metabolism	total-L5
Rv0974c	1086404	C	T	2	183	synonymous_variant	LOW	accD2	942	Leu314Leu	Lipid metabolism	total-L5
Rv0975c	1087760	A	G	2	183	missense_variant	MODERATE	fadE13	737	Leu246Pro	Lipid metabolism	total-L5
Rv0975c	1087861	C	T	4	183	synonymous_variant	LOW	fadE13	636	Leu212Leu	Lipid metabolism	total-L5
Rv0975c	1088097	C	T	2	183	missense_variant	MODERATE	fadE13	400	Asp134Asn	Lipid metabolism	total-L5
Rv0975c	1088365	G	A	3	183	synonymous_variant	LOW	fadE13	132	Leu44Leu	Lipid metabolism	total-L5
Rv0979c	1094704	C	T	2	183	missense_variant	MODERATE	Rv0979c	161	Arg54Lys	Conserved hypotheticals	total-L5
Rv0979c	1094812	C	T	2	183	stop_gained	HIGH	Rv0979c	53	Trp18*	Conserved hypotheticals	total-L5
Rv0982	1097633	C	T	183	183	synonymous_variant	LOW	mprB	126	Ala42Ala	Regulatory proteins	core-L5
Rv0982	1097865	C	A	2	183	missense_variant	MODERATE	mprB	358	Arg120Ser	Regulatory proteins	total-L5
Rv0983	1099889	A	C	3	183	missense_variant	MODERATE	pepD	824	Glu275Ala	Intermediary metabolism and respiration	total-L5
Rv0984	1100848	T	C	2	183	missense_variant	MODERATE	moaB2	389	Ile130Thr	Intermediary metabolism and respiration	total-L5
Rv0984	1100855	C	T	2	183	synonymous_variant	LOW	moaB2	396	Asp132Asp	Intermediary metabolism and respiration	total-L5
Rv0985c	1101089	C	G	2	183	missense_variant	MODERATE	mscL	392	Arg131Thr	Cell wall and cell processes	total-L5
Rv0987	1102610	G	T	2	183	synonymous_variant	LOW	Rv0987	69	Arg23Arg	Cell wall and cell processes	total-L5
Rv0987	1103405	A	C	3	183	synonymous_variant	LOW	Rv0987	864	Arg288Arg	Cell wall and cell processes	total-L5
Rv0987	1104063	T	C	2	183	missense_variant	MODERATE	Rv0987	1522	Ser508Pro	Cell wall and cell processes	total-L5
Rv0987	1104405	C	T	2	183	missense_variant	MODERATE	Rv0987	1864	His622Tyr	Cell wall and cell processes	total-L5
Rv0987	1104499	A	G	183	183	missense_variant	MODERATE	Rv0987	1958	Asp653Gly	Cell wall and cell processes	core-L5
Rv0987	1104773	G	T	3	183	synonymous_variant	LOW	Rv0987	2232	Ala744Ala	Cell wall and cell processes	total-L5
Rv0988	1105216	A	G	5	183	missense_variant	MODERATE	Rv0988	101	Asp34Gly	Cell wall and cell processes	total-L5
Rv0988	1105420	C	G	3	183	missense_variant	MODERATE	Rv0988	305	Pro102Arg	Cell wall and cell processes	total-L5
Rv0988	1105557	G	T	183	183	missense_variant	MODERATE	Rv0988	442	Ala148Ser	Cell wall and cell processes	core-L5
Rv0989c	1106580	T	C	17	183	missense_variant	MODERATE	grcC2	803	Asp268Gly	Intermediary metabolism and respiration	total-L5
Rv0989c	1106883	T	C	3	183	missense_variant	MODERATE	grcC2	500	Glu167Gly	Intermediary metabolism and respiration	total-L5
Rv0989c	1106959	C	T	2	183	missense_variant	MODERATE	grcC2	424	Ala142Thr	Intermediary metabolism and respiration	total-L5
Rv0989c	1107024	T	C	183	183	missense_variant	MODERATE	grcC2	359	Asp120Gly	Intermediary metabolism and respiration	core-L5
Rv0989c	1107320	G	A	7	183	synonymous_variant	LOW	grcC2	63	Ala21Ala	Intermediary metabolism and respiration	core-L5.2.2
Rv0990c	1107644	G	C	3	183	missense_variant	MODERATE	Rv0990c	456	Asp152Glu	Conserved hypotheticals	total-L5
Rv0990c	1107940	A	C	183	183	missense_variant	MODERATE	Rv0990c	160	Ser54Ala	Conserved hypotheticals	core-L5
Rv0990c	1107969	G	T	2	183	missense_variant	MODERATE	Rv0990c	131	Ala44Glu	Conserved hypotheticals	total-L5
Rv0990c	1108088	G	A	2	183	synonymous_variant	LOW	Rv0990c	12	Ser4Ser	Conserved hypotheticals	total-L5
Rv0993	1109391	T	G	109	183	synonymous_variant	LOW	galU	120	Thr40Thr	Intermediary metabolism and respiration	total-L5
Rv0993	1109620	C	A	3	183	missense_variant	MODERATE	galU	349	His117Asn	Intermediary metabolism and respiration	total-L5
Rv0993	1109744	G	A	2	183	missense_variant	MODERATE	galU	473	Arg158Lys	Intermediary metabolism and respiration	total-L5
Rv0993	1110177	T	G	6	183	synonymous_variant	LOW	galU	906	Gly302Gly	Intermediary metabolism and respiration	total-L5
Rv0996	1112630	G	C	5	183	missense_variant	MODERATE	Rv0996	247	Glu83Gln	Cell wall and cell processes	total-L5
Rv0996	1112859	A	G	2	183	missense_variant	MODERATE	Rv0996	476	Asp159Gly	Cell wall and cell processes	total-L5
Rv0996	1112994	C	A	7	183	missense_variant	MODERATE	Rv0996	611	Ala204Glu	Cell wall and cell processes	core-L5.2.1
Rv0992c	1113625	G	A	2	183	upstream_gene_variant	MODIFIER	Rv0992c	-4454	****	Conserved hypotheticals	total-L5
Rv0992c	1114129	T	G	183	183	upstream_gene_variant	MODIFIER	Rv0992c	-4958	****	Conserved hypotheticals	core-L5
Rv0997	1114381	A	G	2	183	missense_variant	MODERATE	Rv0997	89	His30Arg	Conserved hypotheticals	total-L5
Rv0998	1114952	C	G	11	183	missense_variant	MODERATE	Rv0998	205	His69Asp	Conserved hypotheticals	total-L5
Rv1000c	1116996	C	T	2	183	synonymous_variant	LOW	Rv1000c	153	Thr51Thr	Conserved hypotheticals	total-L5
Rv1000c	1117146	C	T	2	183	start_lost	HIGH	Rv1000c	3	Met1?	Conserved hypotheticals	total-L5
Rv1000c	1117164	G	T	2	183	upstream_gene_variant	MODIFIER	Rv1000c	-16	****	Conserved hypotheticals	total-L5
Rv1003	1120644	C	G	11	183	missense_variant	MODERATE	Rv1003	623	Ala208Gly	Conserved hypotheticals	total-L5
Rv1004c	1121754	G	A	5	183	missense_variant	MODERATE	Rv1004c	395	Ala132Val	Cell wall and cell processes	total-L5
Rv1004c	1121843	A	G	182	182	synonymous_variant	LOW	Rv1004c	306	Ala102Ala	Cell wall and cell processes	total-L5
Rv1004c	1122095	C	T	2	183	synonymous_variant	LOW	Rv1004c	54	Val18Val	Cell wall and cell processes	total-L5
Rv1005c	1122800	T	C	108	183	missense_variant	MODERATE	pabB	799	Thr267Ala	Intermediary metabolism and respiration	total-L5
Rv1005c	1123488	G	A	2	183	synonymous_variant	LOW	pabB	111	Gly37Gly	Intermediary metabolism and respiration	total-L5
Rv1006	1124767	C	T	5	183	missense_variant	MODERATE	Rv1006	1054	Pro352Ser	Conserved hypotheticals	total-L5
Rv1007c	1125593	C	T	13	183	missense_variant	MODERATE	metS	1411	Ala471Thr	Information pathways	total-L5
Rv1007c	1125864	G	C	2	183	missense_variant	MODERATE	metS	1140	Phe380Leu	Information pathways	total-L5
Rv1007c	1126889	G	C	183	183	missense_variant	MODERATE	metS	115	Arg39Gly	Information pathways	core-L5
Rv1004c	1127066	C	G	5	183	upstream_gene_variant	MODIFIER	Rv1004c	-4918	****	Cell wall and cell processes	core-L5.2.3
Rv1008	1127394	T	C	2	183	synonymous_variant	LOW	tatD	306	Gly102Gly	Cell wall and cell processes	total-L5
Rv1008	1127661	A	G	2	183	synonymous_variant	LOW	tatD	573	Leu191Leu	Cell wall and cell processes	total-L5
Rv1009	1128345	G	A	5	183	synonymous_variant	LOW	rpfB	255	Gln85Gln	Cell wall and cell processes	total-L5
Rv1010	1129369	C	T	2	183	missense_variant	MODERATE	ksgA	218	Ala73Val	Information pathways	total-L5
Rv1010	1129443	G	T	5	183	missense_variant	MODERATE	ksgA	292	Val98Leu	Information pathways	core-L5.2.3
Rv1010	1129791	C	A	5	183	missense_variant	MODERATE	ksgA	640	Arg214Ser	Information pathways	total-L5
Rv1010	1129876	C	G	4	183	missense_variant	MODERATE	ksgA	725	Ala242Gly	Information pathways	total-L5
Rv1011	1130529	C	G	5	183	synonymous_variant	LOW	ispE	339	Val113Val	Intermediary metabolism and respiration	core-L5.2.3
Rv1011	1130694	C	A	3	183	missense_variant	MODERATE	ispE	504	Phe168Leu	Intermediary metabolism and respiration	total-L5
Rv1016c	1135366	A	G	2	183	missense_variant	MODERATE	lpqT	100	Ser34Pro	Cell wall and cell processes	total-L5
Rv1017c	1135567	C	A	2	183	synonymous_variant	LOW	prsA	915	Leu305Leu	Intermediary metabolism and respiration	total-L5
Rv1017c	1135855	G	A	17	183	synonymous_variant	LOW	prsA	627	Pro209Pro	Intermediary metabolism and respiration	total-L5
Rv1019	1138653	C	T	3	183	synonymous_variant	LOW	Rv1019	339	Gly113Gly	Regulatory proteins	total-L5
Rv1020	1139581	G	T	2	183	synonymous_variant	LOW	mfd	615	Pro205Pro	Information pathways	total-L5
Rv1020	1139961	C	A	4	183	missense_variant	MODERATE	mfd	995	Thr332Asn	Information pathways	total-L5
Rv1020	1140391	C	T	2	183	synonymous_variant	LOW	mfd	1425	Asp475Asp	Information pathways	total-L5
Rv1020	1141069	G	T	183	183	synonymous_variant	LOW	mfd	2103	Ala701Ala	Information pathways	core-L5
Rv1020	1142348	G	A	4	183	missense_variant	MODERATE	mfd	3382	Gly1128Ser	Information pathways	total-L5
Rv1020	1142433	A	C	2	183	missense_variant	MODERATE	mfd	3467	Lys1156Thr	Information pathways	total-L5
Rv1021	1142808	G	T	3	183	synonymous_variant	LOW	Rv1021	138	Ala46Ala	Conserved hypotheticals	total-L5
Rv1021	1143047	C	T	2	183	missense_variant	MODERATE	Rv1021	377	Ala126Val	Conserved hypotheticals	total-L5
Rv1023	1144870	T	G	17	183	missense_variant	MODERATE	eno	307	Ser103Ala	Intermediary metabolism and respiration	total-L5
Rv1023	1145440	G	A	2	183	missense_variant	MODERATE	eno	877	Gly293Ser	Intermediary metabolism and respiration	total-L5
Rv1023	1145442	C	G	183	183	synonymous_variant	LOW	eno	879	Gly293Gly	Intermediary metabolism and respiration	core-L5
Rv1027c	1148466	C	T	2	183	synonymous_variant	LOW	kdpE	642	Leu214Leu	Regulatory proteins	total-L5
Rv1027c	1148684	T	G	2	183	missense_variant	MODERATE	kdpE	424	Lys142Gln	Regulatory proteins	total-L5
Rv1028c	1150231	T	G	7	183	missense_variant	MODERATE	kdpD	1456	Met486Leu	Regulatory proteins	total-L5
Rv1028c	1151617	T	C	3	183	missense_variant	MODERATE	kdpD	70	Thr24Ala	Regulatory proteins	total-L5
Rv1028A	1151929	G	A	42	183	missense_variant	MODERATE	kdpF	10	Val4Ile	Cell wall and cell processes	core-L5.1.2
Rv1029	1152126	G	A	2	183	missense_variant	MODERATE	kdpA	115	Gly39Ser	Cell wall and cell processes	total-L5
Rv1029	1152766	A	G	2	183	missense_variant	MODERATE	kdpA	755	Tyr252Cys	Cell wall and cell processes	total-L5
Rv1029	1153214	G	A	7	183	synonymous_variant	LOW	kdpA	1203	Leu401Leu	Cell wall and cell processes	core-L5.2.2
Rv1030	1155248	G	T	3	183	missense_variant	MODERATE	kdpB	1525	Ala509Ser	Cell wall and cell processes	total-L5
Rv1030	1155510	T	A	7	183	missense_variant	MODERATE	kdpB	1787	Leu596Gln	Cell wall and cell processes	total-L5
Rv1030	1155819	T	C	183	183	missense_variant	MODERATE	kdpB	2096	Val699Ala	Cell wall and cell processes	core-L5
Rv1031	1156224	C	T	183	183	synonymous_variant	LOW	kdpC	372	Gly124Gly	Cell wall and cell processes	core-L5
Rv1031	1156307	C	G	7	183	missense_variant	MODERATE	kdpC	455	Ser152Trp	Cell wall and cell processes	total-L5
Rv1032c	1157203	T	C	4	183	synonymous_variant	LOW	trcS	753	Gly251Gly	Regulatory proteins	total-L5
Rv1032c	1157477	C	T	2	183	missense_variant	MODERATE	trcS	479	Ser160Asn	Regulatory proteins	total-L5
Rv1032c	1157711	G	A	2	183	missense_variant	MODERATE	trcS	245	Pro82Leu	Regulatory proteins	total-L5
Rv1033c	1158479	G	A	42	183	synonymous_variant	LOW	trcR	258	Pro86Pro	Regulatory proteins	core-L5.1.2
Rv1032c	1158775	C	T	5	183	upstream_gene_variant	MODIFIER	trcS	-820	****	Regulatory proteins	total-L5
Rv1037c	1165626	C	T	15	183	upstream_gene_variant	MODIFIER	esxI	-4798	****	Cell wall and cell processes	total-L5
Rv1043c	1165925	C	T	2	183	synonymous_variant	LOW	Rv1043c	882	Val294Val	Conserved hypotheticals	total-L5
Rv1045	1168216	A	G	2	183	missense_variant	MODERATE	Rv1045	544	Ile182Val	Conserved hypotheticals	total-L5
Rv1046c	1168923	C	T	2	183	synonymous_variant	LOW	Rv1046c	306	Pro102Pro	Conserved hypotheticals	total-L5
Rv1046c	1169026	C	T	2	183	missense_variant	MODERATE	Rv1046c	203	Ser68Asn	Conserved hypotheticals	total-L5
Rv1043c	1170704	A	C	2	183	upstream_gene_variant	MODIFIER	Rv1043c	-3898	****	Conserved hypotheticals	total-L5
Rv1048c	1171611	T	G	2	183	synonymous_variant	LOW	Rv1048c	543	Val181Val	Conserved hypotheticals	total-L5
Rv1048c	1172078	G	A	2	183	missense_variant	MODERATE	Rv1048c	76	Pro26Ser	Conserved hypotheticals	total-L5
Rv1049	1172627	G	T	34	183	missense_variant	MODERATE	Rv1049	242	Arg81Met	Regulatory proteins	total-L5
Rv1051c	1174138	A	G	2	183	missense_variant	MODERATE	Rv1051c	563	Val188Ala	Conserved hypotheticals	total-L5
Rv1051c	1174357	G	C	3	183	missense_variant	MODERATE	Rv1051c	344	Thr115Ser	Conserved hypotheticals	total-L5
Rv1048c	1175054	T	C	2	183	upstream_gene_variant	MODIFIER	Rv1048c	-2901	****	Conserved hypotheticals	total-L5
Rv1052	1175756	C	G	3	183	missense_variant	MODERATE	Rv1052	34	His12Asp	Conserved hypotheticals	total-L5
Rv1048c	1176438	A	G	2	183	upstream_gene_variant	MODIFIER	Rv1048c	-4285	****	Conserved hypotheticals	total-L5
Rv1051c	1177477	A	T	2	183	upstream_gene_variant	MODIFIER	Rv1051c	-2777	****	Conserved hypotheticals	total-L5
Rv1057	1179643	C	A	2	183	missense_variant	MODERATE	Rv1057	248	Ala83Glu	Conserved hypotheticals	total-L5
Rv1059	1183028	A	G	2	183	missense_variant	MODERATE	Rv1059	638	Gln213Arg	Conserved hypotheticals	total-L5
Rv1059	1183274	C	T	2	183	missense_variant	MODERATE	Rv1059	884	Thr295Ile	Conserved hypotheticals	total-L5
Rv1060	1183759	C	A	2	183	synonymous_variant	LOW	Rv1060	252	Gly84Gly	Conserved hypotheticals	total-L5
Rv1061	1184289	A	G	5	183	missense_variant	MODERATE	Rv1061	275	Asn92Ser	Conserved hypotheticals	total-L5
Rv1061	1184634	A	G	2	183	missense_variant	MODERATE	Rv1061	620	His207Arg	Conserved hypotheticals	total-L5
Rv1063c	1186079	C	G	3	183	missense_variant	MODERATE	Rv1063c	745	Glu249Gln	Conserved hypotheticals	total-L5
Rv1063c	1186287	G	T	183	183	synonymous_variant	LOW	Rv1063c	537	Ala179Ala	Conserved hypotheticals	core-L5
Rv1064c	1187185	C	T	3	183	missense_variant	MODERATE	lpqV	139	Gly47Ser	Cell wall and cell processes	total-L5
Rv1066	1188000	G	A	2	183	start_lost	HIGH	Rv1066	3	Met1?	Conserved hypotheticals	total-L5
Rv1063c	1190588	G	A	182	183	upstream_gene_variant	MODIFIER	Rv1063c	-3765	****	Conserved hypotheticals	total-L5
Rv1069c	1192513	C	T	5	183	synonymous_variant	LOW	Rv1069c	1761	Ser587Ser	Conserved hypotheticals	total-L5
Rv1069c	1192641	G	T	183	183	missense_variant	MODERATE	Rv1069c	1633	His545Asn	Conserved hypotheticals	core-L5
Rv1069c	1192657	C	T	3	183	synonymous_variant	LOW	Rv1069c	1617	Thr539Thr	Conserved hypotheticals	total-L5
Rv1069c	1193468	C	T	39	183	missense_variant	MODERATE	Rv1069c	806	Gly269Asp	Conserved hypotheticals	total-L5
Rv1069c	1193471	C	T	2	183	missense_variant	MODERATE	Rv1069c	803	Ser268Asn	Conserved hypotheticals	total-L5
Rv1069c	1193593	A	C	2	183	synonymous_variant	LOW	Rv1069c	681	Ala227Ala	Conserved hypotheticals	total-L5
Rv1069c	1193688	C	T	3	183	missense_variant	MODERATE	Rv1069c	586	Ala196Thr	Conserved hypotheticals	total-L5
Rv1069c	1194043	C	G	7	183	synonymous_variant	LOW	Rv1069c	231	Leu77Leu	Conserved hypotheticals	total-L5
Rv1071c	1195997	T	C	3	183	synonymous_variant	LOW	echA9	96	Gln32Gln	Lipid metabolism	total-L5
Rv1072	1196877	T	C	2	183	missense_variant	MODERATE	Rv1072	599	Val200Ala	Cell wall and cell processes	total-L5
Rv1073	1197363	C	A	3	183	missense_variant	MODERATE	Rv1073	133	Gln45Lys	Conserved hypotheticals	total-L5
Rv1073	1197610	C	T	2	183	missense_variant	MODERATE	Rv1073	380	Pro127Leu	Conserved hypotheticals	total-L5
Rv1074c	1198575	C	T	2	183	missense_variant	MODERATE	fadA3	799	Ala267Thr	Lipid metabolism	total-L5
Rv1074c	1198611	C	T	5	183	missense_variant	MODERATE	fadA3	763	Ala255Thr	Lipid metabolism	total-L5
Rv1074c	1198681	C	A	2	183	synonymous_variant	LOW	fadA3	693	Pro231Pro	Lipid metabolism	total-L5
Rv1075c	1200231	G	T	2	183	missense_variant	MODERATE	Rv1075c	140	Pro47Gln	Cell wall and cell processes	total-L5
Rv1071c	1200517	G	A	3	183	upstream_gene_variant	MODIFIER	echA9	-4425	****	Lipid metabolism	total-L5
Rv1076	1200793	C	T	4	183	synonymous_variant	LOW	lipU	27	Val9Val	Intermediary metabolism and respiration	total-L5
Rv1076	1201615	C	T	2	183	synonymous_variant	LOW	lipU	849	Arg283Arg	Intermediary metabolism and respiration	total-L5
Rv1074c	1203264	C	T	183	183	upstream_gene_variant	MODIFIER	fadA3	-3891	****	Lipid metabolism	core-L5
Rv1074c	1203301	G	A	2	183	upstream_gene_variant	MODIFIER	fadA3	-3928	****	Lipid metabolism	total-L5
Rv1078	1203353	C	T	2	183	missense_variant	MODERATE	pra	41	Pro14Leu	Conserved hypotheticals	total-L5
Rv1079	1204819	C	G	2	183	synonymous_variant	LOW	metB	753	Thr251Thr	Intermediary metabolism and respiration	total-L5
Rv1080c	1205430	G	A	2	183	synonymous_variant	LOW	greA	369	Tyr123Tyr	Information pathways	total-L5
Rv1081c	1206197	G	A	3	183	synonymous_variant	LOW	Rv1081c	222	Ser74Ser	Cell wall and cell processes	total-L5
Rv1083	1207433	C	T	2	183	synonymous_variant	LOW	Rv1083	51	Thr17Thr	Conserved hypotheticals	total-L5
Rv1084	1207715	C	T	4	183	missense_variant	MODERATE	Rv1084	80	Pro27Leu	Conserved hypotheticals	total-L5
Rv1084	1208593	C	T	99	183	synonymous_variant	LOW	Rv1084	958	Leu320Leu	Conserved hypotheticals	core-L5.1.1
Rv1084	1209369	G	T	6	182	synonymous_variant	LOW	Rv1084	1734	Ala578Ala	Conserved hypotheticals	total-L5
Rv1084	1209433	G	A	2	182	missense_variant	MODERATE	Rv1084	1798	Ala600Thr	Conserved hypotheticals	total-L5
Rv1085c	1209836	C	G	3	183	missense_variant	MODERATE	Rv1085c	649	Gly217Arg	Virulence, detoxification, adaptation	total-L5
Rv1085c	1213925	C	T	183	183	upstream_gene_variant	MODIFIER	Rv1085c	-3441	****	Virulence, detoxification, adaptation	core-L5
Rv1089A	1215581	A	C	183	183	missense_variant	MODERATE	celA2a	65	His22Pro	Intermediary metabolism and respiration	core-L5
Rv1090	1215744	A	G	2	183	missense_variant	MODERATE	celA2b	146	Gln49Arg	Intermediary metabolism and respiration	total-L5
Rv1090	1216003	G	A	108	183	stop_gained	HIGH	celA2b	405	Trp135*	Intermediary metabolism and respiration	total-L5
Rv1092c	1220316	C	T	2	183	upstream_gene_variant	MODIFIER	coaA	-130	****	Intermediary metabolism and respiration	total-L5
Rv1093	1221110	C	G	2	183	synonymous_variant	LOW	glyA1	537	Leu179Leu	Intermediary metabolism and respiration	total-L5
Rv1094	1222654	C	T	4	183	synonymous_variant	LOW	desA2	696	Tyr232Tyr	Lipid metabolism	total-L5
Rv1092c	1222896	T	G	15	183	upstream_gene_variant	MODIFIER	coaA	-2710	****	Intermediary metabolism and respiration	total-L5
Rv1095	1223872	C	G	2	183	synonymous_variant	LOW	phoH2	876	Pro292Pro	Intermediary metabolism and respiration	total-L5
Rv1097c	1225442	C	T	5	183	missense_variant	MODERATE	Rv1097c	703	Val235Ile	Cell wall and cell processes	total-L5
Rv1098c	1226167	C	T	17	183	missense_variant	MODERATE	fum	1399	Glu467Lys	Intermediary metabolism and respiration	total-L5
Rv1098c	1226803	G	A	2	183	synonymous_variant	LOW	fum	763	Leu255Leu	Intermediary metabolism and respiration	total-L5
Rv1100	1229224	A	G	2	183	missense_variant	MODERATE	Rv1100	542	Glu181Gly	Conserved hypotheticals	total-L5
Rv1101c	1229415	G	C	2	183	synonymous_variant	LOW	Rv1101c	1134	Ala378Ala	Cell wall and cell processes	total-L5
Rv1101c	1230093	G	T	3	183	missense_variant	MODERATE	Rv1101c	456	Phe152Leu	Cell wall and cell processes	total-L5
Rv1101c	1230368	A	G	8	183	missense_variant	MODERATE	Rv1101c	181	Ser61Pro	Cell wall and cell processes	total-L5
Rv1101c	1230413	T	C	3	183	missense_variant	MODERATE	Rv1101c	136	Thr46Ala	Cell wall and cell processes	total-L5
Rv1098c	1232089	C	T	183	183	upstream_gene_variant	MODIFIER	fum	-4524	****	Intermediary metabolism and respiration	core-L5
Rv1105	1232814	C	T	2	183	synonymous_variant	LOW	Rv1105	504	Gly168Gly	Intermediary metabolism and respiration	total-L5
Rv1106c	1233428	C	T	2	183	missense_variant	MODERATE	Rv1106c	529	Gly177Ser	Intermediary metabolism and respiration	total-L5
Rv1108c	1234292	G	A	3	183	missense_variant	MODERATE	xseA	1169	Pro390Leu	Information pathways	total-L5
Rv1108c	1235220	G	C	17	183	missense_variant	MODERATE	xseA	241	Gln81Glu	Information pathways	total-L5
Rv1110	1236755	C	T	3	183	synonymous_variant	LOW	lytB2	571	Leu191Leu	Cell wall and cell processes	total-L5
Rv1111c	1237866	G	A	2	183	synonymous_variant	LOW	Rv1111c	327	Leu109Leu	Conserved hypotheticals	total-L5
Rv1111c	1238036	T	A	6	183	missense_variant	MODERATE	Rv1111c	157	Thr53Ser	Conserved hypotheticals	total-L5
Rv1112	1238494	G	T	2	183	synonymous_variant	LOW	Rv1112	240	Ala80Ala	Conserved hypotheticals	total-L5
Rv1112	1239193	C	T	4	183	synonymous_variant	LOW	Rv1112	939	Ala313Ala	Conserved hypotheticals	total-L5
Rv1114	1239649	C	T	183	183	missense_variant	MODERATE	vapC32	40	Arg14Cys	Virulence, detoxification, adaptation	core-L5
Rv1108c	1240093	G	A	5	183	upstream_gene_variant	MODIFIER	xseA	-4633	****	Information pathways	total-L5
Rv1115	1240578	C	T	183	183	missense_variant	MODERATE	Rv1115	392	Pro131Leu	Cell wall and cell processes	core-L5
Rv1116	1241063	G	C	2	183	missense_variant	MODERATE	Rv1116	61	Gly21Arg	Conserved hypotheticals	total-L5
Rv1111c	1241564	C	A	7	183	upstream_gene_variant	MODIFIER	Rv1111c	-3372	****	Conserved hypotheticals	core-L5.2.1
Rv1111c	1241566	C	A	5	183	upstream_gene_variant	MODIFIER	Rv1111c	-3374	****	Conserved hypotheticals	total-L5
Rv1117	1241905	A	G	2	183	synonymous_variant	LOW	Rv1117	273	Gln91Gln	Conserved hypotheticals	total-L5
Rv1118c	1242007	C	T	183	183	synonymous_variant	LOW	Rv1118c	825	Arg275Arg	Conserved hypotheticals	core-L5
Rv1118c	1242266	C	T	42	183	missense_variant	MODERATE	Rv1118c	566	Gly189Asp	Conserved hypotheticals	core-L5.1.2
Rv1118c	1242416	T	C	183	183	missense_variant	MODERATE	Rv1118c	416	Gln139Arg	Conserved hypotheticals	core-L5
Rv1118c	1242622	G	A	2	183	synonymous_variant	LOW	Rv1118c	210	Arg70Arg	Conserved hypotheticals	total-L5
Rv1120c	1243159	G	A	5	183	stop_gained	HIGH	Rv1120c	346	Gln116*	Conserved hypotheticals	total-L5
Rv1121	1243724	T	C	183	183	synonymous_variant	LOW	zwf1	18	Gly6Gly	Intermediary metabolism and respiration	core-L5
Rv1121	1244710	T	C	13	183	missense_variant	MODERATE	zwf1	1004	Val335Ala	Intermediary metabolism and respiration	total-L5
Rv1121	1245088	C	T	5	183	missense_variant	MODERATE	zwf1	1382	Pro461Leu	Intermediary metabolism and respiration	total-L5
Rv1122	1246127	A	C	2	183	synonymous_variant	LOW	gnd2	999	Gly333Gly	Intermediary metabolism and respiration	total-L5
Rv1123c	1246300	C	A	2	181	synonymous_variant	LOW	bpoB	753	Leu251Leu	Virulence, detoxification, adaptation	total-L5
Rv1124	1247904	C	T	2	183	synonymous_variant	LOW	ephC	778	Leu260Leu	Virulence, detoxification, adaptation	total-L5
Rv1125	1248748	C	A	3	183	missense_variant	MODERATE	Rv1125	667	Arg223Ser	Conserved hypotheticals	total-L5
Rv1126c	1249647	C	T	2	183	missense_variant	MODERATE	Rv1126c	289	Asp97Asn	Conserved hypotheticals	total-L5
Rv1126c	1249700	G	C	2	183	missense_variant	MODERATE	Rv1126c	236	Ala79Gly	Conserved hypotheticals	total-L5
Rv1127c	1249980	C	T	9	183	synonymous_variant	LOW	ppdK	1425	Thr475Thr	Intermediary metabolism and respiration	total-L5
Rv1127c	1250131	A	G	183	183	missense_variant	MODERATE	ppdK	1274	Val425Ala	Intermediary metabolism and respiration	core-L5
Rv1127c	1251071	A	C	183	183	missense_variant	MODERATE	ppdK	334	Ser112Ala	Intermediary metabolism and respiration	core-L5
Rv1126c	1253022	C	A	3	183	upstream_gene_variant	MODIFIER	Rv1126c	-3087	****	Conserved hypotheticals	total-L5
Rv1129c	1253207	A	G	3	183	missense_variant	MODERATE	Rv1129c	1328	Ile443Thr	Regulatory proteins	total-L5
Rv1129c	1253759	A	G	3	183	missense_variant	MODERATE	Rv1129c	776	Val259Ala	Regulatory proteins	total-L5
Rv1129c	1253822	C	A	2	183	missense_variant	MODERATE	Rv1129c	713	Arg238Leu	Regulatory proteins	total-L5
Rv1129c	1254198	T	G	3	183	missense_variant	MODERATE	Rv1129c	337	Met113Leu	Regulatory proteins	total-L5
Rv1130	1254586	T	C	2	183	missense_variant	MODERATE	prpD	32	Phe11Ser	Intermediary metabolism and respiration	total-L5
Rv1130	1255685	C	T	183	183	synonymous_variant	LOW	prpD	1131	Phe377Phe	Intermediary metabolism and respiration	core-L5
Rv1131	1256176	A	G	183	183	synonymous_variant	LOW	prpC	45	Lys15Lys	Intermediary metabolism and respiration	core-L5
Rv1131	1256296	G	A	2	183	synonymous_variant	LOW	prpC	165	Arg55Arg	Intermediary metabolism and respiration	total-L5
Rv1131	1256830	G	T	3	183	synonymous_variant	LOW	prpC	699	Ala233Ala	Intermediary metabolism and respiration	total-L5
Rv1131	1256895	A	C	183	183	missense_variant	MODERATE	prpC	764	Glu255Ala	Intermediary metabolism and respiration	core-L5
Rv1132	1257823	G	A	183	183	missense_variant	MODERATE	Rv1132	499	Ala167Thr	Cell wall and cell processes	core-L5
Rv1132	1258552	T	C	7	183	missense_variant	MODERATE	Rv1132	1228	Trp410Arg	Cell wall and cell processes	total-L5
Rv1135A	1264533	G	T	17	183	missense_variant	MODERATE	Rv1135A	220	Ala74Ser	Lipid metabolism	total-L5
Rv1136	1264638	C	G	2	183	synonymous_variant	LOW	Rv1136	33	Arg11Arg	Lipid metabolism	total-L5
Rv1136	1264703	C	A	25	183	missense_variant	MODERATE	Rv1136	98	Pro33His	Lipid metabolism	total-L5
Rv1138c	1265660	T	G	2	183	missense_variant	MODERATE	Rv1138c	829	Ser277Arg	Intermediary metabolism and respiration	total-L5
Rv1139c	1266891	C	T	2	183	missense_variant	MODERATE	Rv1139c	95	Gly32Asp	Cell wall and cell processes	total-L5
Rv1140	1267506	G	T	2	183	missense_variant	MODERATE	Rv1140	160	Val54Leu	Cell wall and cell processes	total-L5
Rv1140	1267893	C	T	4	183	stop_gained	HIGH	Rv1140	547	Gln183*	Cell wall and cell processes	total-L5
Rv1141c	1268336	G	A	2	183	missense_variant	MODERATE	echA11	674	Ala225Val	Lipid metabolism	total-L5
Rv1141c	1268429	C	T	2	183	missense_variant	MODERATE	echA11	581	Ser194Asn	Lipid metabolism	total-L5
Rv1141c	1268515	C	T	5	183	synonymous_variant	LOW	echA11	495	Arg165Arg	Lipid metabolism	total-L5
Rv1143	1270649	T	C	2	183	synonymous_variant	LOW	mcr	588	Ile196Ile	Lipid metabolism	total-L5
Rv1141c	1272248	G	A	2	183	upstream_gene_variant	MODIFIER	echA11	-3239	****	Lipid metabolism	total-L5
Rv1141c	1273351	C	T	2	183	upstream_gene_variant	MODIFIER	echA11	-4342	****	Lipid metabolism	total-L5
Rv1146	1273746	T	G	3	183	missense_variant	MODERATE	mmpL13b	392	Leu131Arg	Cell wall and cell processes	total-L5
Rv1147	1275333	A	G	183	183	missense_variant	MODERATE	Rv1147	434	His145Arg	Conserved hypotheticals	core-L5
Rv1151c	1279595	C	G	2	183	missense_variant	MODERATE	Rv1151c	23	Gly8Ala	Regulatory proteins	total-L5
Rv1154c	1280941	T	C	2	183	missense_variant	MODERATE	Rv1154c	544	Thr182Ala	Conserved hypotheticals	total-L5
Rv1154c	1281106	A	G	11	183	missense_variant	MODERATE	Rv1154c	379	Phe127Leu	Conserved hypotheticals	total-L5
Rv1154c	1281209	C	A	5	183	synonymous_variant	LOW	Rv1154c	276	Val92Val	Conserved hypotheticals	core-L5.2.3
Rv1154c	1281344	A	C	7	183	synonymous_variant	LOW	Rv1154c	141	Gly47Gly	Conserved hypotheticals	total-L5
Rv1156	1282521	G	T	6	183	missense_variant	MODERATE	Rv1156	216	Arg72Ser	Conserved hypotheticals	total-L5
Rv1157c	1283466	C	T	2	183	missense_variant	MODERATE	Rv1157c	706	Asp236Asn	Conserved hypotheticals	total-L5
Rv1157c	1283821	A	G	183	183	synonymous_variant	LOW	Rv1157c	351	Asn117Asn	Conserved hypotheticals	core-L5
Rv1157c	1284109	C	T	42	183	synonymous_variant	LOW	Rv1157c	63	Val21Val	Conserved hypotheticals	core-L5.1.2
Rv1158c	1284430	C	T	2	183	missense_variant	MODERATE	Rv1158c	433	Gly145Arg	Conserved hypotheticals	total-L5
Rv1158c	1284479	G	C	182	182	synonymous_variant	LOW	Rv1158c	384	Thr128Thr	Conserved hypotheticals	total-L5
Rv1153c	1284931	C	T	183	183	upstream_gene_variant	MODIFIER	omt	-4085	****	Lipid metabolism	core-L5
Rv1159A	1286448	C	T	2	183	missense_variant	MODERATE	Rv1159A	121	Ala41Thr	Conserved hypotheticals	total-L5
Rv1161	1288251	C	T	183	183	synonymous_variant	LOW	narG	924	Cys308Cys	Intermediary metabolism and respiration	core-L5
Rv1161	1288630	A	C	183	183	missense_variant	MODERATE	narG	1303	Ser435Arg	Intermediary metabolism and respiration	core-L5
Rv1161	1289907	C	T	5	183	synonymous_variant	LOW	narG	2580	Pro860Pro	Intermediary metabolism and respiration	total-L5
Rv1161	1290267	G	A	2	183	synonymous_variant	LOW	narG	2940	Leu980Leu	Intermediary metabolism and respiration	total-L5
Rv1163	1293113	C	T	2	183	missense_variant	MODERATE	narJ	316	Pro106Ser	Intermediary metabolism and respiration	total-L5
Rv1165	1295515	A	G	2	183	missense_variant	MODERATE	typA	1348	Met450Val	Information pathways	total-L5
Rv1165	1295647	C	T	3	183	missense_variant	MODERATE	typA	1480	Arg494Trp	Information pathways	total-L5
Rv1166	1296169	A	C	2	183	synonymous_variant	LOW	lpqW	18	Pro6Pro	Cell wall and cell processes	total-L5
Rv1166	1297312	C	T	2	183	synonymous_variant	LOW	lpqW	1161	Asp387Asp	Cell wall and cell processes	total-L5
Rv1167c	1298580	C	T	8	183	missense_variant	MODERATE	Rv1167c	113	Gly38Glu	Regulatory proteins	total-L5
Rv1170	1301033	C	T	3	183	missense_variant	MODERATE	mshB	730	His244Tyr	Intermediary metabolism and respiration	total-L5
Rv1171	1301571	C	T	9	183	synonymous_variant	LOW	Rv1171	265	Leu89Leu	Conserved hypotheticals	total-L5
Rv1173	1304511	C	T	2	183	synonymous_variant	LOW	fbiC	1581	Ala527Ala	Intermediary metabolism and respiration	total-L5	yes
Rv1173	1305376	A	G	2	183	missense_variant	MODERATE	fbiC	2446	Ile816Val	Intermediary metabolism and respiration	total-L5	yes
Rv1175c	1306239	G	C	3	183	missense_variant	MODERATE	fadH	1988	Ala663Gly	Lipid metabolism	total-L5
Rv1175c	1306279	C	T	4	183	missense_variant	MODERATE	fadH	1948	Gly650Ser	Lipid metabolism	total-L5
Rv1175c	1306333	C	A	5	183	missense_variant	MODERATE	fadH	1894	Val632Leu	Lipid metabolism	core-L5.2.3
Rv1175c	1306352	G	A	4	183	synonymous_variant	LOW	fadH	1875	Val625Val	Lipid metabolism	total-L5
Rv1175c	1306519	G	T	2	183	synonymous_variant	LOW	fadH	1708	Arg570Arg	Lipid metabolism	total-L5
Rv1175c	1307502	C	G	5	183	missense_variant	MODERATE	fadH	725	Gly242Ala	Lipid metabolism	total-L5
Rv1175c	1308026	G	T	7	183	synonymous_variant	LOW	fadH	201	Thr67Thr	Lipid metabolism	core-L5.2.2
Rv1177	1309211	C	T	11	183	synonymous_variant	LOW	fdxC	207	Thr69Thr	Intermediary metabolism and respiration	total-L5
Rv1178	1309457	G	C	6	183	missense_variant	MODERATE	Rv1178	94	Val32Leu	Intermediary metabolism and respiration	total-L5
Rv1179c	1311364	C	T	5	183	missense_variant	MODERATE	Rv1179c	1936	Asp646Asn	Conserved hypotheticals	total-L5
Rv1179c	1311443	C	T	25	183	synonymous_variant	LOW	Rv1179c	1857	Ala619Ala	Conserved hypotheticals	total-L5
Rv1179c	1311692	G	T	2	183	synonymous_variant	LOW	Rv1179c	1608	Arg536Arg	Conserved hypotheticals	total-L5
Rv1179c	1311861	G	A	2	183	missense_variant	MODERATE	Rv1179c	1439	Ala480Val	Conserved hypotheticals	total-L5
Rv1179c	1312333	C	A	11	183	missense_variant	MODERATE	Rv1179c	967	Val323Leu	Conserved hypotheticals	total-L5
Rv1179c	1312478	G	A	2	183	synonymous_variant	LOW	Rv1179c	822	Ala274Ala	Conserved hypotheticals	total-L5
Rv1179c	1312736	C	T	2	183	synonymous_variant	LOW	Rv1179c	564	Leu188Leu	Conserved hypotheticals	total-L5
Rv1179c	1312887	T	A	2	183	missense_variant	MODERATE	Rv1179c	413	Asp138Val	Conserved hypotheticals	total-L5
Rv1179c	1313064	G	A	5	183	missense_variant	MODERATE	Rv1179c	236	Ala79Val	Conserved hypotheticals	total-L5
Rv1176c	1313410	G	C	8	183	upstream_gene_variant	MODIFIER	Rv1176c	-4618	****	Conserved hypotheticals	total-L5
Rv1180	1314063	C	T	3	183	synonymous_variant	LOW	pks3	339	Asp113Asp	Lipid metabolism	total-L5
Rv1180	1315014	G	A	3	183	synonymous_variant	LOW	pks3	1290	Pro430Pro	Lipid metabolism	total-L5
Rv1181	1315311	A	C	2	183	synonymous_variant	LOW	pks4	78	Ala26Ala	Lipid metabolism	total-L5
Rv1181	1316651	A	G	183	183	missense_variant	MODERATE	pks4	1418	Gln473Arg	Lipid metabolism	core-L5
Rv1181	1316703	C	T	5	183	synonymous_variant	LOW	pks4	1470	Phe490Phe	Lipid metabolism	core-L5.2.3
Rv1181	1317796	C	T	14	183	synonymous_variant	LOW	pks4	2563	Leu855Leu	Lipid metabolism	total-L5
Rv1181	1318019	C	A	5	183	missense_variant	MODERATE	pks4	2786	Ala929Glu	Lipid metabolism	core-L5.2.3
Rv1181	1318640	G	T	3	183	missense_variant	MODERATE	pks4	3407	Arg1136Leu	Lipid metabolism	total-L5
Rv1181	1318977	T	C	2	183	synonymous_variant	LOW	pks4	3744	Gly1248Gly	Lipid metabolism	total-L5
Rv1181	1319598	C	T	5	183	synonymous_variant	LOW	pks4	4365	Ser1455Ser	Lipid metabolism	total-L5
Rv1181	1319719	C	T	2	183	synonymous_variant	LOW	pks4	4486	Leu1496Leu	Lipid metabolism	total-L5
Rv1182	1320204	G	T	2	183	missense_variant	MODERATE	papA3	170	Cys57Phe	Lipid metabolism	total-L5
Rv1182	1320392	G	T	4	183	missense_variant	MODERATE	papA3	358	Ala120Ser	Lipid metabolism	total-L5
Rv1182	1320985	C	T	81	183	synonymous_variant	LOW	papA3	951	Arg317Arg	Lipid metabolism	total-L5
Rv1183	1322908	A	G	2	183	synonymous_variant	LOW	mmpL10	1389	Thr463Thr	Cell wall and cell processes	total-L5
Rv1183	1322970	C	T	2	183	missense_variant	MODERATE	mmpL10	1451	Thr484Ile	Cell wall and cell processes	total-L5
Rv1185c	1327233	C	T	2	183	missense_variant	MODERATE	fadD21	280	Val94Ile	Lipid metabolism	total-L5
Rv1187	1330097	G	C	2	183	synonymous_variant	LOW	rocA	708	Gly236Gly	Intermediary metabolism and respiration	total-L5
Rv1187	1330103	C	T	2	183	synonymous_variant	LOW	rocA	714	Ile238Ile	Intermediary metabolism and respiration	total-L5
Rv1188	1331789	C	T	183	183	missense_variant	MODERATE	Rv1188	769	Arg257Cys	Intermediary metabolism and respiration	core-L5
Rv1188	1331802	A	C	2	183	missense_variant	MODERATE	Rv1188	782	Asp261Ala	Intermediary metabolism and respiration	total-L5
Rv1188	1331926	G	C	7	183	synonymous_variant	LOW	Rv1188	906	Arg302Arg	Intermediary metabolism and respiration	core-L5.2.2
Rv1191	1334066	C	T	2	183	missense_variant	MODERATE	Rv1191	136	Arg46Trp	Conserved hypotheticals	total-L5
Rv1191	1334177	T	C	5	182	synonymous_variant	LOW	Rv1191	247	Leu83Leu	Conserved hypotheticals	total-L5
Rv1192	1335041	C	T	5	183	synonymous_variant	LOW	Rv1192	115	Leu39Leu	Conserved hypotheticals	total-L5
Rv1194c	1338877	C	T	2	183	upstream_gene_variant	MODIFIER	Rv1194c	-364	****	Conserved hypotheticals	total-L5
Rv1197	1340778	T	C	4	183	synonymous_variant	LOW	esxK	120	Ile40Ile	Cell wall and cell processes	total-L5
Rv1197	1340781	C	G	4	183	synonymous_variant	LOW	esxK	123	Ser41Ser	Cell wall and cell processes	total-L5
Rv1194c	1340974	A	G	3	183	upstream_gene_variant	MODIFIER	Rv1194c	-2461	****	Conserved hypotheticals	total-L5
Rv1194c	1340982	T	C	3	183	upstream_gene_variant	MODIFIER	Rv1194c	-2469	****	Conserved hypotheticals	total-L5
Rv1194c	1340987	G	A	3	183	upstream_gene_variant	MODIFIER	Rv1194c	-2474	****	Conserved hypotheticals	total-L5
Rv1194c	1340989	G	T	3	183	upstream_gene_variant	MODIFIER	Rv1194c	-2476	****	Conserved hypotheticals	total-L5
Rv1198	1341254	G	A	3	183	synonymous_variant	LOW	esxL	249	Ala83Ala	Cell wall and cell processes	total-L5
Rv1194c	1341324	T	G	2	183	upstream_gene_variant	MODIFIER	Rv1194c	-2811	****	Conserved hypotheticals	total-L5
Rv1200	1343239	G	A	8	183	missense_variant	MODERATE	Rv1200	298	Ala100Thr	Cell wall and cell processes	total-L5
Rv1200	1344082	C	T	2	183	missense_variant	MODERATE	Rv1200	1141	Pro381Ser	Cell wall and cell processes	total-L5
Rv1204c	1347993	C	T	3	183	missense_variant	MODERATE	Rv1204c	632	Gly211Asp	Conserved hypotheticals	total-L5
Rv1201c	1348631	A	G	4	183	upstream_gene_variant	MODIFIER	dapD	-3462	****	Intermediary metabolism and respiration	total-L5
Rv1205	1348949	G	A	2	183	synonymous_variant	LOW	Rv1205	231	Val77Val	Conserved hypotheticals	total-L5
Rv1206	1350708	C	G	2	183	synonymous_variant	LOW	fadD6	1377	Gly459Gly	Lipid metabolism	total-L5
Rv1206	1351056	C	G	2	183	missense_variant	MODERATE	fadD6	1725	Asp575Glu	Lipid metabolism	total-L5
Rv1206	1351065	T	C	108	183	synonymous_variant	LOW	fadD6	1734	Tyr578Tyr	Lipid metabolism	total-L5
Rv1207	1351481	C	T	4	183	synonymous_variant	LOW	folP2	291	Val97Val	Intermediary metabolism and respiration	total-L5
Rv1208	1352566	C	T	183	183	synonymous_variant	LOW	gpgS	423	His141His	Intermediary metabolism and respiration	core-L5
Rv1212c	1355137	G	A	2	183	synonymous_variant	LOW	glgA	525	Thr175Thr	Intermediary metabolism and respiration	total-L5
Rv1212c	1355184	T	C	2	183	missense_variant	MODERATE	glgA	478	Ser160Gly	Intermediary metabolism and respiration	total-L5
Rv1212c	1355510	C	T	2	183	missense_variant	MODERATE	glgA	152	Arg51Gln	Intermediary metabolism and respiration	total-L5
Rv1212c	1355694	C	G	2	183	upstream_gene_variant	MODIFIER	glgA	-33	****	Intermediary metabolism and respiration	total-L5
Rv1213	1356923	C	T	3	183	missense_variant	MODERATE	glgC	1088	Ala363Val	Intermediary metabolism and respiration	total-L5
Rv1215c	1357800	G	A	3	183	missense_variant	MODERATE	Rv1215c	1645	Arg549Cys	Conserved hypotheticals	total-L5
Rv1215c	1358406	C	G	15	183	missense_variant	MODERATE	Rv1215c	1039	Asp347His	Conserved hypotheticals	total-L5
Rv1215c	1358828	C	G	2	183	missense_variant	MODERATE	Rv1215c	617	Gly206Ala	Conserved hypotheticals	total-L5
Rv1215c	1358934	T	G	183	183	missense_variant	MODERATE	Rv1215c	511	Ser171Arg	Conserved hypotheticals	core-L5
Rv1216c	1359908	A	C	183	183	missense_variant	MODERATE	Rv1216c	239	Val80Gly	Cell wall and cell processes	core-L5
Rv1217c	1360490	C	T	2	183	missense_variant	MODERATE	Rv1217c	1312	Asp438Asn	Cell wall and cell processes	total-L5
Rv1217c	1360596	C	A	3	183	synonymous_variant	LOW	Rv1217c	1206	Arg402Arg	Cell wall and cell processes	total-L5
Rv1217c	1360604	C	T	157	183	missense_variant	MODERATE	Rv1217c	1198	Val400Ile	Cell wall and cell processes	core-L5.1
Rv1217c	1361616	C	T	5	183	synonymous_variant	LOW	Rv1217c	186	Thr62Thr	Cell wall and cell processes	total-L5
Rv1217c	1361758	C	A	2	183	missense_variant	MODERATE	Rv1217c	44	Arg15Leu	Cell wall and cell processes	total-L5
Rv1218c	1362006	T	C	183	183	missense_variant	MODERATE	Rv1218c	728	Gln243Arg	Cell wall and cell processes	core-L5
Rv1218c	1362410	G	A	2	183	synonymous_variant	LOW	Rv1218c	324	Arg108Arg	Cell wall and cell processes	total-L5
Rv1218c	1362518	G	T	2	183	missense_variant	MODERATE	Rv1218c	216	Asp72Glu	Cell wall and cell processes	total-L5
Rv1219c	1362868	G	A	42	183	missense_variant	MODERATE	Rv1219c	494	Thr165Ile	Regulatory proteins	core-L5.1.2
Rv1217c	1365857	G	A	5	183	upstream_gene_variant	MODIFIER	Rv1217c	-4056	****	Cell wall and cell processes	total-L5
Rv1223	1365878	G	A	24	183	missense_variant	MODERATE	htrA	4	Asp2Asn	Intermediary metabolism and respiration	total-L5
Rv1223	1365955	C	T	2	183	synonymous_variant	LOW	htrA	81	Ser27Ser	Intermediary metabolism and respiration	total-L5
Rv1223	1366040	C	G	34	183	missense_variant	MODERATE	htrA	166	Arg56Gly	Intermediary metabolism and respiration	total-L5
Rv1223	1366937	G	A	17	183	missense_variant	MODERATE	htrA	1063	Ala355Thr	Intermediary metabolism and respiration	total-L5
Rv1223	1367361	C	T	3	183	missense_variant	MODERATE	htrA	1487	Ala496Val	Intermediary metabolism and respiration	total-L5
Rv1225c	1368268	C	G	7	183	missense_variant	MODERATE	Rv1225c	454	Gly152Arg	Conserved hypotheticals	total-L5
Rv1220c	1368749	A	G	6	182	upstream_gene_variant	MODIFIER	Rv1220c	-4599	****	Intermediary metabolism and respiration	total-L5
Rv1226c	1368976	C	T	3	182	synonymous_variant	LOW	Rv1226c	1320	Ala440Ala	Cell wall and cell processes	total-L5
Rv1226c	1369507	C	T	2	183	synonymous_variant	LOW	Rv1226c	789	Leu263Leu	Cell wall and cell processes	total-L5
Rv1226c	1369952	C	T	2	183	missense_variant	MODERATE	Rv1226c	344	Gly115Asp	Cell wall and cell processes	total-L5
Rv1226c	1370072	G	C	2	183	missense_variant	MODERATE	Rv1226c	224	Ser75Trp	Cell wall and cell processes	total-L5
Rv1225c	1370909	G	T	108	183	upstream_gene_variant	MODIFIER	Rv1225c	-2188	****	Conserved hypotheticals	total-L5
Rv1228	1370991	C	T	5	183	synonymous_variant	LOW	lpqX	72	Gly24Gly	Cell wall and cell processes	core-L5.2.3
Rv1228	1371187	G	A	14	183	missense_variant	MODERATE	lpqX	268	Val90Ile	Cell wall and cell processes	total-L5
Rv1228	1371370	C	T	5	183	stop_gained	HIGH	lpqX	451	Gln151*	Cell wall and cell processes	total-L5
Rv1228	1371469	C	T	3	183	missense_variant	MODERATE	lpqX	550	Arg184Cys	Cell wall and cell processes	total-L5
Rv1225c	1371540	C	T	2	183	upstream_gene_variant	MODIFIER	Rv1225c	-2819	****	Conserved hypotheticals	total-L5
Rv1229c	1372672	A	G	2	183	missense_variant	MODERATE	mrp	278	Leu93Ser	Intermediary metabolism and respiration	total-L5
Rv1230c	1372975	G	C	183	183	missense_variant	MODERATE	Rv1230c	1223	Ala408Gly	Cell wall and cell processes	core-L5
Rv1231c	1374438	G	T	9	183	missense_variant	MODERATE	Rv1231c	427	Arg143Ser	Cell wall and cell processes	total-L5
Rv1232c	1375071	C	A	80	183	synonymous_variant	LOW	Rv1232c	1098	Thr366Thr	Conserved hypotheticals	total-L5
Rv1232c	1375472	C	T	3	183	missense_variant	MODERATE	Rv1232c	697	Gly233Ser	Conserved hypotheticals	total-L5
Rv1233c	1376569	G	A	4	183	synonymous_variant	LOW	Rv1233c	258	Pro86Pro	Cell wall and cell processes	total-L5
Rv1234	1377185	C	G	183	183	synonymous_variant	LOW	Rv1234	210	Leu70Leu	Cell wall and cell processes	core-L5
Rv1234	1377246	C	T	3	183	synonymous_variant	LOW	Rv1234	271	Leu91Leu	Cell wall and cell processes	total-L5
Rv1236	1379571	G	C	8	183	missense_variant	MODERATE	sugA	645	Lys215Asn	Cell wall and cell processes	total-L5
Rv1236	1379631	C	T	2	183	synonymous_variant	LOW	sugA	705	Asp235Asp	Cell wall and cell processes	total-L5
Rv1236	1379706	C	T	2	183	synonymous_variant	LOW	sugA	780	Gly260Gly	Cell wall and cell processes	total-L5
Rv1238	1380932	G	A	7	183	synonymous_variant	LOW	sugC	249	Gln83Gln	Cell wall and cell processes	core-L5.2.1
Rv1239c	1382805	C	T	2	183	missense_variant	MODERATE	corA	238	Glu80Lys	Cell wall and cell processes	total-L5
Rv1239c	1383185	A	C	183	183	upstream_gene_variant	MODIFIER	corA	-143	****	Cell wall and cell processes	core-L5
Rv1240	1383970	A	C	183	183	missense_variant	MODERATE	mdh	758	Asp253Ala	Intermediary metabolism and respiration	core-L5
Rv1239c	1384206	C	T	2	183	upstream_gene_variant	MODIFIER	corA	-1164	****	Cell wall and cell processes	total-L5
Rv1239c	1384229	A	C	2	183	upstream_gene_variant	MODIFIER	corA	-1187	****	Cell wall and cell processes	total-L5
Rv1239c	1384264	T	G	5	183	upstream_gene_variant	MODIFIER	corA	-1222	****	Cell wall and cell processes	core-L5.2.3
Rv1242	1384693	T	G	2	183	missense_variant	MODERATE	vapC33	159	Ser53Arg	Virulence, detoxification, adaptation	total-L5
Rv1242	1384699	C	A	3	183	synonymous_variant	LOW	vapC33	165	Arg55Arg	Virulence, detoxification, adaptation	total-L5
Rv1239c	1387791	C	G	4	183	upstream_gene_variant	MODIFIER	corA	-4749	****	Cell wall and cell processes	total-L5
Rv1248c	1392432	C	G	2	183	missense_variant	MODERATE	Rv1248c	621	Lys207Asn	Intermediary metabolism and respiration	total-L5
Rv1248c	1392624	G	A	2	183	synonymous_variant	LOW	Rv1248c	429	Ile143Ile	Intermediary metabolism and respiration	total-L5
Rv1249c	1393368	G	C	4	183	synonymous_variant	LOW	Rv1249c	615	Gly205Gly	Cell wall and cell processes	total-L5
Rv1249c	1393514	T	G	2	183	missense_variant	MODERATE	Rv1249c	469	Thr157Pro	Cell wall and cell processes	total-L5
Rv1249c	1393708	G	A	3	183	missense_variant	MODERATE	Rv1249c	275	Ala92Val	Cell wall and cell processes	total-L5
Rv1249c	1393729	A	T	81	183	missense_variant	MODERATE	Rv1249c	254	Val85Glu	Cell wall and cell processes	total-L5
Rv1250	1394625	C	A	4	183	synonymous_variant	LOW	Rv1250	447	Gly149Gly	Cell wall and cell processes	total-L5
Rv1250	1394961	G	A	2	183	synonymous_variant	LOW	Rv1250	783	Leu261Leu	Cell wall and cell processes	total-L5
Rv1250	1394974	G	C	2	183	missense_variant	MODERATE	Rv1250	796	Val266Leu	Cell wall and cell processes	total-L5
Rv1251c	1397633	C	T	183	183	synonymous_variant	LOW	Rv1251c	1608	Lys536Lys	Conserved hypotheticals	core-L5
Rv1251c	1397811	G	A	5	183	missense_variant	MODERATE	Rv1251c	1430	Ala477Val	Conserved hypotheticals	total-L5
Rv1251c	1399080	C	T	2	183	missense_variant	MODERATE	Rv1251c	161	Ser54Asn	Conserved hypotheticals	total-L5
Rv1252c	1399386	C	A	2	183	synonymous_variant	LOW	lprE	519	Thr173Thr	Cell wall and cell processes	total-L5
Rv1252c	1399753	G	A	3	183	missense_variant	MODERATE	lprE	152	Pro51Leu	Cell wall and cell processes	total-L5
Rv1253	1401164	G	A	4	183	missense_variant	MODERATE	deaD	1195	Ala399Thr	Information pathways	total-L5
Rv1255c	1403266	C	G	183	183	missense_variant	MODERATE	Rv1255c	121	Ala41Pro	Regulatory proteins	core-L5
Rv1257c	1404799	C	T	5	183	missense_variant	MODERATE	Rv1257c	1286	Gly429Glu	Intermediary metabolism and respiration	total-L5
Rv1257c	1404875	C	T	2	183	missense_variant	MODERATE	Rv1257c	1210	Val404Ile	Intermediary metabolism and respiration	total-L5
Rv1257c	1405648	G	C	2	183	missense_variant	MODERATE	Rv1257c	437	Thr146Ser	Intermediary metabolism and respiration	total-L5
Rv1258c	1406511	C	A	5	183	missense_variant	MODERATE	Rv1258c	830	Gly277Val	Cell wall and cell processes	total-L5
Rv1258c	1406740	G	A	2	183	missense_variant	MODERATE	Rv1258c	601	His201Tyr	Cell wall and cell processes	total-L5
Rv1258c	1406758	C	T	2	183	missense_variant	MODERATE	Rv1258c	583	Gly195Ser	Cell wall and cell processes	total-L5
Rv1258c	1407180	G	A	2	183	missense_variant	MODERATE	Rv1258c	161	Pro54Leu	Cell wall and cell processes	total-L5
Rv1258c	1407273	T	A	115	183	missense_variant	MODERATE	Rv1258c	68	Asp23Val	Cell wall and cell processes	total-L5
Rv1261c	1409619	C	A	2	183	synonymous_variant	LOW	Rv1261c	315	Ala105Ala	Conserved hypotheticals	total-L5
Rv1262c	1410074	T	C	2	183	missense_variant	MODERATE	Rv1262c	299	His100Arg	Conserved hypotheticals	total-L5
Rv1263	1410504	C	G	2	183	missense_variant	MODERATE	amiB2	74	Ala25Gly	Intermediary metabolism and respiration	total-L5
Rv1263	1411085	C	G	3	183	missense_variant	MODERATE	amiB2	655	Arg219Gly	Intermediary metabolism and respiration	total-L5
Rv1264	1411921	G	T	5	183	missense_variant	MODERATE	Rv1264	28	Asp10Tyr	Intermediary metabolism and respiration	total-L5
Rv1264	1412342	T	C	2	183	missense_variant	MODERATE	Rv1264	449	Leu150Pro	Intermediary metabolism and respiration	total-L5
Rv1264	1412719	C	G	2	183	missense_variant	MODERATE	Rv1264	826	Pro276Ala	Intermediary metabolism and respiration	total-L5
Rv1264	1412735	T	C	2	183	missense_variant	MODERATE	Rv1264	842	Val281Ala	Intermediary metabolism and respiration	total-L5
Rv1264	1412820	G	A	5	183	synonymous_variant	LOW	Rv1264	927	Arg309Arg	Intermediary metabolism and respiration	total-L5
Rv1261c	1413242	G	T	183	183	upstream_gene_variant	MODIFIER	Rv1261c	-3309	****	Conserved hypotheticals	core-L5
Rv1265	1413479	C	T	4	183	missense_variant	MODERATE	Rv1265	220	Pro74Ser	Conserved hypotheticals	total-L5
Rv1261c	1413957	G	C	2	183	upstream_gene_variant	MODIFIER	Rv1261c	-4024	****	Conserved hypotheticals	total-L5
Rv1266c	1414869	G	T	4	181	synonymous_variant	LOW	pknH	972	Thr324Thr	Regulatory proteins	total-L5
Rv1266c	1415058	G	A	9	182	synonymous_variant	LOW	pknH	783	Arg261Arg	Regulatory proteins	total-L5
Rv1266c	1415368	A	G	2	183	missense_variant	MODERATE	pknH	473	Phe158Ser	Regulatory proteins	total-L5
Rv1266c	1415821	G	A	68	167	missense_variant	MODERATE	pknH	20	Ser7Leu	Regulatory proteins	total-L5
Rv1267c	1416481	C	T	2	183	synonymous_variant	LOW	embR	867	Val289Val	Regulatory proteins	total-L5
Rv1268c	1417660	A	C	2	183	stop_lost&splice_region_variant	HIGH	Rv1268c	697	Ter233Glyext*?	Conserved hypotheticals	total-L5
Rv1268c	1417861	A	C	2	183	missense_variant	MODERATE	Rv1268c	496	Trp166Gly	Conserved hypotheticals	total-L5
Rv1266c	1418986	C	T	3	183	upstream_gene_variant	MODIFIER	pknH	-3146	****	Regulatory proteins	total-L5
Rv1270c	1419373	T	C	183	183	missense_variant	MODERATE	lprA	376	Thr126Ala	Cell wall and cell processes	core-L5
Rv1271c	1420053	T	C	2	183	missense_variant	MODERATE	Rv1271c	250	Ser84Gly	Cell wall and cell processes	total-L5
Rv1272c	1420455	C	T	2	183	synonymous_variant	LOW	Rv1272c	1851	Glu617Glu	Cell wall and cell processes	total-L5
Rv1272c	1422079	C	G	183	183	missense_variant	MODERATE	Rv1272c	227	Arg76Pro	Cell wall and cell processes	core-L5
Rv1273c	1422469	C	A	4	183	missense_variant	MODERATE	Rv1273c	1582	Val528Phe	Cell wall and cell processes	total-L5
Rv1272c	1426094	C	T	2	183	upstream_gene_variant	MODIFIER	Rv1272c	-3789	****	Cell wall and cell processes	total-L5
Rv1278	1427759	C	T	2	183	missense_variant	MODERATE	Rv1278	346	Arg116Trp	Conserved hypotheticals	total-L5
Rv1276c	1430043	C	G	3	183	upstream_gene_variant	MODIFIER	Rv1276c	-4129	****	Conserved hypotheticals	total-L5
Rv1279	1430203	C	T	7	183	missense_variant	MODERATE	Rv1279	142	Pro48Ser	Intermediary metabolism and respiration	core-L5.2.1
Rv1279	1431156	G	A	2	183	synonymous_variant	LOW	Rv1279	1095	Ala365Ala	Intermediary metabolism and respiration	total-L5
Rv1279	1431318	G	A	7	183	missense_variant	MODERATE	Rv1279	1257	Met419Ile	Intermediary metabolism and respiration	total-L5
Rv1280c	1432592	T	C	5	183	synonymous_variant	LOW	oppA	849	Ala283Ala	Cell wall and cell processes	core-L5.2.3
Rv1281c	1433454	C	T	4	183	synonymous_variant	LOW	oppD	1818	Pro606Pro	Cell wall and cell processes	total-L5
Rv1281c	1434318	G	T	9	183	synonymous_variant	LOW	oppD	954	Ile318Ile	Cell wall and cell processes	total-L5
Rv1281c	1434319	A	T	9	183	missense_variant	MODERATE	oppD	953	Ile318Asn	Cell wall and cell processes	total-L5
Rv1282c	1435802	G	T	2	183	missense_variant	MODERATE	oppC	342	Asp114Glu	Cell wall and cell processes	total-L5
Rv1282c	1435831	T	C	7	183	missense_variant	MODERATE	oppC	313	Ile105Val	Cell wall and cell processes	core-L5.2.1
Rv1283c	1436284	A	G	183	183	synonymous_variant	LOW	oppB	834	Gly278Gly	Cell wall and cell processes	core-L5
Rv1283c	1436578	C	A	2	183	synonymous_variant	LOW	oppB	540	Gly180Gly	Cell wall and cell processes	total-L5
Rv1285	1437957	G	T	3	183	stop_gained	HIGH	cysD	49	Glu17*	Intermediary metabolism and respiration	total-L5
Rv1285	1438042	T	G	2	183	missense_variant	MODERATE	cysD	134	Leu45Arg	Intermediary metabolism and respiration	total-L5
Rv1285	1438161	C	T	3	183	missense_variant	MODERATE	cysD	253	Arg85Trp	Intermediary metabolism and respiration	total-L5
Rv1285	1438183	C	G	2	183	missense_variant	MODERATE	cysD	275	Pro92Arg	Intermediary metabolism and respiration	total-L5
Rv1285	1438625	T	C	2	183	synonymous_variant	LOW	cysD	717	Tyr239Tyr	Intermediary metabolism and respiration	total-L5
Rv1286	1439318	C	T	7	183	synonymous_variant	LOW	cysN	412	Leu138Leu	Intermediary metabolism and respiration	core-L5.2.2
Rv1286	1439328	C	T	2	183	missense_variant	MODERATE	cysN	422	Ala141Val	Intermediary metabolism and respiration	total-L5
Rv1286	1439673	T	G	2	183	missense_variant	MODERATE	cysN	767	Val256Gly	Intermediary metabolism and respiration	total-L5
Rv1288	1442462	G	A	2	183	missense_variant	MODERATE	Rv1288	1115	Arg372His	Conserved hypotheticals	total-L5
Rv1290c	1444244	C	A	3	183	synonymous_variant	LOW	Rv1290c	804	Ser268Ser	Conserved hypotheticals	total-L5
Rv1290c	1444773	G	A	2	183	missense_variant	MODERATE	Rv1290c	275	Pro92Leu	Conserved hypotheticals	total-L5
Rv1290c	1444946	A	G	2	183	synonymous_variant	LOW	Rv1290c	102	Cys34Cys	Conserved hypotheticals	total-L5
Rv1292	1446610	A	G	2	183	missense_variant	MODERATE	argS	232	Ile78Val	Information pathways	total-L5
Rv1293	1448088	G	A	81	183	missense_variant	MODERATE	lysA	61	Val21Ile	Intermediary metabolism and respiration	total-L5
Rv1296	1452202	T	G	2	183	missense_variant	MODERATE	thrB	206	Leu69Arg	Intermediary metabolism and respiration	total-L5
Rv1296	1452220	A	G	39	183	missense_variant	MODERATE	thrB	224	Gln75Arg	Intermediary metabolism and respiration	total-L5
Rv1297	1453023	A	G	7	183	upstream_gene_variant	MODIFIER	rho	-181	****	Information pathways	total-L5
Rv1297	1453281	A	C	2	183	synonymous_variant	LOW	rho	78	Pro26Pro	Information pathways	total-L5
Rv1297	1453896	C	A	7	183	missense_variant	MODERATE	rho	693	Asp231Glu	Information pathways	core-L5.2.1
Rv1299	1455602	A	C	2	183	missense_variant	MODERATE	prfA	108	Arg36Ser	Information pathways	total-L5
Rv1299	1455771	A	G	2	183	missense_variant	MODERATE	prfA	277	Thr93Ala	Information pathways	total-L5
[truncated: 3,820 more rows]
