# Supplementary material for: Understanding the Genetic Diversity of Mycobacterium africanum Using Phylogenetics and Population Genomics Approaches
Source: Front Genet. 2022 Apr 13;13:800083. doi: 10.3389/fgene.2022.800083 (PMC9043288; doi:10.3389/fgene.2022.800083)
Supplement: Supplementary file 2 [file DataSheet2.ZIP › supplementary_tables/supplementary_Table_S16.xlsx]

## Sheet: Sheet1
Supplementary Table S16: Mapping of L6-core-cluster-specific SNPs with growth attenuation studies
	Chromosomal position in Mycobacterium tuberculosis H37Rv	Rv_locus/Gene	Protein	Mutation	Amino_acid_modification	lineage/sub-lineage identifier	#_of_samples containing the SNP	Functional_role	Comparison_with_existing_literature
	962133	Rv0862c	Conserved protein	C480A	Asp160Glu	core-L6	197	Conserved hypotheticals	Gehre et al,2013
	1225198	Rv1096	Possible Glycosyl Hydrolase/Probably involved in Carbohydrate degradation	C814T	Pro272Ser	core-L6	197	Intermediary metabolism and respiration
	1310104	Rv1178	Probable Aminotransferase/Function unknown	C741T	Arg247Arg	core-L6	96	Intermediary metabolism and respiration
	1496755	Rv1328/glgp	Probable Glycogen phosphorylase/Allosteric enzyme in carbohydrate metabolism	G2192A	Gly731Asp	core-L6.1	97	Intermediary metabolism and respiration
	2371071	Rv2112c	Deamidase/Deamidates the C-terminal Glutamine of PUP	C1499T	Ala500Val	core-L6.1	100	Intermediary metabolism and respiration
	2514867	Rv2241/aceE	Pyruvate Dehydrogenase E1 component/involved in energy metabolism	G2329A	Ala777Thr	core-L6	197	Intermediary metabolism and respiration
	2672906	Rv2383c/mbtB	Phenyloxazolin synthase/Biogenesis of the Hydroxyphenyl_x0002_oxazoline-containing siderophore mycobactins	C2932T	Leu978Phe	core-L6	197	Lipid metabolism
	3049728	Rv2737c/recA	Recombinase A/Nucleotide Excision Repair	A1697C	Gln566Pro	core-L6	197	Information pathways
	3664652	Rv3282	Conserved hypothetical protein	C434A	Thr145Lys	core-L6.1	100	Conserved hypotheticals
	3612143	Rv3236c/kefB	Probable conserved integral membrane transport protein	C974T	Arg325His	core-L6.1	100	Cell wall and cell processes
	3612800	Rv3236c/kefB	Probable conserved integral membrane transport protein	A317G	Val106Ala	core-L6.2	30	Cell wall and cell processes
	1314925	Rv1180/pks3	Probable polyketide beta-ketoacyl synthase Pks3	C1201A	Pro401Thr	core-L6.3	67	Lipid metabolism	Ofori-Anyinam et al., 2017
	1315351	Rv1181/PKS4	Probable polyketide beta-ketoacyl synthase Pks4	G118C	Gly40Arg	core-L6.3	67	Lipid metabolism
	2277663	Rv2030c	Conserved protein	C824T	Ser275Asn	core-L6.3	67	Conserved hypotheticals
	2279664	Rv2032/acg	Conserved protein Acg	A536G	Tyr179Cys	core-L6	197	Conserved hypotheticals
	2981923	Rv2663	Hypothetical protein	C71T	Ala24Val	core-L6.1	100	Conserved hypotheticals
	2482977	Rv2215/dlaT	dihydrolipoamide acyltransferase	C1013T	Ala338Val	core-L6.2	30	Intermediary metabolism and respiration
	73173	Rv0066c/icd2	Probable isocitrate dehydrogenase	C1339T	Val447Met	core-L6	197	Intermediary metabolism and respiration
	4004907	Rv3563/fadE32	Probable acyl-CoA dehydrogenase FadE32	A617T	Glu206Val	core-L6	197	Lipid metabolism
	89113	Rv0080	Conserved hypothetical protein	T92G	Val31Gly	core-L6	196	Conserved hypotheticals
	2819183	Rv2504c/scoA	Probable succinyl-CoA:3-ketoacid-coenzyme A transferase (alpha subunit)	G688A	Arg230Trp	core-L6	197	Lipid metabolism
	3599099	Rv3223c/sigH	Alternative RNA polymerase sigma-E factor (sigma-24)	C453A	Glu151Asp	core-L6	197	Information pathways
	1313726	Rv1180/pks3	Probable polyketide beta-ketoacyl synthase Pks3	T2C	Val1Ala	core-L6	197	Lipid metabolism
	74161	Rv0066c/icd2	Probable isocitrate dehydrogenase	C351G	Lys117Asn	core-L6	197	Intermediary metabolism and respiration
