# Supplementary material for: Understanding the Genetic Diversity of Mycobacterium africanum Using Phylogenetics and Population Genomics Approaches
Source: Front Genet. 2022 Apr 13;13:800083. doi: 10.3389/fgene.2022.800083 (PMC9043288; doi:10.3389/fgene.2022.800083)
Supplement: Supplementary file 2 [file DataSheet2.ZIP › supplementary_tables/Supplementary_Table_S2.xlsx]

## Sheet: Sheet1
Supplementary Table S2: Details of samples used as validation dataset
	Project ID	Accession ID	Location	Number_of_reads	Lineages_in_Literature	References	Assigned_Lineage
	PRJEB2138	ERR026642	Russia	1181818	NA	https://doi.org/10.1038/ng.2878	L5.1.1
	PRJEB4884	ERR1215467	Ghana	521511	L511	https://doi.org/10.1099/mgen.0.000477	L5.1.1
	PRJEB4884	ERR1215468	Ghana	563304	L511	https://doi.org/10.1099/mgen.0.000477	L5.1.1
	PRJEB4884	ERR1215474	Ghana	728765	L511	https://doi.org/10.1099/mgen.0.000477	L5.1.1
	PRJEB4884	ERR1215478	Ghana	691959	L512	https://doi.org/10.1099/mgen.0.000477	L5.1.1
	PRJEB4884	ERR1215482	Ghana	438505	L512	https://doi.org/10.1099/mgen.0.000477	L5.1.1
	PRJEB25506	ERR2383619	Cameroon	2791990	L511	DOI: 10.1093/gbe/evy145	L5.1.1
	PRJEB25506	ERR2383621	Ivory Coast	2219657	L511	DOI: 10.1093/gbe/evy145	L5.1.1
	PRJEB27802	ERR2704686	Ghana	2424903	L511	DOI: 10.1371/journal.pone.0214088	L5.1.1
	PRJEB25506	ERR2704808	Ivory Coast	7152349	L511	DOI: 10.1093/gbe/evy145	L5.1.1
	PRJEB25506	ERR2704809	Cameroon	6879491	L511	DOI: 10.1093/gbe/evy145	L5.1.1
	PRJEB27244	ERR3170398	Ghana	622070	L511	DOI: 10.1038/s41598-018-29620-2	L5.1.1
	PRJEB27244	ERR3170404	Ghana	2780530	L511	DOI: 10.1038/s41598-018-29620-2	L5.1.1
	PRJEB27244	ERR3170413	Ghana	1830779	L511	DOI: 10.1038/s41598-018-29620-2	L5.1.1
	PRJEB27244	ERR3170419	Ghana	2534967	L511	DOI: 10.1038/s41598-018-29620-2	L5.1.1
	PRJEB27244	ERR3170422	Ghana	3505396	L511	DOI: 10.1038/s41598-018-29620-2	L5.1.1
	PRJEB27244	ERR3170423	Ghana	2287988	L511	DOI: 10.1038/s41598-018-29620-2	L5.1.1
	PRJEB27244	ERR3170424	Ghana	2934396	NA	DOI: 10.1038/s41598-018-29620-2	L5.1.1
	PRJEB27244	ERR3170435	Ghana	3796757	L511	DOI: 10.1038/s41598-018-29620-2	L5.1.1
	PRJEB27244	ERR3170440	Ghana	2531765	L511	DOI: 10.1038/s41598-018-29620-2	L5.1.1
	PRJEB27244	ERR3170455	Ghana	1640157	L511	DOI: 10.1038/s41598-018-29620-2	L5.1.1
	PRJEB27244	ERR3170456	Ghana	3169960	L511	DOI: 10.1038/s41598-018-29620-2	L5.1.1
	PRJEB27244	ERR3170457	Ghana	2221616	L511	DOI: 10.1038/s41598-018-29620-2	L5.1.1
	PRJEB27244	ERR3170464	Ghana	3881089	NA	DOI: 10.1038/s41598-018-29620-2	L5.1.1
	PRJEB27244	ERR3170465	Ghana	2270105	NA	DOI: 10.1038/s41598-018-29620-2	L5.1.1
	PRJEB27244	ERR3170466	Ghana	721264	L512	DOI: 10.1038/s41598-018-29620-2	L5.1.1
	PRJEB27244	ERR3170467	Ghana	2178229	L512	DOI: 10.1038/s41598-018-29620-2	L5.1.1
	PRJEB27244	ERR3170474	Ghana	2482662	L511	DOI: 10.1038/s41598-018-29620-2	L5.1.1
	PRJEB27244	ERR3170476	Ghana	1971751	NA	DOI: 10.1038/s41598-018-29620-2	L5.1.1
	PRJEB36076	ERR3806449	Gambia	1181468	NA	https://doi.org/10.1016/j.tube.2020.101899	L5.1.1
	PRJEB36076	ERR3806818	Gambia	2383343	NA	https://doi.org/10.1016/j.tube.2020.101899	L5.1.1
	PRJEB38317	ERR4162000	Gabon	1997703	L511	https://doi.org/10.1099/mgen.0.000477	L5.1.1
	PRJEB38317	ERR4162006	Gabon	2020880	L511	https://doi.org/10.1099/mgen.0.000477	L5.1.1
	PRJEB38317	ERR4162008	Gabon	2072177	L511	https://doi.org/10.1099/mgen.0.000477	L5.1.1
	PRJEB38317	ERR4162009	Gabon	2248348	L511	https://doi.org/10.1099/mgen.0.000477	L5.1.1
	PRJEB38317	ERR4162010	Gabon	2353493	L511	https://doi.org/10.1099/mgen.0.000477	L5.1.1
	PRJEB38317	ERR4162011	Gabon	6716636	L511	https://doi.org/10.1099/mgen.0.000477	L5.1.1
	PRJEB38317	ERR4162012	Gabon	2966415	L511	https://doi.org/10.1099/mgen.0.000477	L5.1.1
	PRJEB38317	ERR4162013	Gabon	2705179	L511	https://doi.org/10.1099/mgen.0.000477	L5.1.1
	PRJEB38317	ERR4162014	Gabon	2376478	L511	https://doi.org/10.1099/mgen.0.000477	L5.1.1
	PRJEB38317	ERR4162017	Gabon	1839119	L511	https://doi.org/10.1099/mgen.0.000477	L5.1.1
	PRJEB38317	ERR4162018	Gabon	2520569	L511	https://doi.org/10.1099/mgen.0.000477	L5.1.1
	PRJEB38317	ERR4162023	Gabon	2962821	L511	https://doi.org/10.1099/mgen.0.000477	L5.1.1
	PRJEB38317	ERR4162026	Gabon	2199301	L511	https://doi.org/10.1099/mgen.0.000477	L5.1.1
	PRJEB38317	ERR4162027	Gabon	2517279	L511	https://doi.org/10.1099/mgen.0.000477	L5.1.1
	PRJEB38317	ERR4162030	Gabon	1310923	L511	https://doi.org/10.1099/mgen.0.000477	L5.1.1
	PRJEB38656	ERR4192367	Equatorial Guinea	3411840	L512	https://doi.org/10.1099/mgen.0.000477	L5.1.1
	PRJEB38656	ERR4192369	Equatorial Guinea	3286311	L511	https://doi.org/10.1099/mgen.0.000477	L5.1.1
	PRJEB38656	ERR4192370	Equatorial Guinea	6475615	L511	https://doi.org/10.1099/mgen.0.000477	L5.1.1
	PRJEB38656	ERR4192371	Equatorial Guinea	2012338	L511	https://doi.org/10.1099/mgen.0.000477	L5.1.1
	PRJEB38656	ERR4192373	Equatorial Guinea	2233139	L511	https://doi.org/10.1099/mgen.0.000477	L5.1.1
	PRJEB38656	ERR4192379	Cameroon	3502699	L511	https://doi.org/10.1099/mgen.0.000477	L5.1.1
	PRJEB9545	ERR551617	Ghana	232560	L511	DOI: 10.3201/eid2303.160679	L5.1.1
	PRJEB9545	ERR551618	Ghana	261933	L511	DOI: 10.3201/eid2303.160679	L5.1.1
	PRJEB9545	ERR551965	Republic of the Congo	301729	L511	DOI: 10.3201/eid2303.160679	L5.1.1
	PRJEB9545	ERR551966	Republic of the Congo	253465	L511	DOI: 10.3201/eid2303.160679	L5.1.1
	PRJEB9545	ERR552172	Ghana	257385	L511	DOI: 10.3201/eid2303.160679	L5.1.1
	PRJEB9545	ERR552173	Ghana	332852	L511	DOI: 10.3201/eid2303.160679	L5.1.1
	PRJEB9545	ERR552187	Ghana	381669	L511	DOI: 10.3201/eid2303.160679	L5.1.1
	PRJEB9545	ERR552188	Ghana	365794	L511	DOI: 10.3201/eid2303.160679	L5.1.1
	PRJEB9680	ERR552345	No Africa	1895547	L511	https://www.ncbi.nlm.nih.gov/bioproject/?term=PRJEB9680	L5.1.1
	PRJNA616081	SRR11444072	Ghana	2928285	NA	DOI: 10.3389/fmed.2020.00161	L5.1.1
	PRJNA655747	SRR12470242		1615808			L5.1.1
	PRJNA268101	SRR1735574		1726848		10.1128/JCM.03073-14	L5.1.1
	PRJNA268101	SRR1735577		1869890		10.1128/JCM.03073-14	L5.1.1
	PRJNA282721	SRR2100183	No Africa	2071504	L512	DOI: 10.1038/s41598-018-33731-1	L5.1.1
	PRJNA282721	SRR2101063	No Africa	1004752	L512	DOI: 10.1038/s41598-018-33731-1	L5.1.1
	PRJNA282721	SRR2101293	No Africa	975995	L511	DOI: 10.1038/s41598-018-33731-1	L5.1.1
	PRJEB4884	ERR1334049	Ghana	985496	L5.1.4	DOI: 10.1038/s41598-018-29620-2	L5.1.2
	PRJEB27802	ERR2704691	Ghana	338386	L5.1.4	DOI: 10.1371/journal.pone.0214088	L5.1.2
	PRJEB27802	ERR2704692	Ghana	159803	L5.1.4	DOI: 10.1371/journal.pone.0214088	L5.1.2
	PRJEB27802	ERR2704708	Ghana	1577718	L5.1.4	DOI: 10.1371/journal.pone.0214088	L5.1.2
	PRJEB27244	ERR3170421	Ghana	2878866	L5.1.4	DOI: 10.1038/s41598-018-29620-2	L5.1.2
	PRJEB27244	ERR3170441	Ghana	1087607	L5.1.4	DOI: 10.1038/s41598-018-29620-2	L5.1.2
	PRJEB27244	ERR3170483	Ghana	2128647	L5.1.4	DOI: 10.1038/s41598-018-29620-2	L5.1.2
	PRJEB38656	ERR4192365	Nigeria	1496317	L5.1.4	DOI: 10.1038/s41598-018-29620-2	L5.1.2
	PRJEB9545	ERR552506	Ghana	640575	L5.1.4	DOI: 10.3201/eid2303.160679	L5.1.2
	PRJEB9545	ERR552507	Ghana	411379	L5.1.4	DOI: 10.3201/eid2303.160679	L5.1.2
	PRJEB9545	ERR552588	Ghana	459554	L5.1.4	DOI: 10.3201/eid2303.160679	L5.1.2
	PRJEB9545	ERR552589	Ghana	268263	L5.1.4	DOI: 10.3201/eid2303.160679	L5.1.2
	PRJNA282721	SRR2101065	No Africa	909515	L5.1.4	DOI: 10.1038/s41598-018-33731-1	L5.1.2
	PRJEB27244	ERR3170475	Ghana	1419126	L52	DOI: 10.1038/s41598-018-29620-2	L5.2.1
	PRJEB27244	ERR3170401	Ghana	720935	L53	DOI: 10.1038/s41598-018-29620-2	L5.2.2
	PRJEB27244	ERR3170402	Ghana	1433985	L53	DOI: 10.1038/s41598-018-29620-2	L5.2.2
	PRJEB38656	ERR4192403	Nigeria	1655104	L53	DOI: 10.1038/s41598-018-29620-2	L5.2.2
	PRJEB36076	ERR3799547	Gambia	1572464	NA	https://doi.org/10.1016/j.tube.2020.101899	L6.1
	PRJEB36076	ERR3799555	Gambia	1613223	NA	https://doi.org/10.1016/j.tube.2020.101899	L6.1
	PRJEB36076	ERR3799559	Gambia	1120385	NA	https://doi.org/10.1016/j.tube.2020.101899	L6.1
	PRJEB36076	ERR3799569	Gambia	1550614	NA	https://doi.org/10.1016/j.tube.2020.101899	L6.1
	PRJEB36076	ERR3799572	Gambia	1345098	NA	https://doi.org/10.1016/j.tube.2020.101899	L6.1
	PRJEB36076	ERR3799573	Gambia	1464272	NA	https://doi.org/10.1016/j.tube.2020.101899	L6.1
	PRJEB36076	ERR3799575	Gambia	1572920	NA	https://doi.org/10.1016/j.tube.2020.101899	L6.1
	PRJEB36076	ERR3799576	Gambia	1174783	NA	https://doi.org/10.1016/j.tube.2020.101899	L6.1
	PRJEB36076	ERR3799578	Gambia	1030428	NA	https://doi.org/10.1016/j.tube.2020.101899	L6.1
	PRJEB36076	ERR3799580	Gambia	1553510	NA	https://doi.org/10.1016/j.tube.2020.101899	L6.1
	PRJEB36076	ERR3799582	Gambia	1329040	NA	https://doi.org/10.1016/j.tube.2020.101899	L6.1
	PRJEB36076	ERR3799586	Gambia	2883094	NA	https://doi.org/10.1016/j.tube.2020.101899	L6.1
	PRJEB36076	ERR3799596	Gambia	1027755	NA	https://doi.org/10.1016/j.tube.2020.101899	L6.1
	PRJEB36076	ERR3800996	Gambia	1554528	NA	https://doi.org/10.1016/j.tube.2020.101899	L6.1
	PRJEB36076	ERR3801358	Gambia	1780677	NA	https://doi.org/10.1016/j.tube.2020.101899	L6.1
	PRJEB36076	ERR3801361	Gambia	1217863	NA	https://doi.org/10.1016/j.tube.2020.101899	L6.1
	PRJEB36076	ERR3801375	Gambia	1203215	NA	https://doi.org/10.1016/j.tube.2020.101899	L6.1
	PRJEB36076	ERR3801495	Gambia	1298775	NA	https://doi.org/10.1016/j.tube.2020.101899	L6.1
	PRJEB36076	ERR3801605	Gambia	1365159	NA	https://doi.org/10.1016/j.tube.2020.101899	L6.1
	PRJEB36076	ERR3801606	Gambia	2196573	NA	https://doi.org/10.1016/j.tube.2020.101899	L6.1
	PRJEB36076	ERR3801612	Gambia	1241828	NA	https://doi.org/10.1016/j.tube.2020.101899	L6.1
	PRJEB36076	ERR3801618	Gambia	1001898	NA	https://doi.org/10.1016/j.tube.2020.101899	L6.1
	PRJEB36076	ERR3801625	Gambia	2241739	NA	https://doi.org/10.1016/j.tube.2020.101899	L6.1
	PRJEB36076	ERR3801626	Gambia	3510693	NA	https://doi.org/10.1016/j.tube.2020.101899	L6.1
	PRJEB36076	ERR3802156	Gambia	2703041	NA	https://doi.org/10.1016/j.tube.2020.101899	L6.1
	PRJEB36076	ERR3803778	Gambia	1137191	NA	https://doi.org/10.1016/j.tube.2020.101899	L6.1
	PRJEB36076	ERR3803783	Gambia	1161192	NA	https://doi.org/10.1016/j.tube.2020.101899	L6.1
	PRJEB36076	ERR3803786	Gambia	1306144	NA	https://doi.org/10.1016/j.tube.2020.101899	L6.1
	PRJEB36076	ERR3803803	Gambia	1579044	NA	https://doi.org/10.1016/j.tube.2020.101899	L6.1
	PRJEB36076	ERR3803808	Gambia	1581483	NA	https://doi.org/10.1016/j.tube.2020.101899	L6.1
	PRJEB36076	ERR3803812	Gambia	1399348	NA	https://doi.org/10.1016/j.tube.2020.101899	L6.1
	PRJEB36076	ERR3803818	Gambia	1410596	NA	https://doi.org/10.1016/j.tube.2020.101899	L6.1
	PRJEB36076	ERR3803820	Gambia	1140157	NA	https://doi.org/10.1016/j.tube.2020.101899	L6.1
	PRJEB36076	ERR3803821	Gambia	2271879	NA	https://doi.org/10.1016/j.tube.2020.101899	L6.1
	PRJEB36076	ERR3803844	Gambia	2901572	NA	https://doi.org/10.1016/j.tube.2020.101899	L6.1
	PRJEB36076	ERR3803845	Gambia	1026163	NA	https://doi.org/10.1016/j.tube.2020.101899	L6.1
	PRJEB36076	ERR3803846	Gambia	1522256	NA	https://doi.org/10.1016/j.tube.2020.101899	L6.1
	PRJEB36076	ERR3803915	Gambia	1186431	NA	https://doi.org/10.1016/j.tube.2020.101899	L6.1
	PRJEB36076	ERR3803964	Gambia	1184121	NA	https://doi.org/10.1016/j.tube.2020.101899	L6.1
	PRJEB36076	ERR3803969	Gambia	1182817	NA	https://doi.org/10.1016/j.tube.2020.101899	L6.1
	PRJEB36076	ERR3803977	Gambia	2136251	NA	https://doi.org/10.1016/j.tube.2020.101899	L6.1
	PRJEB36076	ERR3803982	Gambia	1455457	NA	https://doi.org/10.1016/j.tube.2020.101899	L6.1
	PRJEB36076	ERR3804004	Gambia	1814252	NA	https://doi.org/10.1016/j.tube.2020.101899	L6.1
	PRJEB36076	ERR3804008	Gambia	3107416	NA	https://doi.org/10.1016/j.tube.2020.101899	L6.1
	PRJEB36076	ERR3804012	Gambia	2451903	NA	https://doi.org/10.1016/j.tube.2020.101899	L6.1
	PRJEB36076	ERR3804027	Gambia	1271217	NA	https://doi.org/10.1016/j.tube.2020.101899	L6.1
	PRJEB36076	ERR3804030	Gambia	1021714	NA	https://doi.org/10.1016/j.tube.2020.101899	L6.1
	PRJEB36076	ERR3804031	Gambia	1502565	NA	https://doi.org/10.1016/j.tube.2020.101899	L6.1
	PRJEB36076	ERR3804033	Gambia	1088951	NA	https://doi.org/10.1016/j.tube.2020.101899	L6.1
	PRJEB36076	ERR3804036	Gambia	1343230	NA	https://doi.org/10.1016/j.tube.2020.101899	L6.1
	PRJEB36076	ERR3804105	Gambia	1509008	NA	https://doi.org/10.1016/j.tube.2020.101899	L6.1
	PRJEB36076	ERR3804107	Gambia	1015842	NA	https://doi.org/10.1016/j.tube.2020.101899	L6.1
	PRJEB36076	ERR3804110	Gambia	1289938	NA	https://doi.org/10.1016/j.tube.2020.101899	L6.1
	PRJEB36076	ERR3804111	Gambia	1156387	NA	https://doi.org/10.1016/j.tube.2020.101899	L6.1
	PRJEB36076	ERR3804115	Gambia	1861914	NA	https://doi.org/10.1016/j.tube.2020.101899	L6.1
	PRJEB36076	ERR3804122	Gambia	1231486	NA	https://doi.org/10.1016/j.tube.2020.101899	L6.1
	PRJEB36076	ERR3804125	Gambia	1029326	NA	https://doi.org/10.1016/j.tube.2020.101899	L6.1
	PRJEB36076	ERR3804132	Gambia	1213186	NA	https://doi.org/10.1016/j.tube.2020.101899	L6.1
	PRJEB36076	ERR3804133	Gambia	1132213	NA	https://doi.org/10.1016/j.tube.2020.101899	L6.1
	PRJEB36076	ERR3804137	Gambia	1447124	NA	https://doi.org/10.1016/j.tube.2020.101899	L6.1
	PRJEB36076	ERR3804146	Gambia	3127872	NA	https://doi.org/10.1016/j.tube.2020.101899	L6.1
	PRJEB36076	ERR3804148	Gambia	1210756	NA	https://doi.org/10.1016/j.tube.2020.101899	L6.1
	PRJEB36076	ERR3804151	Gambia	1922752	NA	https://doi.org/10.1016/j.tube.2020.101899	L6.1
	PRJEB36076	ERR3804152	Gambia	1226209	NA	https://doi.org/10.1016/j.tube.2020.101899	L6.1
	PRJEB36076	ERR3806445	Gambia	1006062	NA	https://doi.org/10.1016/j.tube.2020.101899	L6.1
	PRJEB36076	ERR3806460	Gambia	1735231	NA	https://doi.org/10.1016/j.tube.2020.101899	L6.1
	PRJEB36076	ERR3806588	Gambia	2117079	NA	https://doi.org/10.1016/j.tube.2020.101899	L6.1
	PRJEB36076	ERR3806593	Gambia	1079171	NA	https://doi.org/10.1016/j.tube.2020.101899	L6.1
	PRJEB36076	ERR3806595	Gambia	1054504	NA	https://doi.org/10.1016/j.tube.2020.101899	L6.1
	PRJEB36076	ERR3806599	Gambia	1905768	NA	https://doi.org/10.1016/j.tube.2020.101899	L6.1
	PRJEB36076	ERR3806616	Gambia	1532162	NA	https://doi.org/10.1016/j.tube.2020.101899	L6.1
	PRJEB36076	ERR3806619	Gambia	1134852	NA	https://doi.org/10.1016/j.tube.2020.101899	L6.1
	PRJEB36076	ERR3806632	Gambia	1244383	NA	https://doi.org/10.1016/j.tube.2020.101899	L6.1
	PRJEB36076	ERR3806633	Gambia	3086810	NA	https://doi.org/10.1016/j.tube.2020.101899	L6.1
	PRJEB36076	ERR3806634	Gambia	1028889	NA	https://doi.org/10.1016/j.tube.2020.101899	L6.1
	PRJEB36076	ERR3806635	Gambia	1370792	NA	https://doi.org/10.1016/j.tube.2020.101899	L6.1
	PRJEB36076	ERR3806646	Gambia	1850805	NA	https://doi.org/10.1016/j.tube.2020.101899	L6.1
	PRJEB36076	ERR3806662	Gambia	1221465	NA	https://doi.org/10.1016/j.tube.2020.101899	L6.1
	PRJEB36076	ERR3806813	Gambia	1732092	NA	https://doi.org/10.1016/j.tube.2020.101899	L6.1
	PRJEB36076	ERR3806815	Gambia	2728234	NA	https://doi.org/10.1016/j.tube.2020.101899	L6.1
	PRJEB36076	ERR3806819	Gambia	1356873	NA	https://doi.org/10.1016/j.tube.2020.101899	L6.1
	PRJEB36076	ERR3806820	Gambia	1454455	NA	https://doi.org/10.1016/j.tube.2020.101899	L6.1
	PRJEB36076	ERR3806830	Gambia	2952699	NA	https://doi.org/10.1016/j.tube.2020.101899	L6.1
	PRJEB36076	ERR3806837	Gambia	2267995	NA	https://doi.org/10.1016/j.tube.2020.101899	L6.1
	PRJEB36076	ERR3806839	Gambia	1318955	NA	https://doi.org/10.1016/j.tube.2020.101899	L6.1
	PRJEB36076	ERR3806849	Gambia	1238392	NA	https://doi.org/10.1016/j.tube.2020.101899	L6.1
	PRJEB5162	ERR400537	No africa	2123673	L613	DOI: 10.1016/S2213-2600(14)70027-X	L6.1
	PRJEB38656	ERR4192374	Mauritania	3247779	L611	DOI: 10.1038/s41598-018-29620-2	L6.1
	PRJEB38656	ERR4192375	Sierra Leone	4006739	L611	DOI: 10.1038/s41598-018-29620-2	L6.1
	PRJEB38656	ERR4192376	The Gambia	3572922	L613	DOI: 10.1038/s41598-018-29620-2	L6.1
	PRJEB38656	ERR4192381	Gambia	2272769	L613	DOI: 10.1038/s41598-018-29620-2	L6.1
	PRJEB38656	ERR4192388	Gambia	747435	L613	DOI: 10.1038/s41598-018-29620-2	L6.1
	PRJEB38656	ERR4192389	Gambia	415474	L613	DOI: 10.1038/s41598-018-29620-2	L6.1
	PRJEB38656	ERR4192390	Gambia	397555	L613	DOI: 10.1038/s41598-018-29620-2	L6.1
	PRJEB38656	ERR4192394	Gambia	646190	L613	DOI: 10.1038/s41598-018-29620-2	L6.1
	PRJEB38656	ERR4192395	Gambia	271763	L611	DOI: 10.1038/s41598-018-29620-2	L6.1
	PRJEB38656	ERR4192396	Gambia	454618	L613	DOI: 10.1038/s41598-018-29620-2	L6.1
	PRJEB38656	ERR4192397	Gambia	645059	L611	DOI: 10.1038/s41598-018-29620-2	L6.1
	PRJEB38656	ERR4192398	Gambia	589894	L613	DOI: 10.1038/s41598-018-29620-2	L6.1
	PRJEB38656	ERR4192400	Gambia	799725	L613	DOI: 10.1038/s41598-018-29620-2	L6.1
	PRJEB38656	ERR4192401	Gambia	587396	L611	DOI: 10.1038/s41598-018-29620-2	L6.1
	PRJEB38656	ERR4192402	Gambia	558450	L611	DOI: 10.1038/s41598-018-29620-2	L6.1
	PRJEB38656	ERR4192409	Gambia	563000	L613	DOI: 10.1038/s41598-018-29620-2	L6.1
	PRJEB38656	ERR4192410	Gambia	511701	L613	DOI: 10.1038/s41598-018-29620-2	L6.1
	PRJEB38656	ERR4192411	Gambia	491586	L613	DOI: 10.1038/s41598-018-29620-2	L6.1
	PRJEB38656	ERR4192415	Gambia	466630	L613	DOI: 10.1038/s41598-018-29620-2	L6.1
	PRJEB38656	ERR4192416	Gambia	331972	L611	DOI: 10.1038/s41598-018-29620-2	L6.1
	PRJEB38656	ERR4192417	Gambia	572566	L613	DOI: 10.1038/s41598-018-29620-2	L6.1
	PRJEB38656	ERR4192418	Gambia	648267	L611	DOI: 10.1038/s41598-018-29620-2	L6.1
	PRJEB38656	ERR4192419	Gambia	475086	L613	DOI: 10.1038/s41598-018-29620-2	L6.1
	PRJEB38656	ERR4192421	Gambia	797984	L613	DOI: 10.1038/s41598-018-29620-2	L6.1
	PRJEB38656	ERR4192422	Gambia	772363	L611	DOI: 10.1038/s41598-018-29620-2	L6.1
	PRJEB38656	ERR4192423	Gambia	749289	L611	DOI: 10.1038/s41598-018-29620-2	L6.1
	PRJEB38656	ERR4192546	Gambia	750045	L613	DOI: 10.1038/s41598-018-29620-2	L6.1
	PRJEB38656	ERR4192547	Gambia	510752	L613	DOI: 10.1038/s41598-018-29620-2	L6.1
	PRJEB38656	ERR4192548	Gambia	492894	L613	DOI: 10.1038/s41598-018-29620-2	L6.1
	PRJEB38656	ERR4192552	Gambia	644491	L613	DOI: 10.1038/s41598-018-29620-2	L6.1
	PRJEB38656	ERR4192553	Gambia	330242	L611	DOI: 10.1038/s41598-018-29620-2	L6.1
	PRJEB38656	ERR4192554	Gambia	574940	L613	DOI: 10.1038/s41598-018-29620-2	L6.1
	PRJEB38656	ERR4192555	Gambia	503057	L611	DOI: 10.1038/s41598-018-29620-2	L6.1
	PRJEB38656	ERR4192556	Gambia	591222	L613	DOI: 10.1038/s41598-018-29620-2	L6.1
	PRJEB38656	ERR4192558	Gambia	600317	L613	DOI: 10.1038/s41598-018-29620-2	L6.1
	PRJEB38656	ERR4192559	Gambia	773368	L611	DOI: 10.1038/s41598-018-29620-2	L6.1
	PRJEB38656	ERR4192560	Gambia	752227	L611	DOI: 10.1038/s41598-018-29620-2	L6.1
	PRJEB9545	ERR551709	Republic of the Congo	412257	L611	DOI: 10.3201/eid2303.160679	L6.1
	PRJEB9545	ERR551710	Republic of the Congo	412257	L611	DOI: 10.3201/eid2303.160679	L6.1
	PRJEB9680	ERR553341	No africa	1881332	L611	https://www.ncbi.nlm.nih.gov/bioproject/?term=PRJEB9680	L6.1
	PRJNA616081	SRR11444138	Ghana	3455764	NA	https://www.ebi.ac.uk/ena/browser/view/PRJNA616081	L6.1
	PRJNA616081	SRR11444139	Ghana	3503331	NA	https://www.ebi.ac.uk/ena/browser/view/PRJNA616081	L6.1
	PRJNA616081	SRR11444361	Ghana	3360110	NA	https://www.ebi.ac.uk/ena/browser/view/PRJNA616081	L6.1
	PRJNA655747	SRR12462866	Ghana	1576426	L631	DOI: 10.3389/fmed.2020.00161	L6.1
	PRJEB27244	ERR3170426	Ghana	1621967	L623	DOI: 10.1038/s41598-018-29620-2	L6.2
	PRJEB36076	ERR3801002	Gambia	1425401	NA	https://doi.org/10.1016/j.tube.2020.101899	L6.2
	PRJEB36076	ERR3801624	Gambia	2934025	NA	https://doi.org/10.1016/j.tube.2020.101899	L6.2
	PRJEB36076	ERR3803966	Gambia	3064204	NA	https://doi.org/10.1016/j.tube.2020.101899	L6.2
	PRJEB36076	ERR3804018	Gambia	1760841	NA	https://doi.org/10.1016/j.tube.2020.101899	L6.2
	PRJEB36076	ERR3804108	Gambia	1759024	NA	https://doi.org/10.1016/j.tube.2020.101899	L6.2
	PRJEB36076	ERR3804120	Gambia	2348363	NA	https://doi.org/10.1016/j.tube.2020.101899	L6.2
	PRJEB36076	ERR3804140	Gambia	1503746	NA	https://doi.org/10.1016/j.tube.2020.101899	L6.2
	PRJEB36076	ERR3804153	Gambia	1015770	NA	https://doi.org/10.1016/j.tube.2020.101899	L6.2
	PRJEB36076	ERR3806456	Gambia	1640143	NA	https://doi.org/10.1016/j.tube.2020.101899	L6.2
	PRJEB36076	ERR3806644	Gambia	1500211	NA	https://doi.org/10.1016/j.tube.2020.101899	L6.2
	PRJEB36076	ERR3806836	Gambia	1443712	NA	https://doi.org/10.1016/j.tube.2020.101899	L6.2
	PRJEB38317	ERR4162022	Sierra Leone	2459088	L622	DOI: 10.1038/s41598-018-29620-2	L6.2
	PRJEB38656	ERR4192378	Ivory Coast	2359997	L623	DOI: 10.1038/s41598-018-29620-2	L6.2
	PRJEB38656	ERR4192382	Gambia	1891374	L622	DOI: 10.1038/s41598-018-29620-2	L6.2
	PRJEB38656	ERR4192564	Ivory Coast	634902	L623	DOI: 10.1038/s41598-018-29620-2	L6.2
	PRJEB38656	ERR4192565	Ivory Coast	768471	L623	DOI: 10.1038/s41598-018-29620-2	L6.2
	PRJEB38656	ERR4192566	Ivory Coast	769872	L623	DOI: 10.1038/s41598-018-29620-2	L6.2
	PRJEB9680	ERR550983	No Africa	6168802	L622	https://www.ncbi.nlm.nih.gov/bioproject/?term=PRJEB9680	L6.2
	PRJEB9680	ERR552294	No Africa	1624734	L623	https://www.ncbi.nlm.nih.gov/bioproject/?term=PRJEB9680	L6.2
	PRJEB4884	ERR1215460	Ghana	668845	L631	DOI: 10.1038/s41598-018-29620-2	L6.3
	PRJEB27244	ERR3170412	Ghana	2058784	L631	DOI: 10.1038/s41598-018-29620-2	L6.3
	PRJEB27244	ERR3170425	Ghana	1646380	L631	DOI: 10.1038/s41598-018-29620-2	L6.3
	PRJEB27244	ERR3170433	Ghana	3223103	L632	DOI: 10.1038/s41598-018-29620-2	L6.3
	PRJEB27244	ERR3170438	Ghana	3187467	L631	DOI: 10.1038/s41598-018-29620-2	L6.3
	PRJEB27244	ERR3170454	Ghana	1780010	L631	DOI: 10.1038/s41598-018-29620-2	L6.3
	PRJEB27244	ERR3170458	Ghana	3364519	L631	DOI: 10.1038/s41598-018-29620-2	L6.3
	PRJEB27244	ERR3170482	Ghana	1860760	L631	DOI: 10.1038/s41598-018-29620-2	L6.3
	PRJEB38656	ERR4192385	Equatorial Guinea	597641	L631	DOI: 10.1038/s41598-018-29620-2	L6.3
	PRJEB38656	ERR4192406	Equatorial Guinea	498963	L631	DOI: 10.1038/s41598-018-29620-2	L6.3
	PRJEB38656	ERR4192543	Equatorial Guinea	595559	L631	DOI: 10.1038/s41598-018-29620-2	L6.3
	PRJEB9680	ERR551901	No Africa	1901695	L632	https://www.ncbi.nlm.nih.gov/bioproject/?term=PRJEB9680	L6.3
	PRJEB9680	ERR551932	No Africa	4250311	L631	https://www.ncbi.nlm.nih.gov/bioproject/?term=PRJEB9680	L6.3
	PRJEB9545	ERR552021	Ghana	273172	L631	DOI: 10.3201/eid2303.160679	L6.3
	PRJEB9545	ERR552022	Ghana	329508	L631	DOI: 10.3201/eid2303.160679	L6.3
	PRJEB9545	ERR552328	Ghana	299735	L631	DOI: 10.3201/eid2303.160679	L6.3
	PRJEB9545	ERR552329	Ghana	251781	L631	DOI: 10.3201/eid2303.160679	L6.3
	PRJEB9545	ERR552963	Ghana	615997	L632	DOI: 10.3201/eid2303.160679	L6.3
	PRJNA282721	SRR2101264	No Africa	2293601	L631	DOI: 10.1038/s41598-018-33731-1	L6.3
	PRJEB36076	ERR3799570	Gambia	1514319	NA	https://doi.org/10.1016/j.tube.2020.101899	L6.3
	PRJEB36076	ERR3801658	Gambia	2518927	NA	https://doi.org/10.1016/j.tube.2020.101899	L6.3
	PRJEB36076	ERR3803777	Gambia	1159480	NA	https://doi.org/10.1016/j.tube.2020.101899	L6.3
	PRJEB36076	ERR3803975	Gambia	2013435	NA	https://doi.org/10.1016/j.tube.2020.101899	L6.3
	PRJEB36076	ERR3804016	Gambia	1687363	NA	https://doi.org/10.1016/j.tube.2020.101899	L6.3
	PRJEB36076	ERR3804040	Gambia	2218224	NA	https://doi.org/10.1016/j.tube.2020.101899	L6.3
	PRJEB36076	ERR3804041	Gambia	1218386	NA	https://doi.org/10.1016/j.tube.2020.101899	L6.3
	PRJEB36076	ERR3804141	Gambia	1393289	NA	https://doi.org/10.1016/j.tube.2020.101899	L6.3
	PRJEB36076	ERR3804142	Gambia	2253369	NA	https://doi.org/10.1016/j.tube.2020.101899	L6.3
	PRJEB36076	ERR3804143	Gambia	1814206	NA	https://doi.org/10.1016/j.tube.2020.101899	L6.3
	PRJEB36076	ERR3804162	Gambia	2357635	NA	https://doi.org/10.1016/j.tube.2020.101899	L6.3
	PRJEB36076	ERR3806602	Gambia	1358630	NA	https://doi.org/10.1016/j.tube.2020.101899	L6.3
	PRJEB36076	ERR3806638	Gambia	3261839	NA	https://doi.org/10.1016/j.tube.2020.101899	L6.3
	PRJEB36076	ERR3806647	Gambia	1329358	NA	https://doi.org/10.1016/j.tube.2020.101899	L6.3
	PRJEB36076	ERR3806653	Gambia	2164587	NA	https://doi.org/10.1016/j.tube.2020.101899	L6.3
