# Supplementary material for: Understanding the Genetic Diversity of Mycobacterium africanum Using Phylogenetics and Population Genomics Approaches
Source: Front Genet. 2022 Apr 13;13:800083. doi: 10.3389/fgene.2022.800083 (PMC9043288; doi:10.3389/fgene.2022.800083)
Supplement: Supplementary file 2 [file DataSheet2.ZIP › supplementary_tables/Supplementary_Table_S3.xlsx]

## Sheet: Sheet1
Supplementary Table S3: Population stratification of L5 and L6 isolates of M.africanum at k=2
Sample #	SRA Acc num	Lineage/Sub-lineage
1	k=2	L5
2	ERR1023216	L5
3	ERR1023217	L5
4	ERR1023218	L5
5	ERR1023223	L5
6	ERR1023224	L5
7	ERR1082115	L5
8	ERR1082117	L5
9	ERR1082119	L5
10	ERR1082120	L5
11	ERR1082122	L5
12	ERR1082123	L5
13	ERR1082124	L5
14	ERR1082125	L5
15	ERR1082126	L5
16	ERR1082127	L5
17	ERR1082128	L5
18	ERR1082129	L5
19	ERR1082131	L5
20	ERR1082132	L5
21	ERR1082134	L5
22	ERR1082135	L5
23	ERR1082137	L5
24	ERR1082139	L5
25	ERR1082142	L5
26	ERR1082143	L5
27	ERR1203052	L5
28	ERR1203053	L5
29	ERR1203054	L5
30	ERR1203055	L5
31	ERR1203056	L5
32	ERR1203057	L5
33	ERR1203058	L5
34	ERR1203059	L5
35	ERR1203060	L5
36	ERR1203061	L5
37	ERR1203065	L5
38	ERR1203066	L5
39	ERR1203068	L5
40	ERR1203069	L5
41	ERR1203070	L5
42	ERR1203074	L5
43	ERR1203076	L5
44	ERR1203077	L5
45	ERR1215463	L5
46	ERR1215473	L5
47	ERR1215476	L5
48	ERR1215477	L5
49	ERR1215480	L5
50	ERR1334051	L5
51	ERR1334053	L5
52	ERR2383619	L5
53	ERR2383621	L5
54	ERR2704808	L5
55	ERR2704809	L5
56	ERR439931	L5
57	ERR439932	L5
58	ERR439936	L5
59	ERR439937	L5
60	ERR439939	L5
61	ERR439940	L5
62	ERR439941	L5
63	ERR439944	L5
64	ERR439947	L5
65	ERR439948	L5
66	ERR439949	L5
67	ERR439953	L5
68	ERR439955	L5
69	ERR439960	L5
70	ERR439962	L5
71	ERR439963	L5
72	ERR439964	L5
73	ERR439967	L5
74	ERR439969	L5
75	ERR439973	L5
76	ERR439980	L5
77	ERR439982	L5
78	ERR439984	L5
79	ERR439985	L5
80	ERR439993	L5
81	ERR439996	L5
82	ERR502471	L5
83	ERR502475	L5
84	ERR502476	L5
85	ERR502477	L5
86	ERR502480	L5
87	ERR502487	L5
88	ERR502494	L5
89	ERR502500	L5
90	ERR502502	L5
91	ERR502505	L5
92	ERR502507	L5
93	ERR502508	L5
94	ERR502509	L5
95	ERR502513	L5
96	ERR502515	L5
97	ERR502517	L5
98	ERR502536	L5
99	ERR702399	L5
100	ERR702402	L5
101	ERR702403	L5
102	ERR702407	L5
103	ERR702408	L5
104	ERR702409	L5
105	ERR702410	L5
106	ERR702411	L5
107	ERR702412	L5
108	ERR702413	L5
109	ERR702414	L5
110	ERR702415	L5
111	ERR702416	L5
112	ERR702417	L5
113	ERR702418	L5
114	ERR702420	L5
115	ERR702422	L5
116	ERR702423	L5
117	ERR702426	L5
118	ERR702428	L5
119	ERR702430	L5
120	ERR702431	L5
121	ERR702432	L5
122	ERR702435	L5
123	ERR702436	L5
124	ERR751290	L5
125	ERR751291	L5
126	ERR751292	L5
127	ERR751295	L5
128	ERR751296	L5
129	ERR751298	L5
130	ERR751299	L5
131	ERR751301	L5
132	ERR751302	L5
133	ERR751303	L5
134	ERR751304	L5
135	ERR751305	L5
136	ERR751307	L5
137	ERR751308	L5
138	ERR751310	L5
139	ERR751311	L5
140	ERR751313	L5
141	ERR751314	L5
142	ERR751315	L5
143	ERR751320	L5
144	ERR751322	L5
145	ERR751323	L5
146	ERR751324	L5
147	ERR751327	L5
148	ERR751328	L5
149	ERR751329	L5
150	ERR751330	L5
151	ERR751333	L5
152	ERR751334	L5
153	ERR751335	L5
154	ERR751336	L5
155	ERR751337	L5
156	ERR751338	L5
157	ERR751339	L5
158	ERR751343	L5
159	ERR751344	L5
160	ERR751345	L5
161	ERR751348	L5
162	ERR909753	L5
163	SRR1735574	L5
164	SRR1735577	L5
165	SRR998584	L5
166	SRR998587	L5
167	SRR998616	L5
168	SRR998617	L5
169	ERR1215462	L5
170	ERR1215465	L5
171	ERR2383618	L5
172	ERR2383622	L5
173	ERR439952	L5
174	ERR439983	L5
175	ERR702419	L5
176	ERR751312	L5
177	ERR2383620	L5
178	ERR2383623	L5
179	ERR2383624	L5
180	ERR2383626	L5
181	ERR2383627	L5
182	ERR2704810	L5
183	ERR2704812	L5
184	ERR1023219	L6
185	ERR1023260	L6
186	ERR1023271	L6
187	ERR1023275	L6
188	ERR1023284	L6
189	ERR1023285	L6
190	ERR1023286	L6
191	ERR1023287	L6
192	ERR1023288	L6
193	ERR1082113	L6
194	ERR1082116	L6
195	ERR1082133	L6
196	ERR1082136	L6
197	ERR1082138	L6
198	ERR1082140	L6
199	ERR1203072	L6
200	ERR1215461	L6
201	ERR1215471	L6
202	ERR1334040	L6
203	ERR439957	L6
204	ERR439968	L6
205	ERR439971	L6
206	ERR439979	L6
207	ERR439988	L6
208	ERR439991	L6
209	ERR439992	L6
210	ERR439997	L6
211	ERR502516	L6
212	ERR502522	L6
213	ERR502523	L6
214	ERR502528	L6
215	ERR502530	L6
216	ERR502533	L6
217	ERR502534	L6
218	ERR502537	L6
219	ERR702421	L6
220	ERR702424	L6
221	ERR702434	L6
222	ERR751293	L6
223	ERR751306	L6
224	ERR751309	L6
225	ERR751321	L6
226	ERR751331	L6
227	ERR751342	L6
228	SRR1049960	L6
229	SRR1162789	L6
230	SRR6046675	L6
231	SRR998576	L6
232	SRR998579	L6
233	SRR998580	L6
234	SRR998583	L6
235	SRR998598	L6
236	SRR998599	L6
237	SRR998600	L6
238	SRR998602	L6
239	SRR998608	L6
240	SRR998610	L6
241	SRR998620	L6
242	SRR998622	L6
243	SRR998636	L6
244	SRR998639	L6
245	SRR998650	L6
246	SRR998651	L6
247	SRR998652	L6
248	SRR998654	L6
249	SRR998741	L6
250	SRR998742	L6
251	ERR1023226	L6
252	ERR1023232	L6
253	ERR1023262	L6
254	ERR1023268	L6
255	ERR1023280	L6
256	ERR1023281	L6
257	ERR1203062	L6
258	ERR439933	L6
259	ERR439934	L6
260	ERR439935	L6
261	ERR439938	L6
262	ERR439954	L6
263	ERR439970	L6
264	ERR439987	L6
265	ERR439994	L6
266	ERR502503	L6
267	ERR502506	L6
268	ERR502514	L6
269	ERR502525	L6
270	ERR502527	L6
271	ERR702401	L6
272	ERR702425	L6
273	ERR751297	L6
274	ERR751332	L6
275	ERR751341	L6
276	SRR1162788	L6
277	SRR998606	L6
278	SRR998607	L6
279	SRR998628	L6
280	SRR998629	L6
281	ERR1023220	L6
282	ERR1023225	L6
283	ERR1023227	L6
284	ERR1023228	L6
285	ERR1023229	L6
286	ERR1023230	L6
287	ERR1023231	L6
288	ERR1023233	L6
289	ERR1023234	L6
290	ERR1023235	L6
291	ERR1023236	L6
292	ERR1023237	L6
293	ERR1023238	L6
294	ERR1023239	L6
295	ERR1023241	L6
296	ERR1023242	L6
297	ERR1023243	L6
298	ERR1023244	L6
299	ERR1023245	L6
300	ERR1023246	L6
301	ERR1023247	L6
302	ERR1023248	L6
303	ERR1023249	L6
304	ERR1023250	L6
305	ERR1023251	L6
306	ERR1023252	L6
307	ERR1023253	L6
308	ERR1023254	L6
309	ERR1023255	L6
310	ERR1023256	L6
311	ERR1023257	L6
312	ERR1023258	L6
313	ERR1023259	L6
314	ERR1023261	L6
315	ERR1023263	L6
316	ERR1023264	L6
317	ERR1023265	L6
318	ERR1023266	L6
319	ERR1023267	L6
320	ERR1023269	L6
321	ERR1023270	L6
322	ERR1023272	L6
323	ERR1023273	L6
324	ERR1023274	L6
325	ERR1023276	L6
326	ERR1023277	L6
327	ERR1023278	L6
328	ERR1023279	L6
329	ERR1023282	L6
330	ERR1023283	L6
331	ERR1023289	L6
332	ERR1023290	L6
333	ERR1023291	L6
334	ERR1023292	L6
335	ERR1023293	L6
336	ERR1082114	L6
337	ERR1082130	L6
338	ERR1082141	L6
339	ERR1334031	L6
340	ERR1334032	L6
341	ERR1334033	L6
342	ERR1334035	L6
343	ERR1334036	L6
344	ERR1334037	L6
345	ERR1334038	L6
346	ERR1334039	L6
347	ERR1334042	L6
348	ERR1334043	L6
349	ERR1334044	L6
350	ERR1334045	L6
351	ERR1334046	L6
352	ERR1334047	L6
353	ERR1334048	L6
354	ERR2383628	L6
355	ERR2704811	L6
356	ERR439930	L6
357	ERR439958	L6
358	ERR439972	L6
359	ERR439976	L6
360	ERR439977	L6
361	ERR439978	L6
362	ERR439981	L6
363	ERR439986	L6
364	ERR439989	L6
365	ERR439990	L6
366	ERR439995	L6
367	ERR439998	L6
368	ERR751294	L6
369	SRR1049958	L6
370	SRR1162716	L6
371	SRR1577831	L6
372	SRR1577833	L6
373	SRR3647358	L6
374	SRR6045496	L6
375	SRR998592	L6
376	SRR998593	L6
377	SRR998640	L6
378	SRR998641	L6
379	SRR998646	L6
380	SRR998647	L6
