# Supplementary material for: Understanding the Genetic Diversity of Mycobacterium africanum Using Phylogenetics and Population Genomics Approaches
Source: Front Genet. 2022 Apr 13;13:800083. doi: 10.3389/fgene.2022.800083 (PMC9043288; doi:10.3389/fgene.2022.800083)
Supplement: Supplementary file 2 [file DataSheet2.ZIP › supplementary_tables/Supplementary_Table_S4.xlsx]

## Sheet: Sheet1
Supplementary Table S4: Population stratification of L6 isolates at k=3
Sample #	SRA Acc Num	Lineage/Sub-lineage
1	ERR439981	L6.1
2	ERR1023264	L6.1
3	ERR1023227	L6.1
4	ERR1023228	L6.1
5	ERR1023230	L6.1
6	ERR1023237	L6.1
7	ERR1023243	L6.1
8	ERR1023244	L6.1
9	ERR1023249	L6.1
10	ERR1023250	L6.1
11	ERR1023251	L6.1
12	ERR1023253	L6.1
13	ERR1023255	L6.1
14	ERR1023257	L6.1
15	ERR1023258	L6.1
16	ERR1023263	L6.1
17	ERR1023266	L6.1
18	ERR1023267	L6.1
19	ERR1023270	L6.1
20	ERR1023276	L6.1
21	ERR1023277	L6.1
22	ERR1023278	L6.1
23	ERR1023283	L6.1
24	ERR1023292	L6.1
25	ERR1023293	L6.1
26	ERR1334031	L6.1
27	ERR1334032	L6.1
28	ERR1334036	L6.1
29	ERR1334039	L6.1
30	ERR1334042	L6.1
31	ERR1334043	L6.1
32	ERR1334045	L6.1
33	ERR439958	L6.1
34	ERR439972	L6.1
35	ERR439977	L6.1
36	ERR439986	L6.1
37	ERR439989	L6.1
38	ERR439998	L6.1
39	ERR751294	L6.1
40	SRR1577831	L6.1
41	SRR3647358	L6.1
42	SRR6045496	L6.1
43	SRR998592	L6.1
44	SRR998593	L6.1
45	SRR998641	L6.1
46	ERR1023220	L6.1
47	ERR1023225	L6.1
48	ERR1023229	L6.1
49	ERR1023231	L6.1
50	ERR1023233	L6.1
51	ERR1023234	L6.1
52	ERR1023235	L6.1
53	ERR1023238	L6.1
54	ERR1023239	L6.1
55	ERR1023241	L6.1
56	ERR1023242	L6.1
57	ERR1023245	L6.1
58	ERR1023246	L6.1
59	ERR1023247	L6.1
60	ERR1023248	L6.1
61	ERR1023252	L6.1
62	ERR1023254	L6.1
63	ERR1023256	L6.1
64	ERR1023259	L6.1
65	ERR1023261	L6.1
66	ERR1023265	L6.1
67	ERR1023269	L6.1
68	ERR1023272	L6.1
69	ERR1023273	L6.1
70	ERR1023274	L6.1
71	ERR1023279	L6.1
72	ERR1023282	L6.1
73	ERR1023289	L6.1
74	ERR1023290	L6.1
75	ERR1023291	L6.1
76	ERR1082130	L6.1
77	ERR1082141	L6.1
78	ERR1334033	L6.1
79	ERR1334035	L6.1
80	ERR1334037	L6.1
81	ERR1334038	L6.1
82	ERR1334044	L6.1
83	ERR1334046	L6.1
84	ERR1334047	L6.1
85	ERR1334048	L6.1
86	ERR2383628	L6.1
87	ERR439930	L6.1
88	ERR439976	L6.1
89	ERR439990	L6.1
90	SRR1049958	L6.1
91	SRR998640	L6.1
92	ERR2704811	L6.1
93	ERR439978	L6.1
94	ERR1023236	L6.1
95	ERR439995	L6.1
96	ERR1082114	L6.1
97	SRR1577833	L6.1
98	SRR1162716	L6.1
99	SRR998647	L6.1
100	SRR998646	L6.1
101	ERR751293	L6.3
102	ERR1082136	L6.3
103	ERR439988	L6.3
104	ERR1023285	L6.3
105	ERR1023219	L6.3
106	ERR1023271	L6.3
107	ERR1023284	L6.3
108	ERR1023287	L6.3
109	ERR439979	L6.3
110	ERR1023288	L6.3
111	ERR1334040	L6.3
112	ERR439992	L6.3
113	ERR502530	L6.3
114	SRR998576	L6.3
115	SRR998579	L6.3
116	SRR998636	L6.3
117	SRR998639	L6.3
118	ERR439991	L6.3
119	ERR439938	L6.2
120	ERR502506	L6.2
121	ERR1023226	L6.2
122	ERR1023232	L6.2
123	ERR1023262	L6.2
124	ERR1023268	L6.2
125	ERR1023281	L6.2
126	ERR1203062	L6.2
127	ERR439933	L6.2
128	ERR439934	L6.2
129	ERR439935	L6.2
130	ERR439954	L6.2
131	ERR439970	L6.2
132	ERR439987	L6.2
133	ERR439994	L6.2
134	ERR502503	L6.2
135	ERR502514	L6.2
136	ERR751332	L6.2
137	SRR1162788	L6.2
138	ERR1023280	L6.2
139	ERR1023260	L6.3
140	ERR1023275	L6.3
141	ERR1023286	L6.3
142	ERR1082113	L6.3
143	ERR1082116	L6.3
144	ERR1082133	L6.3
145	ERR1082138	L6.3
146	ERR1082140	L6.3
147	ERR1203072	L6.3
148	ERR1215461	L6.3
149	ERR1215471	L6.3
150	ERR439957	L6.3
151	ERR439968	L6.3
152	ERR439971	L6.3
153	ERR439997	L6.3
154	ERR502516	L6.3
155	ERR502522	L6.3
156	ERR502523	L6.3
157	ERR502528	L6.3
158	ERR502533	L6.3
159	ERR502534	L6.3
160	ERR502537	L6.3
161	ERR702421	L6.3
162	ERR702424	L6.3
163	ERR702434	L6.3
164	ERR751306	L6.3
165	ERR751309	L6.3
166	ERR751321	L6.3
167	ERR751331	L6.3
168	ERR751342	L6.3
169	SRR1049960	L6.3
170	SRR1162789	L6.3
171	SRR6046675	L6.3
172	SRR998580	L6.3
173	SRR998583	L6.3
174	SRR998598	L6.3
175	SRR998599	L6.3
176	SRR998600	L6.3
177	SRR998602	L6.3
178	SRR998608	L6.3
179	SRR998610	L6.3
180	SRR998620	L6.3
181	SRR998622	L6.3
182	SRR998650	L6.3
183	SRR998651	L6.3
184	SRR998652	L6.3
185	SRR998654	L6.3
186	SRR998741	L6.3
187	SRR998742	L6.3
188	ERR502525	L6.2
189	ERR502527	L6.2
190	ERR702401	L6.2
191	ERR702425	L6.2
192	ERR751297	L6.2
193	ERR751341	L6.2
194	SRR998606	L6.2
195	SRR998607	L6.2
196	SRR998628	L6.2
197	SRR998629	L6.2
