# Supplementary material for: Understanding the Genetic Diversity of Mycobacterium africanum Using Phylogenetics and Population Genomics Approaches
Source: Front Genet. 2022 Apr 13;13:800083. doi: 10.3389/fgene.2022.800083 (PMC9043288; doi:10.3389/fgene.2022.800083)
Supplement: Supplementary file 2 [file DataSheet2.ZIP › supplementary_tables/Supplementary_Table_S5.xlsx]

## Sheet: Sheet1
Supplementary Table S5: Population stratification of L5.1 isolates at k=2
Sample #	SRA Acc num	Lineage/Sub-lineage
1	ERR1082115	L5.1.1
2	ERR1082117	L5.1.1
3	ERR1082120	L5.1.1
4	ERR1082125	L5.1.1
5	ERR1082126	L5.1.1
6	ERR1082127	L5.1.1
7	ERR1082128	L5.1.1
8	ERR1082132	L5.1.1
9	ERR1082134	L5.1.1
10	ERR1082135	L5.1.1
11	ERR1082143	L5.1.1
12	ERR1203052	L5.1.1
13	ERR1203053	L5.1.1
14	ERR1203054	L5.1.1
15	ERR1203055	L5.1.1
16	ERR1203057	L5.1.1
17	ERR1203059	L5.1.1
18	ERR1203061	L5.1.1
19	ERR1203065	L5.1.1
20	ERR1203074	L5.1.1
21	ERR1334053	L5.1.1
22	ERR2383619	L5.1.1
23	ERR2383621	L5.1.1
24	ERR2704808	L5.1.1
25	ERR2704809	L5.1.1
26	ERR439932	L5.1.1
27	ERR439964	L5.1.1
28	ERR439967	L5.1.1
29	ERR439969	L5.1.1
30	ERR439980	L5.1.1
31	ERR439996	L5.1.1
32	ERR502475	L5.1.1
33	ERR502476	L5.1.1
34	ERR502477	L5.1.1
35	ERR502480	L5.1.1
36	ERR502494	L5.1.1
37	ERR502500	L5.1.1
38	ERR502502	L5.1.1
39	ERR502505	L5.1.1
40	ERR502517	L5.1.1
41	ERR702399	L5.1.1
42	ERR702402	L5.1.1
43	ERR702403	L5.1.1
44	ERR702411	L5.1.1
45	ERR702417	L5.1.1
46	ERR702418	L5.1.1
47	ERR702420	L5.1.1
48	ERR702422	L5.1.1
49	ERR702430	L5.1.1
50	ERR702431	L5.1.1
51	ERR702432	L5.1.1
52	ERR702436	L5.1.1
53	ERR751291	L5.1.1
54	ERR751298	L5.1.1
55	ERR751299	L5.1.1
56	ERR751301	L5.1.1
57	ERR751302	L5.1.1
58	ERR751303	L5.1.1
59	ERR751308	L5.1.1
60	ERR751327	L5.1.1
61	ERR751328	L5.1.1
62	ERR751329	L5.1.1
63	ERR751330	L5.1.1
64	ERR751334	L5.1.1
65	ERR751336	L5.1.1
66	ERR751337	L5.1.1
67	ERR751338	L5.1.1
68	ERR751344	L5.1.1
69	ERR751345	L5.1.1
70	ERR909753	L5.1.1
71	SRR1735574	L5.1.1
72	SRR1735577	L5.1.1
73	SRR998584	L5.1.1
74	SRR998587	L5.1.1
75	SRR998616	L5.1.1
76	SRR998617	L5.1.1
77	ERR502515	L5.1.1
78	ERR702426	L5.1.1
79	ERR751313	L5.1.1
80	ERR1082142	L5.1.1
81	ERR1203068	L5.1.1
82	ERR751307	L5.1.1
83	ERR1023224	L5.1.1
84	ERR1082119	L5.1.1
85	ERR1082123	L5.1.1
86	ERR502471	L5.1.1
87	ERR1082122	L5.1.1
88	ERR1082129	L5.1.1
89	ERR1203066	L5.1.1
90	ERR1215477	L5.1.1
91	ERR751339	L5.1.1
92	ERR439937	L5.1.1
93	ERR751292	L5.1.1
94	ERR1203058	L5.1.1
95	ERR1023218	L5.1.1
96	ERR026642	L5.1.1
97	ERR1203060	L5.1.1
98	ERR702414	L5.1.1
99	ERR502487	L5.1.1
100	ERR751315	L5.1.1
101	ERR702407	L5.1.1
102	ERR439931	L5.1.1
103	ERR1023217	L5.1.1
104	ERR1082137	L5.1.1
105	ERR751310	L5.1.1
106	ERR702409	L5.1.1
107	ERR1023216	L5.1.2
108	ERR751290	L5.1.2
109	ERR751304	L5.1.2
110	ERR751305	L5.1.2
111	ERR702413	L5.1.2
112	ERR751322	L5.1.2
113	ERR751343	L5.1.2
114	ERR1082139	L5.1.2
115	ERR751335	L5.1.2
116	ERR502513	L5.1.2
117	ERR1215476	L5.1.2
118	ERR439941	L5.1.2
119	ERR502507	L5.1.2
120	ERR439939	L5.1.2
121	ERR439947	L5.1.2
122	ERR702423	L5.1.2
123	ERR1023223	L5.1.2
124	ERR1203076	L5.1.2
125	ERR439936	L5.1.2
126	ERR439940	L5.1.2
127	ERR439948	L5.1.2
128	ERR439953	L5.1.2
129	ERR439963	L5.1.2
130	ERR702415	L5.1.2
131	ERR751295	L5.1.2
132	ERR751311	L5.1.2
133	ERR751323	L5.1.2
134	ERR1082131	L5.1.2
135	ERR1203056	L5.1.2
136	ERR1203069	L5.1.2
137	ERR1203070	L5.1.2
138	ERR1203077	L5.1.2
139	ERR1215473	L5.1.2
140	ERR1215480	L5.1.2
141	ERR1334051	L5.1.2
142	ERR439949	L5.1.2
143	ERR439955	L5.1.2
144	ERR439973	L5.1.2
145	ERR502508	L5.1.2
146	ERR502509	L5.1.2
147	ERR502536	L5.1.2
148	ERR702408	L5.1.2
149	ERR702410	L5.1.2
150	ERR702412	L5.1.2
151	ERR702428	L5.1.2
152	ERR702435	L5.1.2
153	ERR751296	L5.1.2
154	ERR751314	L5.1.2
155	ERR751320	L5.1.2
156	ERR751324	L5.1.2
157	ERR751348	L5.1.2
