# Supplementary material for: Understanding the Genetic Diversity of Mycobacterium africanum Using Phylogenetics and Population Genomics Approaches
Source: Front Genet. 2022 Apr 13;13:800083. doi: 10.3389/fgene.2022.800083 (PMC9043288; doi:10.3389/fgene.2022.800083)
Supplement: Supplementary file 2 [file DataSheet2.ZIP › supplementary_tables/Supplementary_Table_S7.xlsx]

## Sheet: Sheet1
Supplementary Table S7: Population stratification of L5.2 isolates at k=4
Sample #	SRA Acc num	Lineage/Sub-lineage
1	ERR702416	L5.2.4
2	ERR751333	L5.2.4
3	ERR1215463	L5.2.4
4	ERR439993	L5.2.4
5	ERR1082124	L5.2.4
6	ERR439962	L5.2.3
7	ERR2383618	L5.2.3
8	ERR439982	L5.2.3
9	ERR439944	L5.2.3
10	ERR439960	L5.2.3
11	ERR439985	L5.2.3
12	ERR439984	L5.2.3
13	ERR1215462	L5.2.2
14	ERR1215465	L5.2.2
15	ERR439952	L5.2.2
16	ERR751312	L5.2.2
17	ERR702419	L5.2.2
18	ERR439983	L5.2.2
19	ERR2383622	L5.2.2
20	ERR2383620	L5.2.1
21	ERR2704812	L5.2.1
22	ERR2704810	L5.2.1
23	ERR2383624	L5.2.1
24	ERR2383623	L5.2.1
25	ERR2383627	L5.2.1
26	ERR2383626	L5.2.1
