# Supplementary material for: Understanding the Genetic Diversity of Mycobacterium africanum Using Phylogenetics and Population Genomics Approaches
Source: Front Genet. 2022 Apr 13;13:800083. doi: 10.3389/fgene.2022.800083 (PMC9043288; doi:10.3389/fgene.2022.800083)
Supplement: Supplementary file 2 [file DataSheet2.ZIP › supplementary_tables/Supplementary_Table_S8.xlsx]

## Sheet: Sheet1
Supplementary Table S8: Comparison of lineage assignment for L5(Group 1) samples with existing literature
SRA Acc num	lineage/sub-lineage reported in literature by Coscolla et al., 2021	Lineage/Sub-lineage assigned according to STRUCTURE ( k = 2)	Lineage/Sub-lineage assigned according to STRUCTURE ( k = 6)	Lineage/Sub-lineage according to PCA
ERR1203065	L5.1.1	L5.1.1	L5.1.1.1	L5.1.1.1
ERR439932	L5.1.1	L5.1.1	L5.1.1.1	L5.1.1.1
SRR1735577	L5.1.1	L5.1.1	L5.1.1.1	L5.1.1.1
ERR1203055	L5.1.1	L5.1.1	L5.1.1.1	L5.1.1.1
ERR2383619	L5.1.1	L5.1.1	L5.1.1.1	L5.1.1.1
ERR702418	L5.1.1	L5.1.1	L5.1.1.1	L5.1.1.1
ERR702420	L5.1.1	L5.1.1	L5.1.1.1	L5.1.1.1
ERR702436	L5.1.1	L5.1.1	L5.1.1.1	L5.1.1.1
ERR751298	L5.1.1	L5.1.1	L5.1.1.1	L5.1.1.1
ERR751299	L5.1.1	L5.1.1	L5.1.1.1	L5.1.1.1
ERR751302	L5.1.1	L5.1.1	L5.1.1.1	L5.1.1.1
SRR1735574	L5.1.1	L5.1.1	L5.1.1.1	L5.1.1.1
SRR998617	L5.1.1	L5.1.1	L5.1.1.1	L5.1.1.1
ERR751303	L5.1.1	L5.1.1	L5.1.1.1	L5.1.1.1
ERR702422	L5.1.1	L5.1.1	L5.1.1.1	L5.1.1.1
ERR1203052	L5.1.1	L5.1.1	L5.1.1.1	L5.1.1.1
ERR502505	L5.1.1	L5.1.1	L5.1.1.1	L5.1.1.1
SRR998616	L5.1.1	L5.1.1	L5.1.1.1	L5.1.1.1
ERR439980	L5.1.1	L5.1.1	L5.1.1.1	L5.1.1.1
ERR1203054	L5.1.1	L5.1.1	L5.1.1.1	L5.1.1.1
ERR2383621	L5.1.1	L5.1.1	L5.1.1.1	L5.1.1.1
ERR2704809	L5.1.1	L5.1.1	L5.1.1.1	L5.1.1.1
ERR751313	L5.1.1	L5.1.1	L5.1.1.1	L5.1.1.1
ERR751301	L5.1.1	L5.1.1	L5.1.1.1	L5.1.1.1
ERR502471	L5.1.1	L5.1.1	L5.1.1.1	L5.1.1.1
ERR702426	L5.1.1	L5.1.1	L5.1.1.1	L5.1.1.1
ERR502515	L5.1.1	L5.1.1	L5.1.1.1	L5.1.1.1
ERR751345	L5.1.1	L5.1.1	L5.1.1.1	L5.1.1.1
ERR502517	sample not reported	L5.1.1	L5.1.1.1	L5.1.1.1
ERR1203059	L5.1.1	L5.1.1	L5.1.1.1 (admixed: major membership to L5.1.1.1 and minor membership to L5.1.1_minor)	L5.1.1.1
ERR502480	sample not reported	L5.1.1	L5.1.1.1 (admixed: major membership to L5.1.1.1 and minor membership to L5.1.1_minor)	L5.1.1.1
ERR502475	L5.1.1	L5.1.1	L5.1.1.1 (admixed: major membership to L5.1.1.1 and minor membership to L5.1.1_minor)	L5.1.1.1
ERR702430	L5.1.1	L5.1.1	L5.1.1.1 (admixed: major membership to L5.1.1.1 and minor membership to L5.1.1_minor)	L5.1.1.1
ERR1203057	L5.1.1	L5.1.1	L5.1.1.1 (admixed: major membership to L5.1.1.1 and minor membership to L5.1.1_minor)	L5.1.1.1
ERR502476	L5.1.1	L5.1.1	L5.1.1.1 (admixed: major membership to L5.1.1.1 and minor membership to L5.1.1_minor)	L5.1.1.1
ERR702432	L5.1.1	L5.1.1	L5.1.1.1 (admixed: major membership to L5.1.1.1 and minor membership to L5.1.1_minor)	L5.1.1.1
ERR1082128	L5.1.1	L5.1.1	L5.1.1.1 (admixed: major membership to L5.1.1.1 and minor membership to L5.1.1_minor)	L5.1.1.1
ERR751336	L5.1.1	L5.1.1	L5.1.1.1 (admixed: major membership to L5.1.1.1 and minor membership to L5.1.1_minor)	L5.1.1.1
ERR702399	sample not reported	L5.1.1	L5.1.1.1 (admixed: major membership to L5.1.1.1 and minor membership to L5.1.1_minor)	L5.1.1.1
ERR1082134	L5.1.1	L5.1.1	L5.1.1.1 (admixed: major membership to L5.1.1.1 and minor membership to L5.1.1_minor)	L5.1.1.1
ERR751330	L5.1.1	L5.1.1	L5.1.1.1 (admixed: major membership to L5.1.1.1 and minor membership to L5.1.1_minor)	L5.1.1.1
ERR1215477	L5.1.1	L5.1.1	L5.1.1.1 (admixed: major membership to L5.1.1.1 and minor membership to L5.1.1.3)	L5.1.1.3
ERR1082132	L5.1.1	L5.1.1	L5.1.1.2	L5.1.1.2
ERR1082135	L5.1.1	L5.1.1	L5.1.1.2	L5.1.1.2
ERR1203061	L5.1.1	L5.1.1	L5.1.1.2	L5.1.1.2
ERR502500	L5.1.1	L5.1.1	L5.1.1.2	L5.1.1.2
ERR702431	L5.1.1	L5.1.1	L5.1.1.2	L5.1.1.2
ERR751337	L5.1.1	L5.1.1	L5.1.1.2	L5.1.1.2
ERR1082115	L5.1.1	L5.1.1	L5.1.1.2	L5.1.1.2
ERR502502	L5.1.1	L5.1.1	L5.1.1.2	L5.1.1.2
ERR702403	L5.1.1	L5.1.1	L5.1.1.2	L5.1.1.2
ERR751344	L5.1.1	L5.1.1	L5.1.1.2	L5.1.1.2
ERR751327	L5.1.1	L5.1.1	L5.1.1.2	L5.1.1.2
ERR702417	L5.1.1	L5.1.1	L5.1.1.2	L5.1.1.2
ERR1082127	L5.1.1	L5.1.1	L5.1.1.2	L5.1.1.2
ERR1203053	L5.1.1	L5.1.1	L5.1.1.2	L5.1.1.2
ERR1203074	L5.1.1	L5.1.1	L5.1.1.2	L5.1.1.2
ERR439996	L5.1.1	L5.1.1	L5.1.1.2	L5.1.1.2
ERR502477	L5.1.1	L5.1.1	L5.1.1.2	L5.1.1.2
ERR1082120	L5.1.1	L5.1.1	L5.1.1.2	L5.1.1.2
ERR439967	L5.1.1	L5.1.1	L5.1.1.2	L5.1.1.2
ERR702411	L5.1.1	L5.1.1	L5.1.1.2	L5.1.1.2
ERR751291	L5.1.1	L5.1.1	L5.1.1.2	L5.1.1.2
ERR439969	L5.1.1	L5.1.1	L5.1.1.2	L5.1.1.2
ERR1082143	L5.1.1	L5.1.1	L5.1.1.2	L5.1.1.2
ERR751334	L5.1.1	L5.1.1	L5.1.1.2	L5.1.1.2
SRR998587	L5.1.1	L5.1.1	L5.1.1.2	L5.1.1.2
ERR439964	L5.1.1	L5.1.1	L5.1.1.2	L5.1.1.2
SRR998584	L5.1.1	L5.1.1	L5.1.1.2	L5.1.1.2
ERR751328	L5.1.1	L5.1.1	L5.1.1.2	L5.1.1.2
ERR751308	L5.1.1	L5.1.1	L5.1.1.2	L5.1.1.2
ERR2704808	L5.1.1	L5.1.1	L5.1.1.2	L5.1.1.2
ERR1082125	L5.1.1	L5.1.1	L5.1.1.2	L5.1.1.2
ERR1082117	L5.1.1	L5.1.1	L5.1.1.2	L5.1.1.2
ERR1334053	L5.1.1	L5.1.1	L5.1.1.2	L5.1.1.2
ERR909753	L5.1.1	L5.1.1	L5.1.1.2	L5.1.1.2
ERR751329	L5.1.1	L5.1.1	L5.1.1.2	L5.1.1.2
ERR702402	L5.1.1	L5.1.1	L5.1.1.2	L5.1.1.2
ERR1082126	L5.1.1	L5.1.1	L5.1.1.1 (admixed: major membership to L5.1.1.2 and minor membership to L5.1.1_minor)	L5.1.1.2
ERR502494	sample not reported	L5.1.1	L5.1.1.1 (admixed: major membership to L5.1.1.2 and minor membership to L5.1.1_minor)	L5.1.1.2
ERR751338	L5.1.1	L5.1.1	L5.1.1.1 (admixed: major membership to L5.1.1.2 and minor membership to L5.1.1_minor)	L5.1.1.2
ERR1203068	L5.1.2	L5.1.1	L5.1.1.3	L5.1.1.3
ERR751304	L5.1.3	L5.1.1 (admixture: major membership to L5.1.2 and minor membership to L5.1.1)	L5.1.1.3	L5.1.1.5
ERR751305	L5.1.3	L5.1.1 (admixture: major membership to L5.1.2 and minor membership to L5.1.1)	L5.1.1.3	L5.1.1.5
ERR751307	L5.1.2	L5.1.1	L5.1.1.3	L5.1.1.3
ERR1082122	L5.1.2	L5.1.1	L5.1.1.3	L5.1.1.3
ERR1082123	L5.1.2	L5.1.1	L5.1.1.3	L5.1.1.3
ERR1082119	L5.1.2	L5.1.1	L5.1.1.3	L5.1.1.3
ERR1082129	L5.1.2	L5.1.1	L5.1.1.3	L5.1.1.3
ERR1082142	L5.1.2	L5.1.1	L5.1.1.3	L5.1.1.3
ERR1203066	L5.1.2	L5.1.1	L5.1.1.3	L5.1.1.3
ERR1023224	L5.1.2	L5.1.1	L5.1.1.3	L5.1.1.3
ERR1203058	L5.1.2	L5.1.1	L5.1.1.3	L5.1.1.3
ERR702409	L5.1.3	L5.1.1 (admixture: major membership to L5.1.1 and minor membership to L5.1.2)	L5.1.1.3	L5.1.1.5
ERR751292	sample not reported	L5.1.1	L5.1.1.3	L5.1.1.3
ERR439937	L5.1.2	L5.1.1	L5.1.1.3	L5.1.1.3
ERR1203060	L5.1.2	L5.1.1	L5.1.1.3	L5.1.1.3
ERR1023217	L5.1.3	L5.1.1 (admixture: major membership to L5.1.1 and minor membership to L5.1.2)	L5.1.1.3	L5.1.1.5
ERR1082137	L5.1.3	L5.1.1 (admixture: major membership to L5.1.1 and minor membership to L5.1.2)	L5.1.1.3	L5.1.1.5
ERR702414	NA	L5.1.1	L5.1.1.3	L5.1.1.3
ERR026642	sample not reported	L5.1.1	L5.1.1.3	L5.1.1.3
ERR439931	L5.1.3	L5.1.1 (admixture: major membership to L5.1.1 and minor membership to L5.1.2)	L5.1.1.3	L5.1.1.5
ERR1023218	NA	L5.1.1	L5.1.1.3	L5.1.1.3
ERR751315	L5.1.3	L5.1.1 (admixture: major membership to L5.1.1 and minor membership to L5.1.2)	L5.1.1.3	L5.1.1.5
ERR502487	NA	L5.1.1	L5.1.1.3	L5.1.1.3
ERR702407	L5.1.3	L5.1.1 (admixture: major membership to L5.1.1 and minor membership to L5.1.2)	L5.1.1.3	L5.1.1.5
ERR751339	L5.1.2	L5.1.1	L5.1.1.3	L5.1.1.3
ERR751310	L5.1.3	L5.1.1 (admixture: major membership to L5.1.1 and minor membership to L5.1.2)	L5.1.1.3	L5.1.1.5
ERR1023216	NA	L5.1.1 (admixture: major membership to L5.1.2 and minor membership to L5.1.1)	L5.1.1.3 (admixed: major membership to L5.1.1.3 and minor memberships to L5.1.2 and L5.1.1.4)	L5.1.1.4
ERR702413	NA	L5.1.1 (admixture: major membership to L5.1.2 and minor membership to L5.1.1)	L5.1.1.4	L5.1.1.4
ERR751343	NA	L5.1.1 (admixture: major membership to L5.1.2 and minor membership to L5.1.1)	L5.1.1.4	L5.1.1.4
ERR751322	NA	L5.1.1 (admixture: major membership to L5.1.2 and minor membership to L5.1.1)	L5.1.1.4	L5.1.1.4
ERR751335	NA	L5.1.1 (admixture: major membership to L5.1.2 and minor membership to L5.1.1)	L5.1.1.4	L5.1.1.4
ERR1082139	NA	L5.1.1 (admixture: major membership to L5.1.2 and minor membership to L5.1.1)	L5.1.1.4	L5.1.1.4
ERR751290	sample not reported	L5.1.1 (admixture: major membership to L5.1.2 and minor membership to L5.1.1)	L5.1.1.4 (admixed: major membership to L5.1.1.4 and minor membership to L5.1.1.3)	L5.1.1.4
ERR1215480	L5.1.5	L5.1.2	L5.1.2	L5.1.2
ERR1203056	L5.1.5	L5.1.2	L5.1.2	L5.1.2
ERR1203070	L5.1.5	L5.1.2	L5.1.2	L5.1.2
ERR1215473	L5.1.5	L5.1.2	L5.1.2	L5.1.2
ERR502508	L5.1.5	L5.1.2	L5.1.2	L5.1.2
ERR502536	L5.1.4	L5.1.2	L5.1.2	L5.1.2
ERR702408	L5.1.4	L5.1.2	L5.1.2	L5.1.2
ERR702410	L5.1.5	L5.1.2	L5.1.2	L5.1.2
ERR702412	L5.1.4	L5.1.2	L5.1.2	L5.1.2
ERR702428	L5.1.5	L5.1.2	L5.1.2	L5.1.2
ERR702435	L5.1.4	L5.1.2	L5.1.2	L5.1.2
ERR751296	L5.1.4	L5.1.2	L5.1.2	L5.1.2
ERR751314	L5.1.4	L5.1.2	L5.1.2	L5.1.2
ERR751320	L5.1.4	L5.1.2	L5.1.2	L5.1.2
ERR1203077	L5.1.4	L5.1.2	L5.1.2	L5.1.2
ERR439936	L5.1.5	L5.1.2	L5.1.2	L5.1.2
ERR702415	L5.1.4	L5.1.2	L5.1.2	L5.1.2
ERR751324	L5.1.4	L5.1.2	L5.1.2	L5.1.2
ERR1082131	L5.1.5	L5.1.2	L5.1.2	L5.1.2
ERR1203069	L5.1.4	L5.1.2	L5.1.2	L5.1.2
ERR1203076	L5.1.4	L5.1.2	L5.1.2	L5.1.2
ERR439955	L5.1.4	L5.1.2	L5.1.2	L5.1.2
ERR502509	L5.1.5	L5.1.2	L5.1.2	L5.1.2
ERR751295	L5.1.4	L5.1.2	L5.1.2	L5.1.2
ERR751348	L5.1.4	L5.1.2	L5.1.2	L5.1.2
ERR439940	L5.1.5	L5.1.2	L5.1.2	L5.1.2
ERR439948	L5.1.4	L5.1.2	L5.1.2	L5.1.2
ERR439953	L5.1.5	L5.1.2	L5.1.2	L5.1.2
ERR751311	L5.1.5	L5.1.2	L5.1.2	L5.1.2
ERR439963	L5.1.5	L5.1.2	L5.1.2	L5.1.2
ERR751323	L5.1.4	L5.1.2	L5.1.2	L5.1.2
ERR1023223	L5.1.5	L5.1.2	L5.1.2	L5.1.2
ERR439939	L5.1.4	L5.1.2	L5.1.2	L5.1.2
ERR439947	L5.1.5	L5.1.2	L5.1.2	L5.1.2
ERR439941	L5.1.4	L5.1.2	L5.1.2	L5.1.2
ERR1334051	L5.1.5	L5.1.2	L5.1.2	L5.1.2
ERR1215476	L5.1.4	L5.1.2	L5.1.2	L5.1.2
ERR702423	L5.1.4	L5.1.2	L5.1.2	L5.1.2
ERR502507	L5.1.4	L5.1.2	L5.1.2	L5.1.2
ERR502513	L5.1.4	L5.1.2	L5.1.2	L5.1.2
ERR439949	L5.1.4	L5.1.2	L5.1.2 (admixed: major membership to L5.1.2 and minor membership to L5.1.1.4)	L5.1.2
ERR439973	L5.1.4	L5.1.2	L5.1.2 (admixed: major membership to L5.1.2 and minor membership to L5.1.1.4)	L5.1.2
