# Supplementary material for: Understanding the Genetic Diversity of Mycobacterium africanum Using Phylogenetics and Population Genomics Approaches
Source: Front Genet. 2022 Apr 13;13:800083. doi: 10.3389/fgene.2022.800083 (PMC9043288; doi:10.3389/fgene.2022.800083)
Supplement: Supplementary file 2 [file DataSheet2.ZIP › supplementary_tables/Supplementary_Table_S9.xlsx]

## Sheet: Sheet1
Supplementary Table S9: Comparison of lineage assignment for L5(Group 2) samples with existing literature
SRA Acc num	lineage/sub-lineage reported in literature by Coscolla et al., 2021	Lineage/Sub-lineage assigned according to STRUCTURE ( k = 4)	Lineage/Sub-lineage according to PCA
ERR2383620	L5.2	L5.2.1	L5.2.1
ERR2704812	L5.2	L5.2.1	L5.2.1
ERR2704810	L5.2	L5.2.1	L5.2.1
ERR2383624	L5.2	L5.2.1	L5.2.1
ERR2383623	L5.2	L5.2.1	L5.2.1
ERR2383627	Sample not reported	L5.2.1	L5.2.1
ERR2383626	L5.2	L5.2.1	L5.2.1
ERR1215462	L5.3	L5.2.2	L5.2.2
ERR1215465	L5.3	L5.2.2	L5.2.2
ERR439952	L5.3	L5.2.2	L5.2.2
ERR751312	L5.3	L5.2.2	L5.2.2
ERR702419	L5.3	L5.2.2	L5.2.2
ERR439983	L5.3	L5.2.2	L5.2.2
ERR2383622	L5.3	L5.2.2	L5.2.2
ERR439962	NA	L5.2.3	L5.2.3
ERR2383618	Sample not reported	L5.2.3	L5.2.3
ERR439982	NA	L5.2.3	L5.2.3
ERR439944	NA	L5.2.3	L5.2.3
ERR439960	NA	L5.2.3	L5.2.3
ERR439985	NA	L5.2.3	L5.2.3
ERR439984	NA	L5.2.3	L5.2.3
ERR702416	NA	L5.2.4	L5.2.4
ERR751333	NA	L5.2.4	L5.2.4
ERR1215463	NA	L5.2.4	L5.2.4
ERR439993	NA	L5.2.4	L5.2.4
ERR1082124	NA	L5.2.4	L5.2.4
